# Supplementary material for: Analysis of the Relationship between Genomic GC Content and Patterns of Base Usage, Codon Usage and Amino Acid Usage in Prokaryotes: Similar GC Content Adopts Similar Compositional Frequencies Regardless of the Phylogenetic Lineages
Source: PLoS One. 2014 Sep 25;9(9):e107319. doi: 10.1371/journal.pone.0107319 (PMC4177787; doi:10.1371/journal.pone.0107319)
Supplement: Table S1 — Genomic length and GC content of all samples included in the analyses. (XLS) [file pone.0107319.s001.xls]

## Sheet: stat
Table S1. Genomic length and GC content of all samples included in the analyses.
		genomic length	GC%
Acaryochloris marina MBIC11017 uid58167	NC_009925	6503724	0.472539
Acetobacter pasteurianus 386B uid214433	NC_021991	2818679	0.52907
Acetobacter pasteurianus IFO 3283 01 42C uid158377	NC_017150	2815241	0.530855
Acetobacter pasteurianus IFO 3283 01 uid59279	NC_013209	2907495	0.530368
Acetobacter pasteurianus IFO 3283 03 uid158373	NC_017100	2907287	0.530376
Acetobacter pasteurianus IFO 3283 07 uid158381	NC_017121	2906044	0.530355
Acetobacter pasteurianus IFO 3283 12 uid158379	NC_017108	2904624	0.530342
Acetobacter pasteurianus IFO 3283 22 uid158383	NC_017125	2907267	0.530375
Acetobacter pasteurianus IFO 3283 26 uid158531	NC_017146	2907309	0.530376
Acetobacter pasteurianus IFO 3283 32 uid158375	NC_017111	2904642	0.530342
Acetobacterium woodii DSM 1030 uid88073	NC_016894	4044777	0.393381
Acetohalobium arabaticum DSM 5501 uid51423	NC_014378	2469596	0.366313
Acholeplasma laidlawii PG 8A uid58901	NC_010163	1496992	0.319278
Achromobacter xylosoxidans A8 uid59899	NC_014640	7013095	0.659876
Achromobacter xylosoxidans uid205255	NC_021285	6916670	0.672513
Acidaminococcus fermentans DSM 20731 uid43471	NC_013740	2329769	0.558427
Acidaminococcus intestini RyC MR95 uid74445	NC_016077	2487765	0.500206
Acidianus hospitalis W1 uid66875	NC_015518	2137654	0.341481
Acidilobus saccharovorans 345 15 uid51395	NC_014374	1496453	0.572174
Acidimicrobidae bacterium YM16 304 uid193703	NC_020520	4830181	0.672924
Acidimicrobium ferrooxidans DSM 10331 uid59215	NC_013124	2158157	0.682893
Acidiphilium cryptum JF 5 uid58447	NC_009484	3389227	0.679927
Acidiphilium multivorum AIU301 uid63345	NC_015186	3749411	0.675792
Acidithiobacillus caldus SM 1 uid70791	NC_015850	2932225	0.613186
Acidithiobacillus ferrivorans SS3 uid67387	NC_015942	3207552	0.565943
Acidithiobacillus ferrooxidans ATCC 23270 uid57649	NC_011761	2982397	0.587725
Acidithiobacillus ferrooxidans ATCC 53993 uid58613	NC_011206	2885038	0.588505
Acidobacterium capsulatum ATCC 51196 uid59127	NC_012483	4127356	0.60497
Acidobacterium MP5ACTX9 uid50551	NC_015064	4309153	0.605139
Acidothermus cellulolyticus 11B uid58501	NC_008578	2443540	0.669074
Acidovorax avenae ATCC 19860 uid42497	NC_015138	5482170	0.68821
Acidovorax citrulli AAC00 1 uid58429	NC_008752	5352772	0.685323
Acidovorax ebreus TPSY uid59233	NC_011992	3796573	0.66834
Acidovorax JS42 uid58427	NC_008782	4448856	0.661725
Acidovorax KKS102 uid176500	NC_018708	5196935	0.649185
Aciduliprofundum boonei T469 uid43333	NC_013926	1486778	0.39158
Aciduliprofundum MAR08 339 uid184407	NC_019942	1437090	0.441295
Acinetobacter ADP1 uid61597	NC_005966	3598621	0.404296
Acinetobacter baumannii 1656 2 uid158677	NC_017162	3940614	0.391683
Acinetobacter baumannii AB0057 uid59083	NC_011586	4050513	0.392053
Acinetobacter baumannii AB307 0294 uid59271	NC_011595	3760981	0.390437
Acinetobacter baumannii ACICU uid58765	NC_010611	3904116	0.390313
Acinetobacter baumannii ATCC 17978 uid58731	NC_009085	3976747	0.389408
Acinetobacter baumannii AYE uid61637	NC_010410	3936291	0.3938
Acinetobacter baumannii BJAB07104 uid210971	NC_021726	3951920	0.389551
Acinetobacter baumannii BJAB0715 uid210972	NC_021733	4001621	0.388666
Acinetobacter baumannii BJAB0868 uid210973	NC_021729	3906795	0.390249
Acinetobacter baumannii D1279779 uid190222	NC_020547	3704285	0.389954
Acinetobacter baumannii MDR TJ uid162739	NC_017847	3964912	0.391147
Acinetobacter baumannii MDR ZJ06 uid158685	NC_017171	3991133	0.390366
Acinetobacter baumannii SDF uid61601	NC_010400	3421954	0.391916
Acinetobacter baumannii TCDC AB0715 uid158679	NC_017387	4138388	0.390234
Acinetobacter baumannii TYTH 1 uid176498	NC_018706	3957368	0.390212
Acinetobacter calcoaceticus PHEA 2 uid83123	NC_016603	3862530	0.38824
Acinetobacter oleivorans DR1 uid50119	NC_014259	4152543	0.387321
Actinobacillus pleuropneumoniae serovar 3 JL03 uid58891	NC_010278	2242062	0.412328
Actinobacillus pleuropneumoniae serovar 5b L20 uid58789	NC_009053	2274482	0.412995
Actinobacillus pleuropneumoniae serovar 7 AP76 uid59231	NC_010939	2331981	0.412124
Actinobacillus succinogenes 130Z uid58247	NC_009655	2319663	0.449186
Actinobacillus suis H91 0380 uid176363	NC_018690	2484940	0.402383
Actinoplanes missouriensis 431 uid158169	NC_017093	8773466	0.708231
Actinoplanes N902 109 uid202219	NC_021191	9228054	0.713111
Actinoplanes SE50 110 uid162333	NC_017803	9239851	0.713172
Actinosynnema mirum DSM 43827 uid58951	NC_013093	8248144	0.737089
Advenella kashmirensis WT001 uid80859	NC_017964	4365995	0.548832
Aequorivita sublithincola DSM 14238 uid168181	NC_018013	3520671	0.361913
Aerococcus urinae ACS 120 V Col10a uid64757	NC_015278	2080974	0.418829
Aeromonas hydrophila ATCC 7966 uid58617	NC_008570	4744448	0.615484
Aeromonas hydrophila ML09 119 uid205540	NC_021290	5024500	0.608163
Aeromonas salmonicida A449 uid58631	NC_009348	4702402	0.585112
Aeromonas veronii B565 uid66323	NC_015424	4551783	0.58719
Aeropyrum pernix K1 uid57757	NC_000854	1669696	0.563113
Aggregatibacter actinomycetemcomitans ANH9381 uid80743	NC_016513	2136808	0.444228
Aggregatibacter actinomycetemcomitans D11S 1 uid41333	NC_013416	2105764	0.445531
Aggregatibacter actinomycetemcomitans D7S 1 uid46989	NC_017846	2309073	0.443135
Aggregatibacter aphrophilus NJ8700 uid59407	NC_012913	2313035	0.42231
Agrobacterium fabrum C58 uid57865	NC_003062	2841580	0.593752
Agrobacterium H13 3 uid63403	NC_015183	2823930	0.588123
Agrobacterium radiobacter K84 uid58269	NC_011985	4005130	0.603374
Agrobacterium vitis S4 uid58249	NC_011989	3726375	0.576576
Agromonas oligotrophica S58 uid192186	NC_020453	8264165	0.651262
Akkermansia muciniphila ATCC BAA 835 uid58985	NC_010655	2664102	0.557624
Alcanivorax borkumensis SK2 uid58169	NC_008260	3120143	0.547278
Alcanivorax dieselolei B5 uid176364	NC_018691	4928223	0.616316
Alicycliphilus denitrificans BC uid49953	NC_014910	4637013	0.682785
Alicycliphilus denitrificans K601 uid66307	NC_015422	4995263	0.679832
Alicyclobacillus acidocaldarius DSM 446 uid59199	NC_013205	3018755	0.623346
Alicyclobacillus acidocaldarius Tc 4 1 uid158681	NC_017167	3124048	0.615232
Aliivibrio salmonicida LFI1238 uid59251	NC_011312	3325165	0.392284
Alistipes finegoldii DSM 17242 uid168180	NC_018011	3734239	0.566457
Alistipes shahii WAL 8301 uid197175	NC_021030	3763317	0.558194
Alkalilimnicola ehrlichii MLHE 1 uid58467	NC_008340	3275944	0.675313
Alkaliphilus metalliredigens QYMF uid58171	NC_009633	4929566	0.36822
Alkaliphilus oremlandii OhILAs uid58495	NC_009922	3123558	0.362573
Allochromatium vinosum DSM 180 uid46083	NC_013851	3526903	0.643726
alpha proteobacterium HIMB5 uid175779	NC_018643	1343202	0.286319
alpha proteobacterium HIMB59 uid175778	NC_018644	1410127	0.322633
Alteromonas macleodii AltDE1 uid179068	NC_019393	4643844	0.448951
Alteromonas macleodii ATCC 27126 uid55253	NC_018632	4653851	0.447086
Alteromonas macleodii Balearic Sea AD45 uid176366	NC_018679	4629479	0.4463
Alteromonas macleodii Black Sea 11 uid176365	NC_018692	4480507	0.446078
Alteromonas macleodii Deep ecotype uid58251	NC_011138	4480937	0.448687
Alteromonas macleodii English Channel 615 uid210781	NC_021716	4381505	0.45003
Alteromonas macleodii English Channel 673 uid176367	NC_018678	4601785	0.448126
Alteromonas macleodii Ionian Sea U4 uid210780	NC_021710	4321296	0.448511
Alteromonas macleodii Ionian Sea U7 uid210785	NC_021717	4442936	0.448096
Alteromonas macleodii Ionian Sea U8 uid210782	NC_021712	4395035	0.448599
Alteromonas macleodii Ionian Sea UM4b uid210784	NC_021714	4438767	0.448845
Alteromonas macleodii Ionian Sea UM7 uid210783	NC_021713	4628378	0.448785
Alteromonas SN2 uid67349	NC_015554	4972148	0.435068
Aminobacterium colombiense DSM 12261 uid47083	NC_014011	1980592	0.453069
Ammonifex degensii KC4 uid41053	NC_013385	2129237	0.594484
Amphibacillus xylanus NBRC 15112 uid176453	NC_018704	2569486	0.357183
Amycolatopsis mediterranei RB uid216089	NC_022116	10246864	0.712901
Amycolatopsis mediterranei S699 uid158689	NC_017186	10236779	0.712918
Amycolatopsis mediterranei S699 uid171830	NC_018266	10246920	0.712915
Amycolatopsis mediterranei U32 uid50565	NC_014318	10236715	0.712928
Amycolatopsis orientalis HCCB10007 uid203791	NC_021252	8948591	0.690063
Amycolicicoccus subflavus DQS3 9A1 uid67253	NC_015564	4738809	0.622442
Anabaena 90 uid179383	NC_019427	4329264	0.381048
Anabaena cylindrica PCC 7122 uid183339	NC_019771	6395836	0.387961
Anabaena variabilis ATCC 29413 uid58043	NC_007413	6365727	0.414214
Anaerobaculum mobile DSM 13181 uid168323	NC_018024	2160700	0.479681
Anaerococcus prevotii DSM 20548 uid59219	NC_013171	1883067	0.360688
Anaerolinea thermophila UNI 1 uid62245	NC_014960	3532378	0.538497
Anaeromyxobacter dehalogenans 2CP 1 uid58989	NC_011891	5029329	0.747165
Anaeromyxobacter dehalogenans 2CP C uid58135	NC_007760	5013479	0.749053
Anaeromyxobacter Fw109 5 uid58755	NC_009675	5277990	0.735314
Anaeromyxobacter K uid58953	NC_011145	5061632	0.748407
Anaplasma centrale Israel uid42155	NC_013532	1206806	0.499849
Anaplasma marginale Florida uid58577	NC_012026	1202435	0.497745
Anaplasma marginale Maries uid57629	NC_004842	1197687	0.497627
Anaplasma phagocytophilum Dog2 uid213225	NC_021881	1473302	0.416274
Anaplasma phagocytophilum HZ uid57951	NC_007797	1471282	0.416359
Anaplasma phagocytophilum HZ2 uid213224	NC_021879	1477581	0.416451
Anaplasma phagocytophilum JM uid213223	NC_021880	1481598	0.416447
Anoxybacillus flavithermus WK1 uid59135	NC_011567	2846746	0.417768
Aquifex aeolicus VF5 uid57765	NC_000918	1551335	0.434762
Arcanobacterium haemolyticum DSM 20595 uid49489	NC_014218	1986154	0.531332
Archaeoglobus fulgidus DSM 4304 uid57717	NC_000917	2178400	0.485817
Archaeoglobus profundus DSM 5631 uid43493	NC_013741	1560622	0.420084
Archaeoglobus sulfaticallidus PM70 1 uid201033	NC_021169	2076931	0.43239
Archaeoglobus veneficus SNP6 uid65269	NC_015320	1901943	0.47049
archaeon Mx1201 uid196597	NC_020913	1666795	0.555947
Arcobacter butzleri 7h1h uid200766	NC_021878	2253233	0.270598
Arcobacter butzleri ED 1 uid158699	NC_017187	2256675	0.270677
Arcobacter butzleri RM4018 uid58557	NC_009850	2341251	0.270452
Arcobacter L uid158135	NC_017192	2945673	0.265637
Arcobacter nitrofigilis DSM 7299 uid49001	NC_014166	3192235	0.283609
Aromatoleum aromaticum EbN1 uid58231	NC_006513	4296230	0.651215
Arthrobacter arilaitensis Re117 uid53509	NC_014550	3859257	0.592865
Arthrobacter aurescens TC1 uid58109	NC_008711	4597686	0.62343
Arthrobacter chlorophenolicus A6 uid58969	NC_011886	4395537	0.662797
Arthrobacter FB24 uid58141	NC_008541	4698945	0.654662
Arthrobacter nitroguajacolicus Rue61a uid174511	NC_018531	4736495	0.623168
Arthrobacter phenanthrenivorans Sphe3 uid63629	NC_015145	4250414	0.655849
Arthrospira platensis NIES 39 uid197171	NC_016640	6788435	0.436504
Aster yellows witches broom phytoplasma AYWB uid58297	NC_007716	706569	0.268863
Asticcacaulis excentricus CB 48 uid55641	NC_014816	2588221	0.591809
Atopobium parvulum DSM 20469 uid59195	NC_013203	1543805	0.456866
Azoarcus BH72 uid61603	NC_008702	4376040	0.679164
Azoarcus KH32C uid193704	NC_020516	5081166	0.651013
Azorhizobium caulinodans ORS 571 uid58905	NC_009937	5369772	0.67319
Azospirillum B510 uid46085	NC_013854	3311395	0.677602
Azospirillum brasilense Sp245 uid162161	NC_016617	3023440	0.685631
Azospirillum lipoferum 4B uid82343	NC_016622	2988332	0.67605
Azotobacter vinelandii CA uid198829	NC_021149	5366370	0.656755
Azotobacter vinelandii CA6 uid198830	NC_021150	5323210	0.656452
Azotobacter vinelandii DJ uid57597	NC_012560	5365318	0.656755
Bacillus 1NLA3E uid81841	NC_021171	4815602	0.379542
Bacillus amyloliquefaciens DSM 7 uid53535	NC_014551	3980199	0.460823
Bacillus amyloliquefaciens FZB42 uid58271	NC_009725	3918589	0.464757
Bacillus amyloliquefaciens IT 45 uid181617	NC_020272	3928857	0.466202
Bacillus amyloliquefaciens LL3 uid158133	NC_017190	3995227	0.457054
Bacillus amyloliquefaciens plantarum AS43 3 uid183682	NC_019842	3961368	0.465873
Bacillus amyloliquefaciens plantarum CAU B946 uid84215	NC_016784	4019861	0.465065
Bacillus amyloliquefaciens plantarum UCMB5033 uid215237	NC_022075	4071167	0.461883
Bacillus amyloliquefaciens plantarum UCMB5036 uid190705	NC_020410	3910324	0.465994
Bacillus amyloliquefaciens plantarum UCMB5113 uid215236	NC_022081	3889532	0.467092
Bacillus amyloliquefaciens plantarum YAU B9601 Y2 uid159001	NC_017061	4242774	0.458547
Bacillus amyloliquefaciens TA208 uid158701	NC_017188	3937511	0.458253
Bacillus amyloliquefaciens XH7 uid158881	NC_017191	3939203	0.45821
Bacillus amyloliquefaciens Y2 uid165195	NC_017912	4238624	0.458543
Bacillus anthracis A0248 uid59385	NC_012659	5227419	0.353772
Bacillus anthracis A2012 uid54101	NC_003980	181677	0.325297
Bacillus anthracis Ames Ancestor uid58083	NC_007530	5227419	0.353772
Bacillus anthracis Ames uid57909	NC_003997	5227293	0.353768
Bacillus anthracis CDC 684 uid59303	NC_012581	5230115	0.353808
Bacillus anthracis H9401 uid162021	NC_017729	5218947	0.353663
Bacillus anthracis Sterne uid58091	NC_005945	5228663	0.353794
Bacillus atrophaeus 1942 uid59887	NC_014639	4168266	0.432193
Bacillus cellulosilyticus DSM 2522 uid43329	NC_014829	4681672	0.36522
Bacillus cereus 03BB102 uid59299	NC_012472	5269628	0.354405
Bacillus cereus AH187 uid58753	NC_011658	5269030	0.355912
Bacillus cereus AH820 uid58751	NC_011773	5302683	0.353985
Bacillus cereus ATCC 10987 uid57673	NC_003909	5224283	0.355762
Bacillus cereus ATCC 14579 uid57975	NC_004722	5411809	0.352806
Bacillus cereus B4264 uid58757	NC_011725	5419036	0.353036
Bacillus cereus biovar anthracis CI uid50615	NC_014335	5196054	0.353802
Bacillus cereus E33L uid58103	NC_006274	5300915	0.353519
Bacillus cereus F837 76 uid83611	NC_016779	5222906	0.353741
Bacillus cereus FRI 35 uid173403	NC_018491	5083176	0.356008
Bacillus cereus G9842 uid58759	NC_011772	5387334	0.352643
Bacillus cereus NC7401 uid82815	NC_016771	5221581	0.355937
Bacillus cereus Q1 uid58529	NC_011969	5214195	0.355624
Bacillus clausii KSM K16 uid58237	NC_006582	4303871	0.447533
Bacillus coagulans 2 6 uid68053	NC_015634	3073079	0.47292
Bacillus coagulans 36D1 uid54335	NC_016023	3552226	0.464871
Bacillus cytotoxicus NVH 391 98 uid58317	NC_009674	4087024	0.358768
Bacillus halodurans C 125 uid57791	NC_002570	4202352	0.436855
Bacillus JS uid162189	NC_017743	4120406	0.439268
Bacillus licheniformis 9945A uid207072	NC_021362	4376305	0.459227
Bacillus licheniformis ATCC 14580 uid58097	NC_006270	4222597	0.461944
Bacillus licheniformis DSM 13 ATCC 14580 uid58199	NC_006322	4222645	0.461947
Bacillus megaterium DSM319 uid48371	NC_014103	5097447	0.381316
Bacillus megaterium QM B1551 uid15862	NC_014019	5097129	0.382568
Bacillus megaterium WSH 002 uid159841	NC_017138	4983975	0.38239
Bacillus pseudofirmus OF4 uid45847	NC_013791	3858997	0.402674
Bacillus pumilus SAFR 032 uid59017	NC_009848	3704465	0.412869
Bacillus selenitireducens MLS10 uid49513	NC_014219	3592487	0.4867
Bacillus subtilis 168 uid57675	NC_000964	4215606	0.435144
Bacillus subtilis 6051 HGW uid193706	NC_020507	4215610	0.435147
Bacillus subtilis BAB 1 uid195461	NC_020832	4021944	0.438889
Bacillus subtilis BSn5 uid62463	NC_014976	4093599	0.438473
Bacillus subtilis BSP1 uid184010	NC_019896	4043754	0.438659
Bacillus subtilis natto BEST195 uid183001	NC_017196	4091591	0.426213
Bacillus subtilis QB928 uid173926	NC_018520	4146839	0.436073
Bacillus subtilis RO NN 1 uid158879	NC_017195	4011949	0.438666
Bacillus subtilis spizizenii TU B 10 uid73967	NC_016047	4207222	0.438235
Bacillus subtilis spizizenii W23 uid51879	NC_014479	4027676	0.438906
Bacillus subtilis XF 1 uid189187	NC_020244	4061186	0.438597
Bacillus thuringiensis Al Hakam uid58795	NC_008600	5257091	0.354261
Bacillus thuringiensis BMB171 uid49135	NC_014171	5330088	0.352884
Bacillus thuringiensis Bt407 uid177931	NC_018877	5500501	0.354071
Bacillus thuringiensis HD 771 uid173374	NC_018500	5886036	0.351647
Bacillus thuringiensis HD 789 uid173860	NC_018508	5495278	0.352632
Bacillus thuringiensis MC28 uid176369	NC_018693	5414494	0.354115
Bacillus thuringiensis serovar chinensis CT 43 uid158151	NC_017208	5486830	0.353758
Bacillus thuringiensis serovar finitimus YBT 020 uid158875	NC_017200	5355490	0.355395
Bacillus thuringiensis serovar IS5056 uid190186	NC_020376	5491935	0.353846
Bacillus thuringiensis serovar konkukian 97 27 uid58089	NC_005957	5237682	0.354053
Bacillus thuringiensis serovar kurstaki HD73 uid189188	NC_020238	5646799	0.352787
Bacillus weihenstephanensis KBAB4 uid58315	NC_010184	5262775	0.355616
Bacteriovorax marinus SJ uid82341	NC_016620	3435933	0.367473
bacterium BT 1 uid184079	NC_019907	1504659	0.353555
Bacteroides fragilis 638R uid84217	NC_016776	5373121	0.43415
Bacteroides fragilis NCTC 9343 uid57639	NC_003228	5205140	0.431906
Bacteroides fragilis YCH46 uid58195	NC_006347	5277274	0.43266
Bacteroides helcogenes P 36 108 uid62135	NC_014933	3998906	0.447175
Bacteroides salanitronis DSM 18170 uid63269	NC_015164	4242803	0.466487
Bacteroides thetaiotaomicron VPI 5482 uid62913	NC_004663	6260361	0.428372
Bacteroides uniformis uid13130	NC_006373	10276	0.402394
Bacteroides vulgatus ATCC 8482 uid58253	NC_009614	5163189	0.422015
Bacteroides xylanisolvens XB1A uid197168	NC_021017	5976145	0.406655
Bartonella australis Aust NH1 uid189950	NC_020300	1596490	0.418398
Bartonella bacilliformis KC583 uid58533	NC_008783	1445021	0.382387
Bartonella clarridgeiae 73 uid62131	NC_014932	1522743	0.35727
Bartonella grahamii as4aup uid59405	NC_012846	2341328	0.380572
Bartonella henselae Houston 1 uid57745	NC_005956	1931047	0.382303
Bartonella quintana RM 11 uid174512	NC_018533	1587646	0.387568
Bartonella quintana Toulouse uid57635	NC_005955	1581384	0.387968
Bartonella tribocorum CIP 105476 uid59129	NC_010161	2619061	0.388561
Bartonella vinsonii berkhoffii Winnie uid189951	NC_020301	1802699	0.388306
Baumannia cicadellinicola Hc Homalodisca coagulata uid58111	NC_007984	686194	0.332348
Bdellovibrio bacteriovorus HD100 uid61595	NC_005363	3782950	0.506455
Bdellovibrio bacteriovorus Tiberius uid182482	NC_019567	3988594	0.49859
Bdellovibrio exovorus JSS uid194119	NC_020813	2657893	0.419155
Beijerinckia indica ATCC 9039 uid59057	NC_010581	4170153	0.570599
Belliella baltica DSM 15883 uid168182	NC_018010	4196595	0.368131
beta proteobacterium CB uid191340	NC_020417	2045720	0.460889
Beutenbergia cavernae DSM 12333 uid59047	NC_012669	4669183	0.731166
Bibersteinia trehalosi 192 uid193709	NC_020515	2407846	0.410455
Bifidobacterium adolescentis ATCC 15703 uid58559	NC_008618	2089645	0.591843
Bifidobacterium animalis ATCC 25527 uid162513	NC_017834	1932693	0.604744
Bifidobacterium animalis lactis AD011 uid58911	NC_011835	1933695	0.604904
Bifidobacterium animalis lactis B420 uid163691	NC_017866	1938595	0.604828
Bifidobacterium animalis lactis BB 12 uid158871	NC_017214	1942198	0.604813
Bifidobacterium animalis lactis Bi 07 uid163693	NC_017867	1938822	0.604819
Bifidobacterium animalis lactis Bl 04 uid59359	NC_012814	1938709	0.604821
Bifidobacterium animalis lactis Bl12 uid210081	NC_021593	1938606	0.604838
Bifidobacterium animalis lactis BLC1 uid158867	NC_017216	1938583	0.604829
Bifidobacterium animalis lactis CNCM I 2494 uid158869	NC_017215	1943113	0.604854
Bifidobacterium animalis lactis DSM 10140 uid59357	NC_012815	1938483	0.60482
Bifidobacterium animalis lactis V9 uid158865	NC_017217	1944050	0.604884
Bifidobacterium asteroides PRL2011 uid176921	NC_018720	2167304	0.600536
Bifidobacterium bifidum BGN4 uid167988	NC_017999	2223664	0.626482
Bifidobacterium bifidum PRL2010 uid59883	NC_014638	2214656	0.626664
Bifidobacterium bifidum S17 uid59545	NC_014616	2186882	0.627584
Bifidobacterium breve ACS 071 V Sch8b uid158863	NC_017218	2327492	0.58727
Bifidobacterium breve UCC2003 uid193702	NC_020517	2422684	0.587332
Bifidobacterium dentium Bd1 uid43091	NC_013714	2636367	0.585367
Bifidobacterium longum BBMN68 uid60163	NC_014656	2265943	0.59946
Bifidobacterium longum DJO10A uid58833	NC_010816	2375792	0.601461
Bifidobacterium longum F8 uid197184	NC_021008	2384987	0.596157
Bifidobacterium longum infantis 157F uid62693	NC_015052	2400312	0.600642
Bifidobacterium longum infantis ATCC 15697 uid159865	NC_017219	2828958	0.598641
Bifidobacterium longum infantis ATCC 15697 uid58677	NC_011593	2832748	0.598631
Bifidobacterium longum JCM 1217 uid62695	NC_015067	2385164	0.603297
Bifidobacterium longum JDM301 uid49131	NC_014169	2477838	0.598149
Bifidobacterium longum KACC 91563 uid158861	NC_017221	2385301	0.598073
Bifidobacterium longum NCC2705 uid57939	NC_004307	2256640	0.601198
Bifidobacterium thermophilum RBL67 uid193770	NC_020546	2291643	0.601107
Blastococcus saxobsidens DD2 uid89391	NC_016943	4875340	0.72948
Blattabacterium Blaberus giganteus uid165873	NC_017924	629165	0.256724
Blattabacterium Blatta orientalis Tarazona uid188115	NC_020195	634449	0.281852
Blattabacterium Blattella germanica Bge uid41533	NC_013454	636850	0.271417
Blattabacterium Cryptocercus punctulatus Cpu uid81083	NC_016621	605745	0.238468
Blattabacterium Mastotermes darwiniensis MADAR uid77127	NC_016146	587248	0.27479
Blattabacterium Panesthia angustipennis spadica BPAA uid193717	NC_020510	632490	0.264077
Blattabacterium Periplaneta americana BPLAN uid41287	NC_013418	636994	0.282109
Bordetella avium 197N uid61563	NC_010645	3732255	0.615826
Bordetella bronchiseptica 253 uid178913	NC_019382	5264383	0.681179
Bordetella bronchiseptica MO149 uid177517	NC_018829	5091817	0.684134
Bordetella bronchiseptica RB50 uid57613	NC_002927	5339179	0.68077
Bordetella parapertussis 12822 uid57615	NC_002928	4773551	0.681
Bordetella parapertussis 18323 uid175569	NC_018518	4043846	0.676862
Bordetella parapertussis Bpp5 uid177516	NC_018828	4887379	0.678287
Bordetella pertussis CS uid158859	NC_017223	4124236	0.677327
Bordetella pertussis Tohama I uid57617	NC_002929	4086189	0.677206
Bordetella petrii uid61631	NC_010170	5287950	0.654828
Borrelia afzelii HLJ01 uid177930	NC_018887	905471	0.283203
Borrelia afzelii PKo uid159867	NC_017238	903609	0.28306
Borrelia afzelii PKo uid58653	NC_008277	905394	0.283111
Borrelia bissettii DN127 uid71231	NC_015921	900755	0.287028
Borrelia burgdorferi B31 uid57581	NC_001318	910724	0.285933
Borrelia burgdorferi CA382 uid214794	NC_022048	910736	0.286015
Borrelia burgdorferi JD1 uid161197	NC_017403	922801	0.285478
Borrelia burgdorferi N40 uid161241	NC_017418	902191	0.286364
Borrelia burgdorferi ZS7 uid59429	NC_011728	906707	0.285406
Borrelia crocidurae Achema uid162335	NC_017808	919477	0.275522
Borrelia duttonii Ly uid58791	NC_011229	931674	0.27586
Borrelia garinii BgVir uid162165	NC_017717	905534	0.284405
Borrelia garinii NMJW1 uid177081	NC_018747	902789	0.28387
Borrelia garinii PBi uid58125	NC_006156	904246	0.283048
Borrelia hermsii DAH uid59225	NC_010673	922307	0.298277
Borrelia miyamotoi LB 2001 uid215233	NC_022079	907294	0.287178
Borrelia recurrentis A1 uid58793	NC_011244	930981	0.275182
Borrelia turicatae 91E135 uid58311	NC_008710	917330	0.29119
Borrelia valaisiana VS116 uid54823	NC_012185	81995	0.250564
Brachybacterium faecium DSM 4810 uid58649	NC_013172	3614992	0.720458
Brachyspira hyodysenteriae WA1 uid59291	NC_012225	3000694	0.270627
Brachyspira intermedia PWS A uid158369	NC_017243	3304788	0.272187
Brachyspira murdochii DSM 12563 uid48819	NC_014150	3241804	0.277514
Brachyspira pilosicoli 95 1000 uid50609	NC_014330	2586443	0.27897
Brachyspira pilosicoli B2904 uid175255	NC_018607	2765477	0.277869
Brachyspira pilosicoli P43 6 78 uid184077	NC_019908	2555556	0.279173
Brachyspira pilosicoli WesB uid175256	NC_018604	2889522	0.274484
Bradyrhizobium BTAi1 uid58505	NC_009485	8264687	0.649201
Bradyrhizobium japonicum USDA 110 uid57599	NC_004463	9105828	0.640594
Bradyrhizobium japonicum USDA 6 uid158851	NC_017249	9207384	0.636656
Bradyrhizobium ORS 278 uid58941	NC_009445	7456587	0.655104
Bradyrhizobium S23321 uid158167	NC_017082	7231841	0.64298
Brevibacillus brevis NBRC 100599 uid59175	NC_012491	6296436	0.472736
Brevundimonas subvibrioides ATCC 15264 uid42117	NC_014375	3445263	0.684227
Brucella abortus A13334 uid83615	NC_016795	2123773	0.571571
Brucella abortus bv 1 9 941 uid58019	NC_006932	2124241	0.571558
Brucella abortus S19 uid58873	NC_010742	2122487	0.571589
Brucella canis ATCC 23365 uid59009	NC_010103	2105969	0.572077
Brucella canis HSK A52141 uid83613	NC_016778	2107023	0.57206
Brucella melitensis ATCC 23457 uid59241	NC_012441	2125701	0.571521
Brucella melitensis biovar Abortus 2308 uid62937	NC_007618	2121359	0.57157
Brucella melitensis bv 1 16M uid57735	NC_003317	2117144	0.57158
Brucella melitensis M28 uid158857	NC_017244	2126133	0.57151
Brucella melitensis M5 90 uid158855	NC_017246	2126451	0.571511
Brucella melitensis NI uid158853	NC_017248	2117717	0.571626
Brucella microti CCM 4915 uid59319	NC_013119	2117050	0.572253
Brucella ovis ATCC 25840 uid58113	NC_009505	2111370	0.571775
Brucella pinnipedialis B2 94 uid71131	NC_015857	2138342	0.571744
Brucella suis 1330 uid159871	NC_017251	2107783	0.57214
Brucella suis 1330 uid57927	NC_004310	2107794	0.57214
Brucella suis ATCC 23445 uid59015	NC_010169	1923763	0.571156
Brucella suis VBI22 uid83617	NC_016797	2108637	0.572125
Buchnera aphidicola 5A Acyrthosiphon pisum uid59285	NC_011833	642122	0.262857
Buchnera aphidicola Ak Acyrthosiphon kondoi uid158533	NC_017256	641794	0.256582
Buchnera aphidicola APS Acyrthosiphon pisum uid57805	NC_002528	640681	0.263125
Buchnera aphidicola Bp Baizongia pistaciae uid57827	NC_004545	615980	0.253414
Buchnera aphidicola Cc Cinara cedri uid58579	NC_008513	416380	0.20097
Buchnera aphidicola Cinara tujafilina uid68101	NC_015662	444925	0.23032
Buchnera aphidicola JF98 Acyrthosiphon pisum uid158845	NC_017254	641771	0.263236
Buchnera aphidicola JF99 Acyrthosiphon pisum uid158847	NC_017253	641716	0.262864
Buchnera aphidicola LL01 Acyrthosiphon pisum uid158843	NC_017255	641799	0.262975
Buchnera aphidicola Sg Schizaphis graminum uid57913	NC_004061	641454	0.253306
Buchnera aphidicola TLW03 Acyrthosiphon pisum uid158849	NC_017252	641770	0.262981
Buchnera aphidicola Tuc7 Acyrthosiphon pisum uid59283	NC_011834	641895	0.262925
Buchnera aphidicola Ua Uroleucon ambrosiae uid158535	NC_017259	615380	0.241357
Burkholderia 383 uid58073	NC_007510	3694126	0.662051
Burkholderia ambifaria AMMD uid58303	NC_008390	3556545	0.668685
Burkholderia ambifaria MC40 6 uid58701	NC_010551	3443583	0.668984
Burkholderia CCGE1001 uid42975	NC_015136	4063449	0.636894
Burkholderia CCGE1002 uid42523	NC_014117	3518940	0.640999
Burkholderia CCGE1003 uid46253	NC_014539	4077097	0.634424
Burkholderia cenocepacia AU 1054 uid58371	NC_008060	3294563	0.669357
Burkholderia cenocepacia HI2424 uid58369	NC_008542	3483902	0.667814
Burkholderia cenocepacia J2315 uid57953	NC_011000	3870082	0.666814
Burkholderia cenocepacia MC0 3 uid58769	NC_010508	3532883	0.667195
Burkholderia cepacia GG4 uid173858	NC_018513	3463655	0.668745
Burkholderia gladioli BSR3 uid66301	NC_015381	4413616	0.674848
Burkholderia glumae BGR1 uid59397	NC_012724	3906507	0.681113
Burkholderia KJ006 uid165871	NC_017920	3145156	0.672921
Burkholderia mallei ATCC 23344 uid57725	NC_006348	3510148	0.681542
Burkholderia mallei NCTC 10229 uid58383	NC_008836	3458208	0.68155
Burkholderia mallei NCTC 10247 uid58385	NC_009080	3495687	0.681644
Burkholderia mallei SAVP1 uid58387	NC_008785	3497479	0.681498
Burkholderia multivorans ATCC 17616 uid58697	NC_010084	3448466	0.668693
Burkholderia multivorans ATCC 17616 uid58909	NC_010804	3448421	0.66869
Burkholderia phenoliruptrix BR3459a uid176370	NC_018695	4152217	0.635472
Burkholderia phymatum STM815 uid58699	NC_010622	3479187	0.630264
Burkholderia phytofirmans PsJN uid58729	NC_010681	4467537	0.625772
Burkholderia pseudomallei 1026b uid162511	NC_017831	4092668	0.678516
Burkholderia pseudomallei 1106a uid58515	NC_009076	3988455	0.679595
Burkholderia pseudomallei 1710b uid58391	NC_007434	4126292	0.67606
Burkholderia pseudomallei 668 uid58389	NC_009074	3912947	0.680205
Burkholderia pseudomallei BPC006 uid174460	NC_018527	4001777	0.679643
Burkholderia pseudomallei K96243 uid57733	NC_006350	4074542	0.677199
Burkholderia pseudomallei MSHR305 uid213227	NC_021884	4054155	0.678221
Burkholderia pseudomallei MSHR346 uid55259	NC_012695	4098576	0.677088
Burkholderia rhizoxinica HKI 454 uid60487	NC_014722	2755309	0.612102
Burkholderia RPE64 uid205541	NC_021287	3013410	0.635068
Burkholderia thailandensis E264 uid58081	NC_007651	3809201	0.672862
Burkholderia thailandensis MSMB121 uid201037	NC_021173	3967794	0.671246
Burkholderia vietnamiensis G4 uid58075	NC_009256	3652814	0.664862
Burkholderia xenovorans LB400 uid57823	NC_007951	4895836	0.627559
Burkholderia YI23 uid81081	NC_016589	3131280	0.6358
butyrate producing bacterium SM4 1 uid197180	NC_021024	3108859	0.396568
butyrate producing bacterium SS3 4 uid197159	NC_021035	3601020	0.463547
butyrate producing bacterium SSC 2 uid197181	NC_021016	3114788	0.362764
Butyrivibrio fibrisolvens uid197155	NC_021031	3164379	0.378929
Butyrivibrio proteoclasticus B316 uid51489	NC_014387	3554804	0.402125
Caldicellulosiruptor bescii DSM 6725 uid59201	NC_012034	2919718	0.351725
Caldicellulosiruptor hydrothermalis 108 uid60157	NC_014652	2770676	0.361148
Caldicellulosiruptor kristjanssonii 177R1B uid60393	NC_014721	2786473	0.360975
Caldicellulosiruptor kronotskyensis 2002 uid60491	NC_014720	2843785	0.350959
Caldicellulosiruptor lactoaceticus 6A uid60575	NC_015949	2674809	0.361307
Caldicellulosiruptor obsidiansis OB47 uid51501	NC_014392	2532343	0.352433
Caldicellulosiruptor owensensis OL uid60165	NC_014657	2428903	0.354388
Caldicellulosiruptor saccharolyticus DSM 8903 uid58289	NC_009437	2970275	0.352541
Caldilinea aerophila DSM 14535 NBRC 104270 uid158165	NC_017079	5144873	0.587671
Caldisericum exile AZM16c01 uid158173	NC_017096	1558103	0.353749
Caldisphaera lagunensis DSM 15908 uid183486	NC_019791	1546846	0.30034
Calditerrivibrio nitroreducens DSM 19672 uid60821	NC_014758	2157835	0.35753
Caldivirga maquilingensis IC 167 uid58711	NC_009954	2077567	0.430958
Calothrix PCC 6303 uid183109	NC_019751	6767834	0.397958
Calothrix PCC 7507 uid182930	NC_019682	7023215	0.422472
Campylobacter coli 76339 uid217050	NC_022132	1584486	0.317564
Campylobacter coli CVM N29710 uid219322	NC_022347	1673221	0.314383
Campylobacter concisus 13826 uid58667	NC_009802	2052007	0.394289
Campylobacter curvus 525 92 uid58669	NC_009715	1971264	0.445353
Campylobacter fetus 82 40 uid58545	NC_008599	1773615	0.333075
Campylobacter hominis ATCC BAA 381 uid58981	NC_009714	1711273	0.317332
Campylobacter jejuni 00 2425 uid219359	NC_022362	1718980	0.305054
Campylobacter jejuni 00 2426 uid219324	NC_022352	1615143	0.303986
Campylobacter jejuni 00 2538 uid219325	NC_022351	1664792	0.30432
Campylobacter jejuni 00 2544 uid219326	NC_022353	1663154	0.303728
Campylobacter jejuni 32488 uid212977	NC_021834	1702398	0.304917
Campylobacter jejuni 81 176 uid58503	NC_008787	1616554	0.306204
Campylobacter jejuni 81116 uid58771	NC_009839	1628115	0.305415
Campylobacter jejuni doylei 269 97 uid58671	NC_009707	1845106	0.305733
Campylobacter jejuni IA3902 uid159531	NC_017279	1635045	0.305659
Campylobacter jejuni ICDCCJ07001 uid61249	NC_014802	1664840	0.306001
Campylobacter jejuni M1 uid159535	NC_017280	1616648	0.30601
Campylobacter jejuni NCTC 11168 ATCC 700819 uid57587	NC_002163	1641481	0.305486
Campylobacter jejuni NCTC 11168 BN148 uid174152	NC_018521	1641481	0.305488
Campylobacter jejuni PT14 uid176499	NC_018709	1635252	0.305401
Campylobacter jejuni RM1221 uid57899	NC_003912	1777831	0.303061
Campylobacter jejuni S3 uid159533	NC_017281	1681364	0.304878
Campylobacter lari RM2100 uid58115	NC_012039	1525460	0.297035
Candidatus Accumulibacter phosphatis clade IIA UW 1 uid59207	NC_013194	5058518	0.64111
Candidatus Amoebophilus asiaticus 5a2 uid58963	NC_010830	1884364	0.35045
Candidatus Arthromitus SFB mouse Japan uid71379	NC_015913	1620005	0.282602
Candidatus Arthromitus SFB mouse Yit uid159517	NC_017294	1586397	0.281078
Candidatus Arthromitus SFB rat Yit uid73425	NC_016012	1515556	0.279789
Candidatus Azobacteroides pseudotrichonymphae genomovar CFP2 uid59163	NC_011565	1114206	0.326575
Candidatus Blochmannia chromaiodes 640 uid185308	NC_020075	791219	0.294523
Candidatus Blochmannia floridanus uid57999	NC_005061	705557	0.273832
Candidatus Blochmannia pennsylvanicus BPEN uid58329	NC_007292	791654	0.295647
Candidatus Blochmannia vafer BVAF uid62083	NC_014909	722585	0.275082
Candidatus Carsonella ruddii CE isolate Thao2000 uid172732	NC_018414	162589	0.139757
Candidatus Carsonella ruddii CS isolate Thao2000 uid172733	NC_018415	162504	0.141849
Candidatus Carsonella ruddii DC uid213383	NC_021894	174014	0.176336
Candidatus Carsonella ruddii HC isolate Thao2000 uid172734	NC_018416	166163	0.141776
Candidatus Carsonella ruddii HT isolate Thao2000 uid172735	NC_018417	157543	0.145503
Candidatus Carsonella ruddii PC isolate NHV uid172736	NC_018418	159923	0.156331
Candidatus Carsonella ruddii uid58773	NC_008512	159662	0.165644
Candidatus Chloracidobacterium thermophilum B uid73587	NC_016024	2683362	0.613735
Candidatus Cloacamonas acidaminovorans Evry uid62959	NC_020449	2246820	0.378735
Candidatus Desulforudis audaxviator MP104C uid59067	NC_010424	2349476	0.608471
Candidatus Hamiltonella defensa 5AT Acyrthosiphon pisum uid59289	NC_012751	2110331	0.403232
Candidatus Hodgkinia cicadicola Dsem uid59311	NC_012960	143795	0.583852
Candidatus Kinetoplastibacterium blastocrithidii ex Strigomonas culicis uid183629	NC_019814	820037	0.325456
Candidatus Kinetoplastibacterium blastocrithidii TCC012E uid189752	NC_020285	820029	0.325462
Candidatus Kinetoplastibacterium crithidii ex Angomonas deanei ATCC 30255 uid183630	NC_019815	821813	0.309637
Candidatus Kinetoplastibacterium crithidii TCC036E uid189749	NC_020283	821930	0.309635
Candidatus Kinetoplastibacterium desouzaii TCC079E uid189750	NC_020294	833125	0.301742
Candidatus Kinetoplastibacterium galatii TCC219 uid189751	NC_020284	822140	0.323586
Candidatus Kinetoplastibacterium oncopeltii TCC290E uid189840	NC_020299	810172	0.312298
Candidatus Korarchaeum cryptofilum OPF8 uid58601	NC_010482	1590757	0.490007
Candidatus Koribacter versatilis Ellin345 uid58479	NC_008009	5650368	0.583838
Candidatus Liberibacter asiaticus gxpsy uid193764	NC_020549	1268237	0.365719
Candidatus Liberibacter asiaticus psy62 uid59227	NC_012985	1227328	0.364686
Candidatus Liberibacter solanacearum CLso ZC1 uid61245	NC_014774	1258278	0.352409
Candidatus Methylomirabilis oxyfera uid161981	NC_013260	2752854	0.585816
Candidatus Midichloria mitochondrii IricVA uid68687	NC_015722	1183732	0.365535
Candidatus Moranella endobia PCIT uid68739	NC_015735	538294	0.435188
Candidatus Moranella endobia PCVAL uid197215	NC_021057	538203	0.435156
Candidatus Mycoplasma haemolamae Purdue uid171259	NC_018219	756845	0.392707
Candidatus Mycoplasma haemominutum Birmingham 1 uid197195	NC_021007	513880	0.355227
Candidatus Nasuia deltocephalinicola NAS ALF uid214084	NC_021919	112091	0.17128
Candidatus Nitrosopumilus AR2 uid176130	NC_018656	1690905	0.335887
Candidatus Nitrosopumilus koreensis AR1 uid176129	NC_018655	1639964	0.341832
Candidatus Nitrososphaera gargensis Ga9 2 uid176707	NC_018719	2833868	0.483472
Candidatus Nitrospira defluvii uid51175	NC_014355	4317083	0.590266
Candidatus Pelagibacter IMCC9063 uid66305	NC_015380	1284727	0.316707
Candidatus Pelagibacter ubique HTCC1062 uid58401	NC_007205	1308759	0.296831
Candidatus Phytoplasma australiense uid61641	NC_010544	879959	0.274247
Candidatus Phytoplasma mali uid59087	NC_011047	601943	0.213937
Candidatus Portiera aleyrodidarum BT B uid173859	NC_018507	358242	0.261736
Candidatus Portiera aleyrodidarum BT B uid176373	NC_018677	351658	0.262113
Candidatus Portiera aleyrodidarum BT QVLC uid175570	NC_018618	357472	0.261223
Candidatus Portiera aleyrodidarum BT QVLC uid176374	NC_018676	350928	0.261598
Candidatus Portiera aleyrodidarum TV uid195460	NC_020831	280663	0.246937
Candidatus Protochlamydia amoebophila UWE25 uid58079	NC_005861	2414465	0.347173
Candidatus Puniceispirillum marinum IMCC1322 uid47081	NC_014010	2753527	0.488537
Candidatus Rickettsia amblyommii GAT 30V uid156845	NC_017028	1407796	0.324314
Candidatus Riesia pediculicola USDA uid46841	NC_014109	574390	0.284826
Candidatus Ruthia magnifica Cm Calyptogena magnifica uid58645	NC_008610	1160782	0.340334
Candidatus Saccharobacterium alaburgensis uid203361	NC_021219	1013781	0.485138
Candidatus Solibacter usitatus Ellin6076 uid58139	NC_008536	9965640	0.619025
Candidatus Sulcia muelleri CARI uid52535	NC_014499	276511	0.211326
Candidatus Sulcia muelleri DMIN uid47075	NC_014004	243933	0.224931
Candidatus Sulcia muelleri GWSS uid58943	NC_010118	245530	0.224408
Candidatus Sulcia muelleri SMDSEM uid59393	NC_013123	276984	0.225952
Candidatus Sulcia muelleri Sulcia ALF uid214083	NC_021916	190733	0.239974
Candidatus Tremblaya princeps PCIT uid68741	NC_015736	138927	0.588316
Candidatus Tremblaya princeps PCVAL uid159519	NC_017293	138931	0.588314
Candidatus Uzinura diaspidicola ASNER uid186740	NC_020135	263431	0.30195
Candidatus Vesicomyosocius okutanii HA uid59427	NC_009465	1022154	0.315949
Candidatus Zinderia insecticola CARI uid52459	NC_014497	208564	0.135388
Capnocytophaga canimorsus Cc5 uid70727	NC_015846	2571406	0.361094
Capnocytophaga ochracea DSM 7271 uid59197	NC_013162	2612925	0.39588
Carboxydothermus hydrogenoformans Z 2901 uid57821	NC_007503	2401520	0.420497
Cardinium endosymbiont cEper1 of Encarsia pergandiella uid175524	NC_018605	887130	0.366227
Carnobacterium 17 4 uid65789	NC_015391	2635294	0.352519
Carnobacterium maltaromaticum LMA28 uid179370	NC_019425	3650416	0.345263
Catenulispora acidiphila DSM 44928 uid59077	NC_013131	10467782	0.697671
Caulobacter crescentus CB15 uid57891	NC_002696	4016947	0.67214
Caulobacter crescentus NA1000 uid59307	NC_011916	4042929	0.671716
Caulobacter K31 uid58551	NC_010338	5477872	0.674633
Caulobacter segnis ATCC 21756 uid41709	NC_014100	4655622	0.676669
Cellulomonas fimi ATCC 484 uid66779	NC_015514	4266344	0.747243
Cellulomonas flavigena DSM 20109 uid48821	NC_014151	4123179	0.742936
Cellulophaga algicola DSM 14237 uid62159	NC_014934	4888353	0.337662
Cellulophaga lytica DSM 7489 uid63401	NC_015167	3765936	0.321109
Cellvibrio gilvus ATCC 13127 uid68143	NC_015671	3526441	0.738129
Cellvibrio japonicus Ueda107 uid59139	NC_010995	4576573	0.519912
Cenarchaeum symbiosum A uid61411	NC_014820	2045086	0.573734
Chamaesiphon PCC 6605 uid183005	NC_019697	6284095	0.457272
Chelativorans BNC1 uid58069	NC_008254	4412446	0.610668
Chitinophaga pinensis DSM 2588 uid59113	NC_013132	9127347	0.452271
Chlamydia muridarum Nigg uid57785	NC_002620	1072950	0.403365
Chlamydia pecorum P787 uid221292	NC_022441	1106409	0.411036
Chlamydia pecorum PV3056 3 uid221290	NC_022439	1104552	0.411258
Chlamydia pecorum W73 uid221291	NC_022440	1106534	0.411054
Chlamydia psittaci 01DC12 uid179070	NC_019391	1171011	0.38965
Chlamydia psittaci 84 55 uid175571	NC_018619	1172064	0.390622
Chlamydia psittaci GR9 uid175572	NC_018620	1147152	0.390757
Chlamydia psittaci M56 uid175576	NC_018623	1161385	0.387884
Chlamydia psittaci MN uid175573	NC_018627	1168490	0.39055
Chlamydia psittaci VS225 uid175574	NC_018621	1157385	0.390191
Chlamydia psittaci WC uid175577	NC_018624	1172265	0.390788
Chlamydia psittaci WS RT E30 uid175575	NC_018622	1140789	0.390307
Chlamydia trachomatis 434 Bu uid61633	NC_010287	1038842	0.413291
Chlamydia trachomatis A 363 uid196769	NC_020966	1044026	0.413017
Chlamydia trachomatis A 5291 uid196770	NC_020939	1044023	0.413004
Chlamydia trachomatis A HAR 13 uid58333	NC_007429	1044459	0.413026
Chlamydia trachomatis A2497 uid159863	NC_016798	1044325	0.413029
Chlamydia trachomatis A2497 uid159993	NC_017437	1044326	0.41304
Chlamydia trachomatis B Jali20 OT uid59351	NC_012686	1044352	0.412992
Chlamydia trachomatis B TZ1A828 OT uid59349	NC_012687	1044282	0.413025
Chlamydia trachomatis D EC uid159881	NC_017434	1042522	0.413074
Chlamydia trachomatis D LC uid159879	NC_017436	1042520	0.413075
Chlamydia trachomatis D SotonD1 uid196772	NC_020967	1042585	0.412991
Chlamydia trachomatis D SotonD5 uid196773	NC_020943	1042140	0.412997
Chlamydia trachomatis D SotonD6 uid196774	NC_020968	1042560	0.413036
Chlamydia trachomatis D UW 3 CX uid57637	NC_000117	1042519	0.413073
Chlamydia trachomatis E 11023 uid161369	NC_017431	1043025	0.413097
Chlamydia trachomatis E 150 uid161403	NC_017439	1042996	0.413083
Chlamydia trachomatis E Bour uid196775	NC_020971	1042589	0.4131
Chlamydia trachomatis E SotonE8 uid196777	NC_020942	1048812	0.41285
Chlamydia trachomatis E SW3 uid167483	NC_017952	1042903	0.413058
Chlamydia trachomatis F SW4 uid167484	NC_017951	1042736	0.413105
Chlamydia trachomatis F SW5 uid167485	NC_017953	1042743	0.413106
Chlamydia trachomatis G 11074 uid161409	NC_017440	1042875	0.413088
Chlamydia trachomatis G 11222 uid161361	NC_017430	1042354	0.413115
Chlamydia trachomatis G 9301 uid161377	NC_017432	1042811	0.413089
Chlamydia trachomatis G 9768 uid161353	NC_017429	1042810	0.413092
Chlamydia trachomatis G SotonG1 uid196779	NC_020941	1042171	0.413025
Chlamydia trachomatis Ia SotonIa1 uid196780	NC_020970	1042630	0.413098
Chlamydia trachomatis IU824 uid193712	NC_020511	1043022	0.413002
Chlamydia trachomatis IU888 uid193713	NC_020512	1043022	0.413002
Chlamydia trachomatis J 6276tet1 uid213394	NC_021892	1080953	0.415106
Chlamydia trachomatis K SotonK1 uid196782	NC_020965	1042447	0.413018
Chlamydia trachomatis L1 115 uid196784	NC_020929	1039084	0.413298
Chlamydia trachomatis L1 224 uid196785	NC_020973	1038819	0.413282
Chlamydia trachomatis L1 440 LN uid196783	NC_020937	1039261	0.413297
Chlamydia trachomatis L2 25667R uid196786	NC_020930	1038839	0.413291
Chlamydia trachomatis L2 434 Bu f uid198644	NC_021052	1038842	0.413292
Chlamydia trachomatis L2 434 Bu i uid198643	NC_021050	1038842	0.413291
Chlamydia trachomatis L2b 795 uid196791	NC_020938	1038720	0.41328
Chlamydia trachomatis L2b 8200 07 uid196787	NC_020945	1038864	0.413284
Chlamydia trachomatis L2b Ams1 uid196792	NC_020933	1038879	0.413263
Chlamydia trachomatis L2b Ams2 uid196793	NC_020934	1038864	0.413159
Chlamydia trachomatis L2b Ams3 uid196794	NC_020977	1038718	0.413144
Chlamydia trachomatis L2b Ams4 uid196795	NC_020978	1038864	0.413218
Chlamydia trachomatis L2b Ams5 uid196796	NC_020936	1038848	0.413193
Chlamydia trachomatis L2b Canada1 uid196798	NC_020935	1038541	0.413288
Chlamydia trachomatis L2b Canada2 uid196799	NC_020932	1038746	0.412654
Chlamydia trachomatis L2b CV204 uid196790	NC_020976	1038881	0.413186
Chlamydia trachomatis L2b UCH 1 proctitis uid61635	NC_010280	1038863	0.413284
Chlamydia trachomatis L2b UCH 2 uid196788	NC_020931	1038864	0.413282
Chlamydia trachomatis L2c uid68843	NC_015744	1038313	0.413267
Chlamydia trachomatis L3 404 LN uid196797	NC_020974	1039257	0.413312
Chlamydia trachomatis RC F 69 uid213385	NC_021895	1046087	0.413156
Chlamydia trachomatis RC F s 342 uid213391	NC_021890	1083842	0.41507
Chlamydia trachomatis RC F s 852 uid213387	NC_021888	1083893	0.415111
Chlamydia trachomatis RC J 943 uid213388	NC_021896	1038797	0.413319
Chlamydia trachomatis RC J 953 uid213389	NC_021889	1038792	0.413266
Chlamydia trachomatis RC J 966 uid213393	NC_021898	1038839	0.413263
Chlamydia trachomatis RC J 971 uid213395	NC_021899	1038442	0.413269
Chlamydia trachomatis RC J s 122 uid213392	NC_021891	1061854	0.414896
Chlamydia trachomatis RC L2 55 uid213396	NC_021893	1038870	0.413301
Chlamydia trachomatis RC L2 s 3 uid213390	NC_021897	1046171	0.413137
Chlamydia trachomatis RC L2 s 46 uid213386	NC_021887	1038817	0.413266
Chlamydia trachomatis Sweden2 uid161995	NC_017441	1042839	0.413063
Chlamydia trachomatis uid196771	NC_020944	1044377	0.413029
Chlamydia trachomatis uid196776	NC_020969	1042625	0.413067
Chlamydia trachomatis uid196778	NC_020964	1042789	0.413021
Chlamydia trachomatis uid196781	NC_020940	1042783	0.413101
Chlamydia trachomatis uid196789	NC_020975	1038876	0.4132
Chlamydia trachomatis uid196800	NC_020972	1039428	0.41318
Chlamydia trachomatis uid216090	NC_022121	1043207	0.413092
Chlamydophila abortus S26 3 uid57963	NC_004552	1144377	0.398664
Chlamydophila caviae GPIC uid57783	NC_003361	1173390	0.392229
Chlamydophila felis Fe C 56 uid57971	NC_007899	1166239	0.393754
Chlamydophila pecorum E58 uid66295	NC_015408	1106197	0.41076
Chlamydophila pneumoniae AR39 uid57809	NC_002179	1229853	0.405726
Chlamydophila pneumoniae CWL029 uid57811	NC_000922	1230230	0.405777
Chlamydophila pneumoniae J138 uid57829	NC_002491	1226565	0.405815
Chlamydophila pneumoniae LPCoLN uid159529	NC_017285	1241020	0.405499
Chlamydophila pneumoniae TW 183 uid57997	NC_005043	1225935	0.405762
Chlamydophila psittaci 01DC11 uid159527	NC_017289	1172197	0.390551
Chlamydophila psittaci 02DC15 uid159521	NC_017292	1172182	0.390551
Chlamydophila psittaci 08DC60 uid159525	NC_017290	1172032	0.390541
Chlamydophila psittaci 6BC uid159845	NC_017287	1171667	0.390623
Chlamydophila psittaci 6BC uid63621	NC_015470	1171660	0.390619
Chlamydophila psittaci C19 98 uid159523	NC_017291	1169374	0.390472
Chlamydophila psittaci CP3 uid175578	NC_018625	1168150	0.390553
Chlamydophila psittaci Mat116 uid189026	NC_020248	1163362	0.390553
Chlamydophila psittaci NJ1 uid175579	NC_018626	1161434	0.389597
Chlamydophila psittaci RD1 uid162063	NC_014796	1164076	0.387697
Chlorobaculum parvum NCIB 8327 uid59185	NC_011027	2289249	0.557961
Chlorobium chlorochromatii CaD3 uid58375	NC_007514	2572079	0.442782
Chlorobium limicola DSM 245 uid58127	NC_010803	2763181	0.513168
Chlorobium luteolum DSM 273 uid58175	NC_007512	2364842	0.5733
Chlorobium phaeobacteroides BS1 uid58131	NC_010831	2736403	0.489271
Chlorobium phaeobacteroides DSM 266 uid58133	NC_008639	3133902	0.483514
Chlorobium phaeovibrioides DSM 265 uid58129	NC_009337	1966858	0.529917
Chlorobium tepidum TLS uid57897	NC_002932	2154946	0.565296
Chloroflexus aggregans DSM 9485 uid58621	NC_011831	4684931	0.564285
Chloroflexus aurantiacus J 10 fl uid57657	NC_010175	5258541	0.566972
Chloroflexus Y 400 fl uid59085	NC_012032	5268950	0.566819
Chloroherpeton thalassium ATCC 35110 uid59187	NC_011026	3293456	0.450389
Chromobacterium violaceum ATCC 12472 uid58001	NC_005085	4751080	0.648337
Chromohalobacter salexigens DSM 3043 uid62921	NC_007963	3696649	0.639119
Chroococcidiopsis thermalis PCC 7203 uid183002	NC_019695	6315792	0.444403
Chthonomonas calidirosea T49 uid208678	NC_021487	3437861	0.544096
Citrobacter koseri ATCC BAA 895 uid58143	NC_009792	4720462	0.538278
Citrobacter rodentium ICC168 uid43089	NC_013716	5346659	0.547222
Clavibacter michiganensis NCPPB 382 uid61625	NC_009480	3297891	0.726642
Clavibacter michiganensis nebraskensis NCPPB 2581 uid195908	NC_020891	3063596	0.730041
Clavibacter michiganensis sepedonicus uid61577	NC_010407	3258645	0.725562
Clostridiales genomosp BVAB3 UPII9 5 uid46219	NC_013895	1809746	0.442113
Clostridium acetobutylicum ATCC 824 uid57677	NC_003030	3940880	0.309258
Clostridium acetobutylicum DSM 1731 uid68293	NC_015687	3942462	0.309272
Clostridium acetobutylicum EA 2018 uid159515	NC_017295	3940230	0.309262
Clostridium acidurici 9a uid176126	NC_018664	3105335	0.299346
Clostridium beijerinckii NCIMB 8052 uid58137	NC_009617	6000632	0.298556
Clostridium BNL1100 uid84307	NC_016791	4613747	0.372557
Clostridium botulinum A ATCC 19397 uid58927	NC_009697	3863450	0.282053
Clostridium botulinum A ATCC 3502 uid61579	NC_009495	3886916	0.282447
Clostridium botulinum A Hall uid58931	NC_009698	3760560	0.281847
Clostridium botulinum A2 Kyoto uid59229	NC_012563	4155278	0.28211
Clostridium botulinum A3 Loch Maree uid59149	NC_010520	3992906	0.283109
Clostridium botulinum B Eklund 17B uid59159	NC_010674	3800327	0.275114
Clostridium botulinum B1 Okra uid59147	NC_010516	3958233	0.283359
Clostridium botulinum Ba4 657 uid59173	NC_012658	3977794	0.282201
Clostridium botulinum BKT015925 uid66203	NC_015425	2773157	0.284897
Clostridium botulinum E3 Alaska E43 uid59157	NC_010723	3659644	0.273612
Clostridium botulinum F 230613 uid159513	NC_017297	3993083	0.283032
Clostridium botulinum F Langeland uid58929	NC_009699	3995387	0.283089
Clostridium botulinum H04402 065 uid162091	NC_017299	3919740	0.282081
Clostridium cellulolyticum H10 uid58709	NC_011898	4068724	0.37404
Clostridium cellulovorans 743B uid51503	NC_014393	5262222	0.312094
Clostridium cf saccharolyticum K10 uid197201	NC_021047	3769775	0.481339
Clostridium clariflavum DSM 19732 uid82345	NC_016627	4897678	0.357172
Clostridium difficile 630 uid57679	NC_009089	4290252	0.290605
Clostridium difficile BI1 uid158363	NC_017179	4118573	0.286085
Clostridium difficile CD196 uid41017	NC_013315	4110554	0.285632
Clostridium difficile R20291 uid40921	NC_013316	4191339	0.28806
Clostridium kluyveri DSM 555 uid58885	NC_009706	3964618	0.320204
Clostridium kluyveri NBRC 12016 uid59369	NC_011837	3896121	0.319936
Clostridium lentocellum DSM 5427 uid49117	NC_015275	4714237	0.343246
Clostridium ljungdahlii DSM 13528 uid50583	NC_014328	4630065	0.311059
Clostridium novyi NT uid58643	NC_008593	2547720	0.288557
Clostridium pasteurianum BC1 uid201478	NC_021182	4990707	0.305768
Clostridium perfringens 13 uid57681	NC_003366	3031430	0.285661
Clostridium perfringens ATCC 13124 uid57901	NC_008261	3256683	0.283792
Clostridium perfringens SM101 uid58117	NC_008262	2897393	0.28249
Clostridium phytofermentans ISDg uid58519	NC_010001	4847594	0.353485
Clostridium saccharolyticum WM1 uid51419	NC_014376	4662871	0.450047
Clostridium saccharoperbutylacetonicum ATCC 27021 uid189747	NC_020291	6530257	0.295414
Clostridium stercorarium DSM 8532 uid186819	NC_020134	2974379	0.422448
Clostridium stercorarium DSM 8532 uid195569	NC_020887	2970010	0.422549
Clostridium sticklandii uid59585	NC_014614	2715461	0.332997
Clostridium SY8519 uid68705	NC_015737	2835737	0.507405
Clostridium tetani E88 uid57683	NC_004557	2799251	0.287493
Clostridium thermocellum ATCC 27405 uid57917	NC_009012	3843301	0.389866
Clostridium thermocellum DSM 1313 uid161989	NC_017304	3561619	0.391481
Collimonas fungivorans Ter331 uid70793	NC_015856	5186898	0.59556
Colwellia psychrerythraea 34H uid57855	NC_003910	5373180	0.380054
Comamonas testosteroni CNB 2 uid62961	NC_013446	5373643	0.61439
Conexibacter woesei DSM 14684 uid43467	NC_013739	6359369	0.727334
Coprococcus ART55 1 uid197176	NC_021018	3123007	0.410813
Coprococcus catus GD 7 uid197174	NC_021009	3522704	0.424291
Coprothermobacter proteolyticus DSM 5265 uid59253	NC_011295	1424912	0.447701
Coraliomargarita akajimensis DSM 45221 uid47079	NC_014008	3750771	0.536018
Corallococcus coralloides DSM 2259 uid157997	NC_017030	10080619	0.698969
Coriobacterium glomerans PW2 uid65787	NC_015389	2115681	0.603935
Corynebacterium argentoratense DSM 44202 uid217419	NC_022198	2031902	0.589005
Corynebacterium aurimucosum ATCC 700975 uid59409	NC_012590	2790189	0.606342
Corynebacterium callunae DSM 20147 uid193714	NC_020506	2839551	0.523911
Corynebacterium diphtheriae 241 uid83607	NC_016782	2426551	0.534335
Corynebacterium diphtheriae 31A uid84309	NC_016799	2535346	0.536212
Corynebacterium diphtheriae BH8 uid84311	NC_016800	2485519	0.535561
Corynebacterium diphtheriae C7 beta uid84313	NC_016801	2499189	0.535034
Corynebacterium diphtheriae CDCE 8392 uid84295	NC_016785	2433326	0.535927
Corynebacterium diphtheriae HC01 uid84297	NC_016786	2427149	0.534342
Corynebacterium diphtheriae HC02 uid84317	NC_016802	2468612	0.537114
Corynebacterium diphtheriae HC03 uid84299	NC_016787	2478364	0.535029
Corynebacterium diphtheriae HC04 uid84301	NC_016788	2484332	0.534535
Corynebacterium diphtheriae INCA 402 uid83605	NC_016783	2449071	0.536509
Corynebacterium diphtheriae NCTC 13129 uid57691	NC_002935	2488635	0.534785
Corynebacterium diphtheriae PW8 uid84303	NC_016789	2530683	0.53705
Corynebacterium diphtheriae VA01 uid84305	NC_016790	2395441	0.534374
Corynebacterium efficiens YS 314 uid62905	NC_004369	3147090	0.6314
Corynebacterium glutamicum ATCC 13032 uid193708	NC_020519	3309400	0.538024
Corynebacterium glutamicum ATCC 13032 uid57905	NC_003450	3309401	0.538103
Corynebacterium glutamicum ATCC 13032 uid61611	NC_006958	3282708	0.538418
Corynebacterium glutamicum MB001 uid214793	NC_022040	3079253	0.542093
Corynebacterium glutamicum R uid58897	NC_009342	3314179	0.54133
Corynebacterium glutamicum SCgG1 uid207285	NC_021351	3350620	0.539322
Corynebacterium glutamicum SCgG2 uid207286	NC_021352	3350619	0.539322
Corynebacterium halotolerans YIM 70093 DSM 44683 uid189953	NC_020302	3135752	0.684445
Corynebacterium jeikeium K411 uid58399	NC_007164	2462499	0.613954
Corynebacterium kroppenstedtii DSM 44385 uid59411	NC_012704	2446804	0.574599
Corynebacterium maris DSM 45190 uid214081	NC_021915	2787574	0.666684
Corynebacterium pseudotuberculosis 1 06 A uid159665	NC_017308	2279118	0.521926
Corynebacterium pseudotuberculosis 1002 uid159677	NC_017300	2335113	0.521919
Corynebacterium pseudotuberculosis 258 uid167260	NC_017945	2314404	0.521453
Corynebacterium pseudotuberculosis 267 uid162175	NC_017462	2337628	0.521866
Corynebacterium pseudotuberculosis 3 99 5 uid83609	NC_016781	2337938	0.521847
Corynebacterium pseudotuberculosis 31 uid162167	NC_017730	2297010	0.52164
Corynebacterium pseudotuberculosis 316 uid89381	NC_016932	2310415	0.521492
Corynebacterium pseudotuberculosis 42 02 A uid159669	NC_017306	2337606	0.521858
Corynebacterium pseudotuberculosis C231 uid159675	NC_017301	2328208	0.521892
Corynebacterium pseudotuberculosis CIP 52 97 uid159667	NC_017307	2320595	0.521449
Corynebacterium pseudotuberculosis Cp162 uid168258	NC_018019	2293464	0.521746
Corynebacterium pseudotuberculosis FRC41 uid50585	NC_014329	2337913	0.521852
Corynebacterium pseudotuberculosis I19 uid159673	NC_017303	2337730	0.521852
Corynebacterium pseudotuberculosis P54B96 uid157909	NC_017031	2337657	0.521852
Corynebacterium pseudotuberculosis PAT10 uid159671	NC_017305	2335323	0.521882
Corynebacterium resistens DSM 45100 uid50555	NC_015673	2601311	0.570919
Corynebacterium terpenotabidum Y 11 uid210639	NC_021663	2751233	0.670176
Corynebacterium ulcerans 0102 uid169879	NC_018101	2579188	0.533576
Corynebacterium ulcerans 809 uid159659	NC_017317	2502095	0.533027
Corynebacterium ulcerans BR AD22 uid68291	NC_015683	2606374	0.533997
Corynebacterium urealyticum DSM 7109 uid61639	NC_010545	2369219	0.641852
Corynebacterium urealyticum DSM 7111 uid188688	NC_020230	2316065	0.642359
Corynebacterium variabile DSM 44702 uid62003	NC_015859	3433007	0.671459
Coxiella burnetii CbuG Q212 uid58893	NC_011527	2008870	0.426331
Coxiella burnetii CbuK Q154 uid58895	NC_011528	2063100	0.426734
Coxiella burnetii Dugway 5J108 111 uid58629	NC_009727	2158758	0.424358
Coxiella burnetii RSA 331 uid58637	NC_010117	2016427	0.427642
Coxiella burnetii RSA 493 uid57631	NC_002971	1995281	0.426605
Crinalium epipsammum PCC 9333 uid183113	NC_019753	5315554	0.401621
Croceibacter atlanticus HTCC2559 uid49661	NC_014230	2952962	0.339
Cronobacter sakazakii ATCC BAA 894 uid58145	NC_009778	4368373	0.567671
Cronobacter sakazakii ES15 uid167045	NC_017933	4268675	0.571123
Cronobacter sakazakii Sp291 uid189241	NC_020260	4344092	0.569016
Cronobacter turicensis z3032 uid40821	NC_013282	4384463	0.57417
Cryptobacterium curtum DSM 15641 uid59041	NC_013170	1617804	0.509115
Cupriavidus metallidurans CH34 uid57815	NC_007973	3928089	0.638203
Cupriavidus necator N 1 uid68689	NC_015726	3872936	0.664931
Cupriavidus taiwanensis LMG 19424 uid61615	NC_010528	3416911	0.675116
Cyanobacterium PCC 10605 uid183340	NC_019776	4114099	0.349583
Cyanobacterium stanieri PCC 7202 uid183337	NC_019778	3163381	0.386647
cyanobacterium UCYN A uid43697	NC_013771	1443806	0.311168
Cyanobium gracile PCC 6307 uid182931	NC_019675	3342364	0.687072
Cyanothece ATCC 51142 uid59013	NC_010546	4934271	0.378754
Cyanothece PCC 7424 uid59025	NC_011729	5942652	0.38609
Cyanothece PCC 7425 uid59435	NC_011884	5374574	0.507885
Cyanothece PCC 7822 uid52547	NC_014501	6091620	0.402226
Cyanothece PCC 8801 uid59027	NC_011726	4679413	0.397611
Cyanothece PCC 8802 uid59143	NC_013161	4669813	0.398213
Cyclobacterium marinum DSM 745 uid71485	NC_015914	6221273	0.381461
Cycloclasticus P1 uid176368	NC_018697	2363215	0.419989
Cycloclasticus zancles 7 ME uid214092	NC_021917	2613078	0.418373
Cylindrospermum stagnale PCC 7417 uid183111	NC_019757	7003560	0.423024
Cytophaga hutchinsonii ATCC 33406 uid57651	NC_008255	4433218	0.388465
Dactylococcopsis salina PCC 8305 uid183341	NC_019780	3781008	0.424384
Dechloromonas aromatica RCB uid58025	NC_007298	4501104	0.592472
Dechlorosoma suillum PS uid81439	NC_016616	3806980	0.653676
Deferribacter desulfuricans SSM1 uid46653	NC_013939	2234389	0.311183
Dehalobacter 11DCA uid177715	NC_018866	3069953	0.446066
Dehalobacter CF uid177714	NC_018867	3092048	0.443081
Dehalococcoides BAV1 uid58477	NC_009455	1341892	0.471726
Dehalococcoides CBDB1 uid58413	NC_007356	1395502	0.470259
Dehalococcoides ethenogenes 195 uid57763	NC_002936	1469720	0.488503
Dehalococcoides GT uid42115	NC_013890	1360154	0.473145
Dehalococcoides mccartyi BTF08 uid190183	NC_020387	1452335	0.472845
Dehalococcoides mccartyi DCMB5 uid190184	NC_020386	1431902	0.470718
Dehalococcoides VS uid42393	NC_013552	1413462	0.472714
Dehalogenimonas lykanthroporepellens BL DC 9 uid48131	NC_014314	1686510	0.550444
Deinococcus deserti VCD115 uid58615	NC_012526	2819842	0.633882
Deinococcus geothermalis DSM 11300 uid58275	NC_008025	2467205	0.666362
Deinococcus gobiensis I 0 uid162509	NC_017790	3137147	0.708018
Deinococcus maricopensis DSM 21211 uid62225	NC_014958	3498530	0.69825
Deinococcus peraridilitoris DSM 19664 uid183485	NC_019793	3881839	0.639744
Deinococcus proteolyticus MRP uid63399	NC_015161	2147060	0.661627
Deinococcus radiodurans R1 uid57665	NC_001263	2648638	0.670104
Delftia acidovorans SPH 1 uid58703	NC_010002	6767514	0.664763
Delftia Cs1 4 uid67319	NC_015563	6685842	0.66718
Denitrovibrio acetiphilus DSM 12809 uid46657	NC_013943	3222077	0.425366
Desulfarculus baarsii DSM 2075 uid51371	NC_014365	3655731	0.657035
Desulfatibacillum alkenivorans AK 01 uid58913	NC_011768	6517073	0.544846
Desulfitobacterium dehalogenans ATCC 51507 uid82553	NC_018017	4321753	0.449692
Desulfitobacterium dichloroeliminans LMG P 21439 uid82555	NC_019903	3624449	0.442179
Desulfitobacterium hafniense DCB 2 uid57749	NC_011830	5279134	0.475373
Desulfitobacterium hafniense Y51 uid58605	NC_007907	5727534	0.473599
Desulfobacca acetoxidans DSM 11109 uid65785	NC_015388	3282536	0.528911
Desulfobacterium autotrophicum HRM2 uid59061	NC_012108	5589073	0.48847
Desulfobacula toluolica Tol2 uid175777	NC_018645	5197905	0.414489
Desulfobulbus propionicus DSM 2032 uid62265	NC_014972	3851869	0.589276
Desulfocapsa sulfexigens DSM 10523 uid189952	NC_020304	3986761	0.45387
Desulfococcus oleovorans Hxd3 uid58777	NC_009943	3944167	0.561686
Desulfohalobium retbaense DSM 5692 uid59183	NC_013223	2864304	0.575401
Desulfomicrobium baculatum DSM 4028 uid59217	NC_013173	3942657	0.58647
Desulfomonile tiedjei DSM 6799 uid168320	NC_018025	6500104	0.500775
Desulfosporosinus acidiphilus SJ4 uid156759	NC_018068	4926837	0.421426
Desulfosporosinus meridiei DSM 13257 uid75097	NC_018515	4873567	0.417841
Desulfosporosinus orientis DSM 765 uid82939	NC_016584	5863081	0.428549
Desulfotalea psychrophila LSv54 uid58153	NC_006138	3523383	0.468112
Desulfotomaculum acetoxidans DSM 771 uid59109	NC_013216	4545624	0.415548
Desulfotomaculum carboxydivorans CO 1 SRB uid67317	NC_015565	2892255	0.466258
Desulfotomaculum gibsoniae DSM 7213 uid76945	NC_021184	4855529	0.45491
Desulfotomaculum kuznetsovii DSM 6115 uid67357	NC_015573	3601386	0.548845
Desulfotomaculum reducens MI 1 uid58277	NC_009253	3608104	0.422753
Desulfotomaculum ruminis DSM 2154 uid67507	NC_015589	3969014	0.47243
Desulfovibrio aespoeensis Aspo 2 uid42613	NC_014844	3629109	0.62562
Desulfovibrio africanus Walvis Bay uid66847	NC_016629	4200534	0.614208
Desulfovibrio alaskensis G20 uid57941	NC_007519	3730232	0.578361
Desulfovibrio desulfuricans ATCC 27774 uid59213	NC_011883	2873437	0.580722
Desulfovibrio desulfuricans ND132 uid63159	NC_016803	3858580	0.652094
Desulfovibrio gigas DSM 1382 uid221293	NC_022444	3693999	0.633874
Desulfovibrio hydrothermalis AM13 DSM 14728 uid184831	NC_020055	3703034	0.451424
Desulfovibrio magneticus RS 1 uid59309	NC_012796	5248049	0.627694
Desulfovibrio piezophilus C1TLV30 uid190704	NC_020409	3646098	0.499267
Desulfovibrio salexigens DSM 2638 uid59223	NC_012881	4289847	0.470928
Desulfovibrio vulgaris DP4 uid58679	NC_008751	3462887	0.630119
Desulfovibrio vulgaris Hildenborough uid57645	NC_002937	3570858	0.631426
Desulfovibrio vulgaris Miyazaki F uid59089	NC_011769	4040304	0.67109
Desulfovibrio vulgaris RCH1 uid161961	NC_017310	3532052	0.631346
Desulfurispirillum indicum S5 uid45897	NC_014836	2928377	0.561087
Desulfurivibrio alkaliphilus AHT2 uid49487	NC_014216	3097763	0.602863
Desulfurobacterium thermolithotrophum DSM 11699 uid63405	NC_015185	1541968	0.349486
Desulfurococcus fermentans DSM 16532 uid75119	NC_018001	1384116	0.448288
Desulfurococcus kamchatkensis 1221n uid59133	NC_011766	1365223	0.453391
Desulfurococcus mucosus DSM 2162 uid62227	NC_014961	1314639	0.531417
Dichelobacter nodosus VCS1703A uid57643	NC_009446	1389350	0.443957
Dickeya dadantii 3937 uid52537	NC_014500	4922802	0.562963
Dickeya dadantii Ech586 uid42519	NC_013592	4818394	0.536391
Dickeya dadantii Ech703 uid59363	NC_012880	4679450	0.550151
Dickeya zeae Ech1591 uid59297	NC_012912	4813854	0.545173
Dictyoglomus thermophilum H 6 12 uid59439	NC_011297	1959987	0.33741
Dictyoglomus turgidum DSM 6724 uid59177	NC_011661	1855560	0.339573
Dinoroseobacter shibae DFL 12 uid58707	NC_009952	3789584	0.660155
Dyadobacter fermentans DSM 18053 uid59049	NC_013037	6967790	0.51545
Echinicola vietnamensis DSM 17526 uid184076	NC_019904	5608040	0.447537
Ectothiorhodospiraceae bacterium M19 40 uid199898	NC_021291	1739487	0.626524
Edwardsiella ictaluri 93 146 uid59403	NC_012779	3812301	0.574369
Edwardsiella tarda C07 087 uid193773	NC_020796	3857040	0.596026
Edwardsiella tarda EIB202 uid41819	NC_013508	3760463	0.597344
Edwardsiella tarda FL6 60 uid159657	NC_017309	3684607	0.598068
Eggerthella lenta DSM 2243 uid59079	NC_013204	3632260	0.642046
Eggerthella YY7918 uid68707	NC_015738	3123671	0.562005
Ehrlichia canis Jake uid58071	NC_007354	1315030	0.289577
Ehrlichia chaffeensis Arkansas uid57933	NC_007799	1176248	0.301007
Ehrlichia ruminantium Gardel uid58245	NC_006831	1499920	0.275126
Ehrlichia ruminantium Welgevonden uid58013	NC_005295	1516355	0.274788
Ehrlichia ruminantium Welgevonden uid58243	NC_006832	1512977	0.274789
Elusimicrobium minutum Pei191 uid58949	NC_010644	1643562	0.399521
Emticicia oligotrophica DSM 17448 uid177079	NC_018748	4798158	0.35698
Enterobacter 638 uid58727	NC_009436	4518712	0.529818
Enterobacter aerogenes EA1509E uid187411	NC_020181	5419609	0.549845
Enterobacter aerogenes KCTC 2190 uid68103	NC_015663	5280350	0.548471
Enterobacter asburiae LF7a uid72793	NC_015968	4812833	0.538504
Enterobacter cloacae ATCC 13047 uid48363	NC_014121	5314581	0.547867
Enterobacter cloacae dissolvens SDM uid168997	NC_018079	4968248	0.550566
Enterobacter cloacae EcWSU1 uid80739	NC_016514	4734438	0.546124
Enterobacter cloacae ENHKU01 uid172463	NC_018405	4726582	0.550659
Enterobacter cloacae NCTC 9394 uid197202	NC_021046	4908759	0.526941
Enterobacter cloacae SCF1 uid59969	NC_014618	4814049	0.570181
Enterobacter R4 368 uid208672	NC_021500	5039027	0.540342
Enterobacteriaceae bacterium FGI 57 uid185181	NC_020063	4762179	0.54017
Enterococcus 7L76 uid197170	NC_021023	3096657	0.35391
Enterococcus casseliflavus EC20 uid55693	NC_020995	3427276	0.428484
Enterococcus faecalis D32 uid171261	NC_018221	2987450	0.374875
Enterococcus faecalis OG1RF uid54927	NC_017316	2739625	0.377526
Enterococcus faecalis Symbioflor 1 uid183342	NC_019770	2810675	0.377161
Enterococcus faecalis V583 uid57669	NC_004668	3218031	0.375274
Enterococcus faecium Aus0004 uid87025	NC_017022	2955294	0.383645
Enterococcus faecium Aus0085 uid214432	NC_021994	2994661	0.382388
Enterococcus faecium DO uid55353	NC_017960	2698137	0.38151
Enterococcus faecium NRRL B 2354 uid188477	NC_020207	2635572	0.38027
Enterococcus hirae ATCC 9790 uid70619	NC_018081	2827741	0.369368
Erwinia amylovora ATCC 49946 uid46943	NC_013971	3805874	0.536002
Erwinia amylovora CFBP1430 uid46839	NC_013961	3805573	0.536019
Erwinia billingiae Eb661 uid50547	NC_014306	5100167	0.551972
Erwinia Ejp617 uid159955	NC_017445	3909168	0.536408
Erwinia pyrifoliae DSM 12163 uid159693	NC_017390	4026286	0.534078
Erwinia pyrifoliae Ep1 96 uid40659	NC_012214	4026322	0.534216
Erwinia tasmaniensis Et1 99 uid59029	NC_010694	3883467	0.537318
Erysipelothrix rhusiopathiae Fujisawa uid68021	NC_015601	1787941	0.365562
Erysipelothrix rhusiopathiae SY1027 uid206518	NC_021354	1752910	0.3636
Erythrobacter litoralis HTCC2594 uid58299	NC_007722	3052398	0.630685
Escherichia blattae DSM 4481 uid165043	NC_017910	4158725	0.565083
Escherichia coli 042 uid161985	NC_017626	5241977	0.50563
Escherichia coli 536 uid58531	NC_008253	4938920	0.505175
Escherichia coli 55989 uid59383	NC_011748	5154862	0.506563
Escherichia coli ABU 83972 uid161975	NC_017631	5131397	0.505839
Escherichia coli APEC O1 uid58623	NC_008563	5082025	0.505473
Escherichia coli APEC O78 uid187277	NC_020163	4798435	0.506801
Escherichia coli ATCC 8739 uid58783	NC_010468	4746218	0.508665
Escherichia coli B REL606 uid58803	NC_012967	4629812	0.507694
Escherichia coli BL21 DE3 uid161947	NC_012971	4558953	0.508326
Escherichia coli BL21 DE3 uid161949	NC_012892	4558947	0.508326
Escherichia coli BL21 Gold DE3 pLysS AG uid59245	NC_012947	4570938	0.508405
Escherichia coli BW2952 uid59391	NC_012759	4578159	0.507907
Escherichia coli CFT073 uid57915	NC_004431	5231428	0.504748
Escherichia coli clone D i14 uid162049	NC_017652	5038386	0.505593
Escherichia coli clone D i2 uid162047	NC_017651	5038386	0.505593
Escherichia coli DH1 uid161951	NC_017625	4630707	0.508099
Escherichia coli DH1 uid162051	NC_017638	4621430	0.508292
Escherichia coli E24377A uid58395	NC_009801	4979619	0.506216
Escherichia coli ED1a uid59379	NC_011745	5209548	0.507328
Escherichia coli ETEC H10407 uid161993	NC_017633	5153435	0.507573
Escherichia coli HS uid58393	NC_009800	4643538	0.508196
Escherichia coli IAI1 uid59377	NC_011741	4700560	0.507937
Escherichia coli IAI39 uid59381	NC_011750	5132068	0.506305
Escherichia coli IHE3034 uid162007	NC_017628	5108383	0.506995
Escherichia coli K 12 substr DH10B uid58979	NC_010473	4686137	0.507813
Escherichia coli K 12 substr MDS42 uid193705	NC_020518	3976195	0.511351
Escherichia coli K 12 substr MG1655 uid57779	NC_000913	4639675	0.507897
Escherichia coli K 12 substr W3110 uid161931	NC_007779	4646332	0.507996
Escherichia coli KO11FL uid162099	NC_017660	5021812	0.507848
Escherichia coli KO11FL uid52593	NC_016902	4920168	0.508379
Escherichia coli LF82 uid161965	NC_011993	4773108	0.506956
Escherichia coli LY180 uid219461	NC_022364	4835601	0.508516
Escherichia coli NA114 uid162139	NC_017644	4971461	0.511663
Escherichia coli O103 H2 12009 uid41013	NC_013353	5449314	0.506552
Escherichia coli O104 H4 2009EL 2050 uid175905	NC_018650	5253138	0.507449
Escherichia coli O104 H4 2009EL 2071 uid176128	NC_018661	5312586	0.507192
Escherichia coli O104 H4 2011C 3493 uid176127	NC_018658	5273097	0.507143
Escherichia coli O111 H 11128 uid41023	NC_013364	5371077	0.506171
Escherichia coli O127 H6 E2348 69 uid59343	NC_011601	4965553	0.505662
Escherichia coli O157 H7 EC4115 uid59091	NC_011353	5572075	0.505225
Escherichia coli O157 H7 EDL933 uid57831	NC_002655	5528445	0.50383
Escherichia coli O157 H7 Sakai uid57781	NC_002695	5498450	0.505371
Escherichia coli O157 H7 TW14359 uid59235	NC_013008	5528136	0.505068
Escherichia coli O26 H11 11368 uid41021	NC_013361	5697240	0.506848
Escherichia coli O55 H7 CB9615 uid46655	NC_013941	5386352	0.505231
Escherichia coli O55 H7 RM12579 uid162153	NC_017656	5263980	0.504646
Escherichia coli O7 K1 CE10 uid162115	NC_017646	5313531	0.50558
Escherichia coli O83 H1 NRG 857C uid161987	NC_017634	4747819	0.506803
Escherichia coli P12b uid162061	NC_017663	4935294	0.508882
Escherichia coli PMV 1 uid219679	NC_022370	4984940	0.507195
Escherichia coli S88 uid62979	NC_011742	5032268	0.50681
Escherichia coli SE11 uid59425	NC_011415	4887515	0.507965
Escherichia coli SE15 uid161939	NC_013654	4717338	0.507384
Escherichia coli SMS 3 5 uid58919	NC_010498	5068389	0.504967
Escherichia coli UM146 uid162043	NC_017632	4993013	0.505794
Escherichia coli UMN026 uid62981	NC_011751	5202090	0.507163
Escherichia coli UMNK88 uid161991	NC_017641	5186416	0.507228
Escherichia coli UTI89 uid58541	NC_007946	5065741	0.506042
Escherichia coli W uid162011	NC_017635	4900968	0.508436
Escherichia coli W uid162101	NC_017664	4897452	0.508473
Escherichia coli Xuzhou21 uid163995	NC_017906	5386223	0.505124
Escherichia fergusonii ATCC 35469 uid59375	NC_011740	4588711	0.499364
Ethanoligenens harbinense YUAN 3 uid46255	NC_014828	3008576	0.555585
Eubacterium cylindroides T2 87 uid197177	NC_021019	1966750	0.314305
Eubacterium eligens ATCC 27750 uid59171	NC_012778	2144190	0.377127
Eubacterium limosum KIST612 uid59777	NC_014624	4316707	0.474975
Eubacterium rectale ATCC 33656 uid59169	NC_012781	3449685	0.414812
Eubacterium rectale uid197161	NC_021010	3344951	0.403475
Eubacterium rectale uid197162	NC_021044	3698419	0.391047
Eubacterium siraeum uid197160	NC_021011	2943413	0.436995
Eubacterium siraeum V10Sc8a uid197178	NC_021043	2836123	0.442253
Exiguobacterium antarcticum B7 uid176125	NC_018665	2815863	0.47481
Exiguobacterium AT1b uid59093	NC_012673	2999895	0.484626
Exiguobacterium sibiricum 255 15 uid58053	NC_010556	3034136	0.477183
Faecalibacterium prausnitzii L2 6 uid197183	NC_021042	3321367	0.555714
Faecalibacterium prausnitzii uid197157	NC_021020	3214418	0.548106
Ferrimonas balearica DSM 9799 uid53371	NC_014541	4279159	0.602195
Ferroglobus placidus DSM 10642 uid40863	NC_013849	2196266	0.441354
Ferroplasma acidarmanus fer1 uid54095	NC_021592	1935211	0.364658
Fervidicoccus fontis Kam940 uid162201	NC_017461	1319206	0.374742
Fervidobacterium nodosum Rt17 B1 uid58625	NC_009718	1948941	0.349893
Fervidobacterium pennivorans DSM 9078 uid78143	NC_017095	2166381	0.388753
Fibrella aestuarina BUZ 2 uid178352	NC_020054	6775444	0.564614
Fibrobacter succinogenes S85 uid161919	NC_017448	3843004	0.480491
Fibrobacter succinogenes S85 uid41169	NC_013410	3842635	0.480518
Filifactor alocis ATCC 35896 uid46625	NC_016630	1931012	0.354455
Finegoldia magna ATCC 29328 uid58867	NC_010376	1797577	0.323128
Flavobacteriaceae bacterium 3519 10 uid59413	NC_013062	2768102	0.426928
Flavobacteriales bacterium HTCC2170 uid51877	NC_014472	3868304	0.369774
Flavobacterium branchiophilum FL 15 uid73421	NC_016001	3559884	0.328577
Flavobacterium columnare ATCC 49512 uid80731	NC_016510	3162432	0.314645
Flavobacterium indicum GPTSA100 9 uid157999	NC_017025	2993089	0.313836
Flavobacterium johnsoniae UW101 uid58493	NC_009441	6096872	0.341129
Flavobacterium psychrophilum JIP02 86 uid61627	NC_009613	2860382	0.32533
Flexibacter litoralis DSM 6794 uid168257	NC_018018	4919337	0.306718
Flexistipes sinusarabici DSM 4947 uid68147	NC_015672	2526590	0.382943
Fluviicola taffensis DSM 16823 uid65271	NC_015321	4633577	0.364947
Francisella cf novicida 3523 uid162107	NC_017449	1945310	0.323237
Francisella cf novicida Fx1 uid162105	NC_017450	1913619	0.325368
Francisella noatunensis orientalis Toba 04 uid164779	NC_017909	1847202	0.322163
Francisella novicida U112 uid58499	NC_008601	1910031	0.32475
Francisella philomiragia ATCC 25017 uid59105	NC_010336	2045775	0.325733
Francisella tularensis FSC198 uid58693	NC_008245	1892616	0.3226
Francisella tularensis holarctica F92 uid181998	NC_019537	1886888	0.32172
Francisella tularensis holarctica FSC200 uid54341	NC_019551	1894157	0.321549
Francisella tularensis holarctica FTNF002 00 uid58999	NC_009749	1890909	0.321615
Francisella tularensis holarctica LVS uid58595	NC_007880	1895994	0.321526
Francisella tularensis holarctica OSU18 uid58687	NC_008369	1895727	0.321581
Francisella tularensis mediasiatica FSC147 uid58939	NC_010677	1893886	0.322542
Francisella tularensis NE061598 uid161973	NC_017453	1892681	0.3226
Francisella tularensis SCHU S4 uid57589	NC_006570	1892775	0.322594
Francisella tularensis TI0902 uid89373	NC_016937	1892744	0.322585
Francisella tularensis TIGB03 uid89379	NC_016933	1968651	0.322992
Francisella tularensis WY96 3418 uid58811	NC_009257	1898476	0.322686
Francisella TX077308 uid68321	NC_015696	2035931	0.328659
Frankia alni ACN14a uid58695	NC_008278	7497934	0.728281
Frankia CcI3 uid58397	NC_007777	5433628	0.700788
Frankia EAN1pec uid58367	NC_009921	8982042	0.711536
Frankia EuI1c uid42615	NC_014666	8815781	0.72314
Frankia symbiont of Datisca glomerata uid46257	NC_015656	5323186	0.700366
Frateuria aurantia DSM 6220 uid81775	NC_017033	3603458	0.633958
Fusobacterium 3 1 36A2 uid55995	NC_022196	2268272	0.271239
Fusobacterium 4 8 uid205051	NC_021281	2261267	0.271027
Fusobacterium nucleatum ATCC 25586 uid57885	NC_003454	2174500	0.271516
Fusobacterium nucleatum polymorphum ATCC 10953 uid54419	NC_009506	11934	0.245349
Gallibacterium anatis UMN179 uid66567	NC_015460	2687335	0.398769
Gallionella capsiferriformans ES 2 uid51505	NC_014394	3162471	0.527548
gamma proteobacterium HdN1 uid51635	NC_014366	4587455	0.532586
Gardnerella vaginalis 409 05 uid43211	NC_013721	1617545	0.420163
Gardnerella vaginalis ATCC 14019 uid55487	NC_014644	1667350	0.413631
Gardnerella vaginalis HMP9231 uid162045	NC_017456	1726519	0.412296
Geitlerinema PCC 7407 uid183007	NC_019703	4681111	0.584631
Gemmatimonas aurantiaca T 27 uid58813	NC_012489	4636964	0.642744
Geobacillus C56 T3 uid49467	NC_014206	3650813	0.524942
Geobacillus HH01 uid188479	NC_020210	3583134	0.522802
Geobacillus JF8 uid215234	NC_022080	3446282	0.528725
Geobacillus kaustophilus HTA426 uid58227	NC_006510	3544776	0.520862
Geobacillus thermodenitrificans NG80 2 uid58829	NC_009328	3550319	0.490097
Geobacillus thermoglucosidasius C56 YS93 uid48129	NC_015660	3893306	0.439514
Geobacillus thermoleovorans CCB US3 UF5 uid82949	NC_016593	3596620	0.522752
Geobacillus WCH70 uid59045	NC_012793	3464618	0.428396
Geobacillus Y4 1MC1 uid55779	NC_014650	3840330	0.440162
Geobacillus Y412MC52 uid55381	NC_014915	3628883	0.524259
Geobacillus Y412MC61 uid41171	NC_013411	3622844	0.52422
Geobacter bemidjiensis Bem uid58749	NC_011146	4615150	0.602667
Geobacter FRC 32 uid58543	NC_011979	4304501	0.53472
Geobacter lovleyi SZ uid58713	NC_010814	3917761	0.547705
Geobacter M18 uid55771	NC_014973	5277406	0.61178
Geobacter M21 uid59037	NC_012918	4745806	0.6047
Geobacter metallireducens GS 15 uid57731	NC_007517	3997420	0.595095
Geobacter sulfurreducens KN400 uid161977	NC_017454	3714272	0.610319
Geobacter sulfurreducens PCA uid57743	NC_002939	3814128	0.609375
Geobacter uraniireducens Rf4 uid58475	NC_009483	5136364	0.542382
Geodermatophilus obscurus DSM 43160 uid43725	NC_013757	5322497	0.739841
Glaciecola 4H 3 7 YE 5 uid66595	NC_015497	5052309	0.441749
Glaciecola nitratireducens FR1064 uid73759	NC_016041	4134229	0.422986
Glaciecola psychrophila 170 uid193711	NC_020514	5413691	0.403652
Gloeobacter violaceus PCC 7421 uid58011	NC_005125	4659019	0.619979
Gloeocapsa PCC 7428 uid183112	NC_019745	5431448	0.432694
Gluconacetobacter diazotrophicus PAl 5 uid59075	NC_011365	3887492	0.663781
Gluconacetobacter diazotrophicus PAl 5 uid61587	NC_010125	3944163	0.664311
Gluconacetobacter xylinus NBRC 3288 uid46523	NC_016027	3136818	0.609166
Gluconobacter oxydans 621H uid58239	NC_006677	2702173	0.610722
Gluconobacter oxydans H24 uid179202	NC_019396	3602424	0.562471
Gordonia bronchialis DSM 43247 uid41403	NC_013441	5208602	0.670724
Gordonia KTR9 uid174812	NC_018581	5441391	0.677658
Gordonia polyisoprenivorans VH2 uid86651	NC_016906	5669805	0.670188
Gordonibacter pamelaeae 7 10 1 b uid197167	NC_021021	3608022	0.604264
Gramella forsetii KT0803 uid58881	NC_008571	3798465	0.366108
Granulibacter bethesdensis CGDNIH1 uid58661	NC_008343	2708355	0.590721
Granulicella mallensis MP5ACTX8 uid49957	NC_016631	6237577	0.579099
Haemophilus ducreyi 35000HP uid57625	NC_002940	1698955	0.382205
Haemophilus influenzae 10810 uid86647	NC_016809	1981535	0.381415
Haemophilus influenzae 86 028NP uid58093	NC_007146	1914490	0.381567
Haemophilus influenzae F3031 uid62123	NC_014920	1985832	0.382248
Haemophilus influenzae F3047 uid62097	NC_014922	2007018	0.382237
Haemophilus influenzae KR494 uid219323	NC_022356	1856176	0.380522
Haemophilus influenzae PittEE uid58591	NC_009566	1813033	0.380402
Haemophilus influenzae PittGG uid58593	NC_009567	1887192	0.380092
Haemophilus influenzae R2846 uid161921	NC_017452	1819370	0.380167
Haemophilus influenzae R2866 uid161923	NC_017451	1932306	0.380782
Haemophilus influenzae Rd KW20 uid57771	NC_000907	1830138	0.381479
Haemophilus parainfluenzae T3T1 uid72801	NC_015964	2086875	0.395718
Haemophilus parasuis SH0165 uid59273	NC_011852	2269156	0.399931
Haemophilus parasuis ZJ0906 uid209117	NC_021521	2324740	0.400598
Haemophilus somnus 129PT uid57929	NC_008309	2007700	0.371974
Haemophilus somnus 2336 uid57979	NC_010519	2263857	0.373781
Hahella chejuensis KCTC 2396 uid58483	NC_007645	7215267	0.538697
Halalkalicoccus jeotgali B3 uid50305	NC_014297	2809118	0.649597
Halanaerobium hydrogeniformans uid60191	NC_014654	2613117	0.331614
Halanaerobium praevalens DSM 2228 uid161959	NC_017455	2309262	0.302936
Haliangium ochraceum DSM 14365 uid41425	NC_013440	9446314	0.694834
Haliscomenobacter hydrossis DSM 1100 uid66777	NC_015510	8371686	0.471331
Haloarcula hispanica ATCC 33960 uid72475	NC_015948	2995271	0.63692
Haloarcula marismortui ATCC 43049 uid57719	NC_006396	3131724	0.623639
Halobacillus halophilus DSM 2266 uid162033	NC_017668	4150632	0.418231
Halobacterium NRC 1 uid57769	NC_002607	2014239	0.67913
Halobacterium salinarum R1 uid61571	NC_010364	2000962	0.680148
Halobacteroides halobius DSM 5150 uid184862	NC_019978	2649255	0.324558
Haloferax mediterranei ATCC 33500 uid167315	NC_017941	2948884	0.611213
Haloferax volcanii DS2 uid46845	NC_013967	2847757	0.666386
Halogeometricum borinquense DSM 11551 uid54919	NC_014729	2820544	0.610636
Halomicrobium mukohataei DSM 12286 uid59107	NC_013202	3110487	0.656291
Halomonas elongata DSM 2581 uid52781	NC_014532	4061296	0.636085
halophilic archaeon DL31 uid72619	NC_015954	2913689	0.638976
Halopiger xanaduensis SH 6 uid68105	NC_015666	3668009	0.659818
Haloquadratum walsbyi C23 uid162019	NC_017459	3148033	0.477826
Haloquadratum walsbyi DSM 16790 uid58673	NC_008212	3132494	0.478639
Halorhabdus tiamatea SARL4B uid214082	NC_021921	2815791	0.633686
Halorhabdus utahensis DSM 12940 uid59189	NC_013158	3116795	0.629
Halorhodospira halophila SL1 uid58473	NC_008789	2678452	0.679817
Halorubrum lacusprofundi ATCC 49239 uid58807	NC_012029	2735295	0.667221
Haloterrigena turkmenica DSM 5511 uid43501	NC_013743	3889038	0.658334
Halothece PCC 7418 uid183338	NC_019779	4179170	0.429225
Halothermothrix orenii H 168 uid58585	NC_011899	2578146	0.378832
Halothiobacillus neapolitanus c2 uid41317	NC_013422	2582886	0.547136
Halovivax ruber XH 70 uid184819	NC_019964	3223876	0.64336
Helicobacter acinonychis Sheeba uid58685	NC_008229	1553927	0.381775
Helicobacter bizzozeronii CIII 1 uid68141	NC_015674	1755458	0.457604
Helicobacter cetorum MIT 00 7128 uid162217	NC_017737	1947646	0.345349
Helicobacter cetorum MIT 99 5656 uid162215	NC_017735	1833666	0.355584
Helicobacter cinaedi ATCC BAA 847 uid193765	NC_020555	2240130	0.383435
Helicobacter cinaedi PAGU611 uid162219	NC_017761	2078348	0.386326
Helicobacter felis ATCC 49179 uid61409	NC_014810	1672681	0.445086
Helicobacter heilmannii ASB1 4 uid182935	NC_019674	1804601	0.473766
Helicobacter hepaticus ATCC 51449 uid57737	NC_004917	1799146	0.359313
Helicobacter mustelae 12198 uid46647	NC_013949	1578097	0.424653
Helicobacter pylori 2017 uid161151	NC_017374	1548238	0.393011
Helicobacter pylori 2018 uid161159	NC_017381	1562832	0.392935
Helicobacter pylori 26695 uid178201	NC_018939	1667892	0.38873
Helicobacter pylori 26695 uid57787	NC_000915	1667867	0.388732
Helicobacter pylori 35A uid49903	NC_017360	1566655	0.388671
Helicobacter pylori 51 uid161925	NC_017382	1589954	0.387694
Helicobacter pylori 83 uid161153	NC_017375	1617426	0.387226
Helicobacter pylori 908 uid159985	NC_017357	1549666	0.392988
Helicobacter pylori Aklavik117 uid182201	NC_019560	1614447	0.388
Helicobacter pylori Aklavik86 uid182202	NC_019563	1494183	0.392516
Helicobacter pylori B38 uid59415	NC_012973	1576758	0.391592
Helicobacter pylori B8 uid49873	NC_014256	1673997	0.387949
Helicobacter pylori Cuz20 uid159987	NC_017358	1635449	0.388638
Helicobacter pylori ELS37 uid158157	NC_017063	1664587	0.388859
Helicobacter pylori F16 uid161145	NC_017368	1575399	0.388845
Helicobacter pylori F30 uid159991	NC_017365	1570564	0.388297
Helicobacter pylori F32 uid161139	NC_017366	1578824	0.388604
Helicobacter pylori F57 uid161143	NC_017367	1609006	0.387275
Helicobacter pylori G27 uid59305	NC_011333	1652982	0.388942
Helicobacter pylori Gambia94 24 uid159493	NC_017371	1709911	0.391264
Helicobacter pylori HPAG1 uid58517	NC_008086	1596366	0.390825
Helicobacter pylori HUP B14 uid162213	NC_017733	1599280	0.390553
Helicobacter pylori India7 uid161149	NC_017372	1675918	0.388974
Helicobacter pylori J99 uid57789	NC_000921	1643831	0.391887
Helicobacter pylori Lithuania75 uid159491	NC_017362	1624644	0.389163
Helicobacter pylori OK113 uid193715	NC_020508	1616617	0.387301
Helicobacter pylori OK310 uid193716	NC_020509	1591278	0.387783
Helicobacter pylori P12 uid59327	NC_011498	1673813	0.38809
Helicobacter pylori PeCan18 uid162211	NC_017742	1660685	0.390184
Helicobacter pylori PeCan4 uid53539	NC_014555	1629557	0.389424
Helicobacter pylori Puno120 uid159611	NC_017378	1624979	0.389294
Helicobacter pylori Puno135 uid161157	NC_017379	1646139	0.388231
Helicobacter pylori Rif1 uid178202	NC_018937	1667883	0.388727
Helicobacter pylori Rif2 uid178203	NC_018938	1667890	0.388734
Helicobacter pylori Sat464 uid159467	NC_017359	1560342	0.391174
Helicobacter pylori Shi112 uid162207	NC_017741	1663456	0.387727
Helicobacter pylori Shi169 uid162209	NC_017740	1616909	0.388638
Helicobacter pylori Shi417 uid162205	NC_017739	1665719	0.387706
Helicobacter pylori Shi470 uid59165	NC_010698	1608548	0.389147
Helicobacter pylori SJM180 uid53541	NC_014560	1658051	0.38899
Helicobacter pylori SNT49 uid159615	NC_017376	1607577	0.389986
Helicobacter pylori SouthAfrica20 uid216150	NC_022130	1622903	0.385661
Helicobacter pylori SouthAfrica7 uid159989	NC_017361	1653913	0.38498
Helicobacter pylori uid159983	NC_017354	1568826	0.389409
Helicobacter pylori UM032 uid203025	NC_021215	1599441	0.388241
Helicobacter pylori UM037 uid203027	NC_021217	1692823	0.388943
Helicobacter pylori UM066 uid203028	NC_021218	1657873	0.386176
Helicobacter pylori UM298 uid213226	NC_021882	1604216	0.388178
Helicobacter pylori UM299 uid203026	NC_021216	1601149	0.388135
Helicobacter pylori v225d uid159639	NC_017355	1588278	0.389724
Helicobacter pylori XZ274 uid165869	NC_017926	1634138	0.386656
Heliobacterium modesticaldum Ice1 uid58279	NC_010337	3075407	0.569752
Herbaspirillum seropedicae SmR1 uid50427	NC_014323	5513887	0.634046
Herminiimonas arsenicoxydans uid58291	NC_009138	3424307	0.542949
Herpetosiphon aurantiacus DSM 785 uid58599	NC_009972	6346587	0.507157
Hippea maritima DSM 10411 uid65267	NC_015318	1694430	0.374743
Hirschia baltica ATCC 49814 uid59365	NC_012982	3455622	0.452301
Hydrogenobacter thermophilus TK 6 uid159875	NC_017161	1742932	0.440009
Hydrogenobacter thermophilus TK 6 uid45927	NC_013799	1743135	0.440003
Hydrogenobaculum HO uid190882	NC_020411	1552931	0.347521
Hydrogenobaculum SN uid46251	NC_020814	1552931	0.347519
Hydrogenobaculum Y04AAS1 uid58857	NC_011126	1559514	0.34847
Hyperthermus butylicus DSM 5456 uid57755	NC_008818	1667163	0.537367
Hyphomicrobium denitrificans 1NES1 uid179904	NC_021172	3808687	0.597008
Hyphomicrobium denitrificans ATCC 51888 uid50325	NC_014313	3638969	0.608124
Hyphomicrobium MC1 uid68453	NC_015717	4757528	0.59171
Hyphomonas neptunium ATCC 15444 uid58433	NC_008358	3705021	0.619303
Idiomarina loihiensis GSL 199 uid205256	NC_021286	2839759	0.470388
Idiomarina loihiensis L2TR uid58087	NC_006512	2839318	0.470402
Ignavibacterium album JCM 16511 uid162097	NC_017464	3658997	0.339331
Ignicoccus hospitalis KIN4 I uid58365	NC_009776	1297538	0.565203
Ignisphaera aggregans DSM 17230 uid51875	NC_014471	1875953	0.356866
Ilyobacter polytropus DSM 2926 uid59769	NC_014632	2046464	0.345345
Intrasporangium calvum DSM 43043 uid61729	NC_014830	4024382	0.707037
Isoptericola variabilis 225 uid67501	NC_015588	3307740	0.738877
Isosphaera pallida ATCC 43644 uid62207	NC_014962	5472964	0.624441
Jannaschia CCS1 uid58147	NC_007802	4317977	0.623322
Janthinobacterium Marseille uid58603	NC_009659	4110251	0.542342
Jonesia denitrificans DSM 20603 uid59053	NC_013174	2749646	0.584167
Kangiella koreensis DSM 16069 uid59209	NC_013166	2852073	0.436871
Ketogulonicigenium vulgare WSH 001 uid161161	NC_017384	2766400	0.616903
Ketogulonicigenium vulgare Y25 uid59581	NC_014625	2776084	0.617237
Kineococcus radiotolerans SRS30216 uid58067	NC_009664	4761183	0.74435
Kitasatospora setae KM 6054 uid77027	NC_016109	8783278	0.741975
Klebsiella oxytoca E718 uid170256	NC_018106	6097032	0.56015
Klebsiella oxytoca KCTC 1686 uid83159	NC_016612	5974109	0.560486
Klebsiella pneumoniae 1084 uid174151	NC_018522	5386705	0.574139
Klebsiella pneumoniae 342 uid59145	NC_011283	5641239	0.572861
Klebsiella pneumoniae HS11286 uid84387	NC_016845	5333942	0.574848
Klebsiella pneumoniae JM45 uid215235	NC_022082	5273813	0.575333
Klebsiella pneumoniae KCTC 2242 uid162147	NC_017540	5259571	0.575515
Klebsiella pneumoniae MGH 78578 uid57619	NC_009648	5315120	0.574786
Klebsiella pneumoniae NTUH K2044 uid59073	NC_012731	5248520	0.576767
Klebsiella pneumoniae uid203334	NC_021232	5270770	0.571633
Klebsiella variicola At 22 uid42113	NC_013850	5458505	0.575781
Kocuria rhizophila DC2201 uid59099	NC_010617	2697540	0.711638
Kosmotoga olearia TBF 19 5 1 uid59205	NC_012785	2302126	0.41546
Kribbella flavida DSM 17836 uid43465	NC_013729	7579488	0.705679
Krokinobacter 4H 3 7 5 uid66593	NC_015496	3389993	0.372891
Kyrpidia tusciae DSM 2912 uid48361	NC_014098	3384766	0.591141
Kytococcus sedentarius DSM 20547 uid59071	NC_013169	2785024	0.716275
Lacinutrix 5H 3 7 4 uid68067	NC_015638	3296168	0.308232
Lactobacillus acidophilus 30SC uid63605	NC_015214	2078001	0.381479
Lactobacillus acidophilus La 14 uid201479	NC_021181	1991579	0.347063
Lactobacillus acidophilus NCFM uid57685	NC_006814	1993560	0.347146
Lactobacillus amylovorus GRL 1112 uid61179	NC_014724	2067702	0.381954
Lactobacillus amylovorus GRL1118 uid160233	NC_017470	1894401	0.381477
Lactobacillus brevis ATCC 367 uid57989	NC_008497	2291220	0.462189
Lactobacillus brevis KB290 uid195560	NC_020819	2395134	0.461163
Lactobacillus buchneri NRRL B 30929 uid66205	NC_015428	2506301	0.444157
Lactobacillus buchneri uid73657	NC_018610	2500564	0.443692
Lactobacillus casei ATCC 334 uid57985	NC_008526	2895264	0.466195
Lactobacillus casei BD II uid162119	NC_017474	3069926	0.463381
Lactobacillus casei BL23 uid59237	NC_010999	3079196	0.463357
Lactobacillus casei LC2W uid162121	NC_017473	3039042	0.463604
Lactobacillus casei LOCK919 uid210959	NC_021721	3113601	0.462454
Lactobacillus casei W56 uid178736	NC_018641	3075780	0.463392
Lactobacillus casei Zhang uid50673	NC_014334	2861848	0.465108
Lactobacillus crispatus ST1 uid48359	NC_014106	2043161	0.368776
Lactobacillus delbrueckii bulgaricus 2038 uid161929	NC_017469	1872918	0.496801
Lactobacillus delbrueckii bulgaricus ATCC 11842 uid58647	NC_008054	1864998	0.49719
Lactobacillus delbrueckii bulgaricus ATCC BAA 365 uid57987	NC_008529	1856951	0.496863
Lactobacillus delbrueckii bulgaricus ND02 uid60621	NC_014727	2125753	0.495577
Lactobacillus fermentum CECT 5716 uid162003	NC_017465	2100449	0.513994
Lactobacillus fermentum F6 uid203391	NC_021235	2064620	0.516725
Lactobacillus fermentum IFO 3956 uid58865	NC_010610	2098685	0.51469
Lactobacillus gasseri ATCC 33323 uid57687	NC_008530	1894360	0.352596
Lactobacillus helveticus CNRZ32 uid212302	NC_021744	2225962	0.369257
Lactobacillus helveticus DPC 4571 uid58761	NC_010080	2080931	0.37077
Lactobacillus helveticus H10 uid162017	NC_017467	2145899	0.367881
Lactobacillus helveticus R0052 uid174439	NC_018528	2129206	0.367958
Lactobacillus johnsonii DPC 6026 uid162057	NC_017477	1966342	0.347813
Lactobacillus johnsonii FI9785 uid41735	NC_013504	1755993	0.344857
Lactobacillus johnsonii NCC 533 uid58029	NC_005362	1992676	0.346112
Lactobacillus kefiranofaciens ZW3 uid67985	NC_015602	2113023	0.376959
Lactobacillus paracasei 8700 2 uid55295	NC_022112	2939026	0.463931
Lactobacillus plantarum 16 uid209042	NC_021514	3044678	0.447427
Lactobacillus plantarum JDM1 uid59361	NC_012984	3197759	0.446609
Lactobacillus plantarum P8 uid203333	NC_021224	3033566	0.447966
Lactobacillus plantarum ST III uid53537	NC_014554	3254376	0.445766
Lactobacillus plantarum WCFS1 uid62911	NC_004567	3308273	0.444669
Lactobacillus plantarum ZJ316 uid188689	NC_020229	3203964	0.446492
Lactobacillus reuteri DSM 20016 uid58471	NC_009513	1999618	0.388726
Lactobacillus reuteri I5007 uid208677	NC_021494	1947706	0.389882
Lactobacillus reuteri JCM 1112 uid58875	NC_010609	2039414	0.388788
Lactobacillus reuteri SD2112 uid55357	NC_015697	2264399	0.390345
Lactobacillus reuteri TD1 uid213089	NC_021872	2145445	0.387787
Lactobacillus rhamnosus ATCC 8530 uid162169	NC_017491	2960339	0.467635
Lactobacillus rhamnosus GG uid161983	NC_017482	3005051	0.466919
Lactobacillus rhamnosus GG uid59313	NC_013198	3010111	0.4669
Lactobacillus rhamnosus Lc 705 uid59315	NC_013199	2968598	0.467443
Lactobacillus rhamnosus LOCK900 uid210957	NC_021723	2883376	0.467941
Lactobacillus rhamnosus LOCK908 uid210958	NC_021725	2990900	0.467628
Lactobacillus ruminis ATCC 27782 uid73417	NC_015975	2066652	0.434694
Lactobacillus sakei 23K uid58281	NC_007576	1884661	0.412576
Lactobacillus salivarius CECT 5713 uid162005	NC_017481	1828169	0.328977
Lactobacillus salivarius UCC118 uid58233	NC_007929	1827111	0.329412
Lactobacillus sanfranciscensis TMW 1 1304 uid72937	NC_015978	1298316	0.34702
Lactococcus garvieae ATCC 49156 uid73413	NC_015930	1950135	0.388269
Lactococcus garvieae Lg2 uid161935	NC_017490	1963964	0.38767
Lactococcus lactis cremoris A76 uid160937	NC_017492	2452616	0.358793
Lactococcus lactis cremoris KW2 uid219629	NC_022369	2427048	0.35744
Lactococcus lactis cremoris MG1363 uid58837	NC_009004	2529478	0.357456
Lactococcus lactis cremoris NZ9000 uid167481	NC_017949	2530294	0.357403
Lactococcus lactis cremoris SK11 uid57983	NC_008527	2438589	0.358557
Lactococcus lactis cremoris UC509 9 uid179384	NC_019435	2250427	0.358789
Lactococcus lactis CV56 uid160253	NC_017486	2399458	0.352397
Lactococcus lactis Il1403 uid57671	NC_002662	2365589	0.353294
Lactococcus lactis IO 1 uid192185	NC_020450	2421471	0.351043
Lactococcus lactis KF147 uid42831	NC_013656	2598144	0.349103
Laribacter hongkongensis HLHK9 uid59265	NC_012559	3169329	0.623523
Lawsonia intracellularis N343 uid186598	NC_020127	1457568	0.332861
Lawsonia intracellularis PHE MN1 00 uid61575	NC_008011	1457619	0.332845
Leadbetterella byssophila DSM 17132 uid60161	NC_014655	4059653	0.404136
Legionella longbeachae NSW150 uid46099	NC_013861	4077332	0.371117
Legionella pneumophila 2300 99 Alcoy uid48801	NC_014125	3516334	0.383776
Legionella pneumophila ATCC 43290 uid86885	NC_016811	3359001	0.381724
Legionella pneumophila Corby uid58733	NC_009494	3576470	0.384785
Legionella pneumophila Lens uid58209	NC_006369	3345687	0.38415
Legionella pneumophila Lorraine uid170535	NC_018139	3467254	0.383648
Legionella pneumophila Paris uid58211	NC_006368	3503610	0.383719
Legionella pneumophila Philadelphia 1 uid193710	NC_020521	3434224	0.383333
Legionella pneumophila Philadelphia 1 uid57609	NC_002942	3397754	0.382695
Legionella pneumophila Thunder Bay uid206517	NC_021350	3455167	0.382322
Legionella pneumophila uid170534	NC_018140	3492535	0.383518
Leifsonia xyli CTCB07 uid57759	NC_006087	2584158	0.67676
Leifsonia xyli cynodontis DSM 46306 uid221294	NC_022438	2686418	0.683454
Leptolyngbya PCC 7376 uid182928	NC_019683	5125950	0.438674
Leptospira biflexa serovar Patoc Patoc 1 Ames uid58511	NC_010842	3603977	0.388915
Leptospira biflexa serovar Patoc Patoc 1 Paris uid58993	NC_010602	3599677	0.388948
Leptospira borgpetersenii serovar Hardjo bovis JB197 uid58509	NC_008510	3576473	0.402286
Leptospira borgpetersenii serovar Hardjo bovis L550 uid58507	NC_008508	3614446	0.402349
Leptospira interrogans serovar Copenhageni Fiocruz L1 130 uid58065	NC_005823	4277185	0.350495
Leptospira interrogans serovar Lai 56601 uid57881	NC_004342	4338762	0.350151
Leptospira interrogans serovar Lai IPAV uid161957	NC_017551	4349158	0.350183
Leptospirillum ferriphilum ML 04 uid175904	NC_018649	2406157	0.545508
Leptospirillum ferrooxidans C2 3 uid158171	NC_017094	2559538	0.500475
Leptothrix cholodnii SP 6 uid58971	NC_010524	4909403	0.688997
Leptotrichia buccalis C 1013 b uid59211	NC_013192	2465610	0.296457
Leuconostoc C2 uid68743	NC_015734	1877273	0.379038
Leuconostoc carnosum JB16 uid176371	NC_018673	1645096	0.372412
Leuconostoc citreum KM20 uid58481	NC_010471	1796284	0.389891
Leuconostoc gasicomitatum LMG 18811 uid50385	NC_014319	1954080	0.366632
Leuconostoc gelidum JB7 uid175682	NC_018631	1893499	0.366771
Leuconostoc kimchii IMSNU 11154 uid48589	NC_014136	2002721	0.379996
Leuconostoc mesenteroides ATCC 8293 uid57919	NC_008531	2038396	0.377103
Leuconostoc mesenteroides J18 uid84337	NC_016805	1896561	0.377722
Listeria innocua Clip11262 uid61567	NC_003212	3011208	0.37439
Listeria ivanovii PAM 55 uid73473	NC_016011	2928879	0.37132
Listeria monocytogenes 07PF0776 uid162185	NC_017728	2901562	0.380436
Listeria monocytogenes 08 5923 uid43727	NC_013768	2999054	0.37965
Listeria monocytogenes 10403S uid54461	NC_017544	2903106	0.38032
Listeria monocytogenes ATCC 19117 uid175109	NC_018584	2951805	0.379926
Listeria monocytogenes Clip80459 uid59317	NC_012488	2912690	0.380623
Listeria monocytogenes EGD e uid61583	NC_003210	2944528	0.37981
Listeria monocytogenes Finland 1998 uid54443	NC_017547	2874431	0.380504
Listeria monocytogenes FSL R2 561 uid54441	NC_017546	2973801	0.379642
Listeria monocytogenes HCC23 uid59203	NC_011660	2976212	0.381937
Listeria monocytogenes J0161 uid54459	NC_017545	3000464	0.378628
Listeria monocytogenes J1 220 uid179735	NC_021830	3032271	0.379371
Listeria monocytogenes J1816 uid179734	NC_021829	2947460	0.379702
Listeria monocytogenes L312 uid175768	NC_018642	2912346	0.380631
Listeria monocytogenes La111 uid193768	NC_020557	2776517	0.38111
Listeria monocytogenes M7 uid162131	NC_017537	2976163	0.381931
Listeria monocytogenes N53 1 uid193767	NC_020558	2776847	0.381047
Listeria monocytogenes serotype 1 2b SLCC2755 uid52455	NC_018587	2966146	0.380789
Listeria monocytogenes serotype 4a L99 uid161953	NC_017529	2979198	0.38193
Listeria monocytogenes serotype 4b F2365 uid57689	NC_002973	2905187	0.380412
Listeria monocytogenes serotype 4b LL195 uid182103	NC_019556	2904662	0.380376
Listeria monocytogenes serotype 7 SLCC2482 uid174871	NC_018591	2936689	0.380103
Listeria monocytogenes SLCC2372 uid174872	NC_018588	2972810	0.379536
Listeria monocytogenes SLCC2376 uid175111	NC_018590	2840185	0.382644
Listeria monocytogenes SLCC2378 uid175105	NC_018585	2941360	0.379924
Listeria monocytogenes SLCC2479 uid175108	NC_018589	2972172	0.379537
Listeria monocytogenes SLCC2540 uid175106	NC_018586	2976958	0.37931
Listeria monocytogenes SLCC5850 uid175110	NC_018592	2907142	0.380099
Listeria monocytogenes SLCC7179 uid175107	NC_018593	2882234	0.380404
Listeria monocytogenes strain C1-387 uid212977	NC_021823	2988947	0.379685
Listeria monocytogenes strain J1776 uid212977	NC_021839	2953719	0.379923
Listeria monocytogenes strain J1817 uid212977	NC_021827	2953716	0.379925
Listeria monocytogenes strain J1926 uid212977	NC_021840	2953708	0.379922
Listeria monocytogenes strain J2-031 uid212977	NC_021837	2958908	0.379701
Listeria monocytogenes strain J2-064 uid212977	NC_021824	2943218	0.379898
Listeria monocytogenes strain J2-1091 uid212977	NC_021825	2981886	0.379803
Listeria monocytogenes strain N1-011A uid212977	NC_021826	3094342	0.380116
Listeria monocytogenes strain R2-502 uid212977	NC_021838	3034043	0.379257
Listeria monocytogenes uid43671	NC_013766	3032288	0.379551
Listeria seeligeri serovar 1 2b SLCC3954 uid46215	NC_013891	2797636	0.373826
Listeria welshimeri serovar 6b SLCC5334 uid61605	NC_008555	2814130	0.36352
Listonella anguillarum M3 uid217771	NC_022223	3063587	0.446444
Lysinibacillus sphaericus C3 41 uid58945	NC_010382	4639821	0.372893
Macrococcus caseolyticus JCSC5402 uid59003	NC_011999	2102324	0.368769
Magnetococcus MC 1 uid57833	NC_008576	4719581	0.541675
Magnetospirillum magneticum AMB 1 uid58527	NC_007626	4967148	0.650935
Mahella australiensis 50 1 BON uid66917	NC_015520	3135972	0.434519
Mannheimia haemolytica D153 uid212303	NC_021743	2681844	0.410384
Mannheimia haemolytica D171 uid212304	NC_021738	2501382	0.411379
Mannheimia haemolytica D174 uid212305	NC_021739	2702201	0.410745
Mannheimia haemolytica M42548 uid198769	NC_021082	2731870	0.410473
Mannheimia haemolytica USDA ARS SAM 185 uid195457	NC_020834	2544668	0.409748
Mannheimia haemolytica USDA ARS USMARC 183 uid195458	NC_020833	2658332	0.410102
Mannheimia haemolytica USMARC 2286 uid213228	NC_021883	2658507	0.410629
Mannheimia succiniciproducens MBEL55E uid58197	NC_006300	2314078	0.42538
Maricaulis maris MCS10 uid58689	NC_008347	3368780	0.627276
Marinithermus hydrothermalis DSM 14884 uid65783	NC_015387	2269167	0.680758
Marinitoga piezophila KA3 uid81629	NC_016751	2231407	0.291555
Marinobacter adhaerens HP15 uid162009	NC_017506	4421911	0.5714
Marinobacter aquaeolei VT8 uid59419	NC_008740	4326849	0.572721
Marinobacter BSs20148 uid171995	NC_018268	4063864	0.541347
Marinobacter hydrocarbonoclasticus ATCC 49840 uid162203	NC_017067	3989480	0.574253
Marinomonas mediterranea MMB 1 uid64753	NC_015276	4684316	0.441275
Marinomonas MWYL1 uid58715	NC_009654	5100344	0.425941
Marinomonas posidonica IVIA Po 181 uid67323	NC_015559	3899940	0.442851
Marivirga tractuosa DSM 4126 uid60837	NC_014759	4511574	0.355122
Megamonas hypermegale uid197163	NC_021041	2209938	0.305062
Megasphaera elsdenii DSM 20460 uid71135	NC_015873	2474718	0.525881
Meiothermus ruber DSM 1279 uid198526	NC_021081	3098881	0.633822
Meiothermus ruber DSM 1279 uid46661	NC_013946	3097457	0.633844
Meiothermus silvanus DSM 9946 uid49485	NC_014212	3249394	0.623636
Melioribacter roseus P3M uid170941	NC_018178	3300414	0.413281
Melissococcus plutonius ATCC 35311 uid66803	NC_015516	1891014	0.314275
Melissococcus plutonius DAT561 uid89371	NC_016938	1846178	0.314479
Mesoplasma florum L1 uid58055	NC_006055	793224	0.270205
Mesorhizobium australicum WSM2073 uid75101	NC_019973	6200534	0.628437
Mesorhizobium ciceri biovar biserrulae WSM1271 uid62101	NC_014923	6264489	0.626893
Mesorhizobium loti MAFF303099 uid57601	NC_002678	7036071	0.627471
Mesorhizobium opportunistum WSM2075 uid40861	NC_015675	6884444	0.628675
Mesotoga prima MesG1 Ag 4 2 uid52599	NC_017934	2974229	0.454511
Metallosphaera cuprina Ar 4 uid66329	NC_015435	1840348	0.419946
Metallosphaera sedula DSM 5348 uid58717	NC_009440	2191517	0.462253
Methanobacterium AL 21 uid63623	NC_015216	2583753	0.358287
Methanobacterium SWAN 1 uid67359	NC_015574	2546541	0.357318
Methanobrevibacter AbM4 uid206516	NC_021355	1998189	0.290386
Methanobrevibacter ruminantium M1 uid45857	NC_013790	2937203	0.32641
Methanobrevibacter smithii ATCC 35061 uid58827	NC_009515	1853160	0.310342
Methanocaldococcus fervens AG86 uid59347	NC_013156	1485061	0.322099
Methanocaldococcus FS406 22 uid42499	NC_013887	1760939	0.320418
Methanocaldococcus infernus ME uid48803	NC_014122	1328194	0.336185
Methanocaldococcus jannaschii DSM 2661 uid57713	NC_000909	1664970	0.314263
Methanocaldococcus vulcanius M7 uid41131	NC_013407	1746329	0.314894
Methanocella arvoryzae MRE50 uid61623	NC_009464	3179916	0.54603
Methanocella conradii HZ254 uid157911	NC_017034	2378438	0.527402
Methanocella paludicola SANAE uid42887	NC_013665	2957635	0.549169
Methanococcoides burtonii DSM 6242 uid58023	NC_007955	2575032	0.407581
Methanococcus aeolicus Nankai 3 uid58823	NC_009635	1569500	0.300375
Methanococcus maripaludis C5 uid58741	NC_009135	1780761	0.330026
Methanococcus maripaludis C6 uid58947	NC_009975	1744193	0.334232
Methanococcus maripaludis C7 uid58847	NC_009637	1772694	0.332844
Methanococcus maripaludis S2 uid58035	NC_005791	1661137	0.331003
Methanococcus maripaludis X1 uid70729	NC_015847	1746697	0.329407
Methanococcus vannielii SB uid58767	NC_009634	1720048	0.313283
Methanococcus voltae A3 uid49529	NC_014222	1936387	0.285946
Methanocorpusculum labreanum Z uid58785	NC_008942	1804962	0.500066
Methanoculleus bourgensis MS2 uid171377	NC_018227	2789773	0.6064
Methanoculleus marisnigri JR1 uid58561	NC_009051	2478101	0.620629
Methanohalobium evestigatum Z 7303 uid49857	NC_014253	2242317	0.366288
Methanohalophilus mahii DSM 5219 uid47313	NC_014002	2012424	0.426182
Methanolobus psychrophilus R15 uid177925	NC_018876	3072769	0.446109
Methanomassiliicoccus Mx1 Issoire uid207287	NC_021353	1931651	0.412554
Methanomethylovorans hollandica DSM 15978 uid184864	NC_019977	2428904	0.426241
Methanoplanus petrolearius DSM 11571 uid52695	NC_014507	2843290	0.473992
Methanopyrus kandleri AV19 uid57883	NC_003551	1694969	0.611592
Methanoregula boonei 6A8 uid58815	NC_009712	2542943	0.545136
Methanoregula formicicum SMSP uid184406	NC_019943	2820858	0.551959
Methanosaeta concilii GP6 uid66207	NC_015416	3008626	0.510304
Methanosaeta harundinacea 6Ac uid81199	NC_017527	2559043	0.606274
Methanosaeta thermophila PT uid58469	NC_008553	1879471	0.535453
Methanosalsum zhilinae DSM 4017 uid68249	NC_015676	2138444	0.39156
Methanosarcina acetivorans C2A uid57879	NC_003552	5751492	0.426809
Methanosarcina barkeri Fusaro uid57715	NC_007355	4837408	0.39276
Methanosarcina mazei Go1 uid57893	NC_003901	4096345	0.414849
Methanosarcina mazei Tuc01 uid190185	NC_020389	3427949	0.424781
Methanosphaera stadtmanae DSM 3091 uid58407	NC_007681	1767403	0.276337
Methanosphaerula palustris E1 9c uid59193	NC_011832	2922917	0.553537
Methanospirillum hungatei JF 1 uid58181	NC_007796	3544738	0.45149
Methanothermobacter marburgensis Marburg uid51637	NC_014408	1634695	0.486494
Methanothermobacter thermautotrophicus Delta H uid57877	NC_000916	1751377	0.495439
Methanothermococcus okinawensis IH1 uid51535	NC_015636	1662525	0.292987
Methanothermus fervidus DSM 2088 uid60167	NC_014658	1243342	0.31637
Methanotorris igneus Kol 5 uid67321	NC_015562	1854197	0.322999
Methylacidiphilum infernorum V4 uid59161	NC_010794	2287145	0.454828
Methylibium petroleiphilum PM1 uid58085	NC_008825	4044195	0.691978
Methylobacillus flagellatus KT uid58049	NC_007947	2971517	0.557191
Methylobacterium 4 46 uid58843	NC_010511	7659055	0.715831
Methylobacterium chloromethanicum CM4 uid58933	NC_011757	5777908	0.682104
Methylobacterium extorquens AM1 uid57605	NC_012808	5511322	0.687096
Methylobacterium extorquens DM4 uid61617	NC_012988	5943768	0.680879
Methylobacterium extorquens PA1 uid58821	NC_010172	5471154	0.681839
Methylobacterium nodulans ORS 2060 uid59023	NC_011894	7772460	0.688572
Methylobacterium populi BJ001 uid58937	NC_010725	5800441	0.693901
Methylobacterium radiotolerans JCM 2831 uid58845	NC_010505	6077833	0.715021
Methylocella silvestris BL2 uid59433	NC_011666	4305430	0.630834
Methylococcus capsulatus Bath uid57607	NC_002977	3304561	0.635846
Methylocystis SC2 uid174072	NC_018485	3773444	0.633548
Methylomicrobium alcaliphilum uid77119	NC_016112	4668296	0.487459
Methylomonas methanica MC09 uid67363	NC_015572	5051681	0.5131
Methylophaga JAM1 uid162947	NC_017857	3137192	0.447486
Methylophaga JAM7 uid162949	NC_017856	2697465	0.477974
Methylotenera 301 uid49469	NC_014207	3059871	0.426351
Methylotenera mobilis JLW8 uid59373	NC_012968	2547570	0.455102
Methylovorus glucosetrophus SIP3 4 uid59367	NC_012969	2995511	0.548604
Methylovorus MP688 uid60723	NC_014733	2862391	0.554381
Micavibrio aeruginosavorus ARL 13 uid73585	NC_016026	2481983	0.54713
Micavibrio EPB uid194120	NC_020812	2458610	0.549628
Microbacterium testaceum StLB037 uid62789	NC_015125	3982034	0.702784
Micrococcus luteus NCTC 2665 uid59033	NC_012803	2501097	0.729952
Microcoleus PCC 7113 uid183114	NC_019738	7470429	0.462148
Microcystis aeruginosa NIES 843 uid59101	NC_010296	5842795	0.423306
Microlunatus phosphovorus NM 1 uid68055	NC_015635	5683123	0.672675
Micromonospora aurantiaca ATCC 27029 uid42501	NC_014391	7025559	0.728221
Micromonospora L5 uid45895	NC_014815	6962533	0.728375
Mobiluncus curtisii ATCC 43063 uid49695	NC_014246	2146480	0.554133
Modestobacter marinus uid167487	NC_017955	5575517	0.741311
Moorella thermoacetica ATCC 39073 uid58051	NC_007644	2628784	0.557915
Moraxella catarrhalis BBH18 uid48809	NC_014147	1863286	0.416716
Morganella morganii KT uid180867	NC_020418	3799539	0.511394
Muricauda ruestringensis DSM 13258 uid72479	NC_015945	3842422	0.41358
Mycobacterium abscessus bolletii 50594 uid205422	NC_021282	5000473	0.642175
Mycobacterium abscessus uid61613	NC_010397	5067172	0.64131
Mycobacterium africanum GM041182 uid68839	NC_015758	4389314	0.655884
Mycobacterium avium 104 uid57693	NC_008595	5475491	0.689881
Mycobacterium avium paratuberculosis K 10 uid57699	NC_002944	4829781	0.692986
Mycobacterium avium paratuberculosis MAP4 uid202426	NC_021200	4829424	0.692984
Mycobacterium bovis AF2122 97 uid57695	NC_002945	4345492	0.65633
Mycobacterium bovis BCG Korea 1168P uid189029	NC_020245	4376711	0.656436
Mycobacterium bovis BCG Mexico uid86889	NC_016804	4350386	0.656556
Mycobacterium bovis BCG Pasteur 1173P2 uid58781	NC_008769	4374522	0.65636
Mycobacterium bovis BCG Tokyo 172 uid59281	NC_012207	4371711	0.65643
Mycobacterium canettii CIPT 140010059 uid70731	NC_015848	4482059	0.656223
Mycobacterium canettii CIPT 140060008 uid184829	NC_019950	4432426	0.655495
Mycobacterium canettii CIPT 140070008 uid184832	NC_019965	4420197	0.655254
Mycobacterium canettii CIPT 140070010 uid184828	NC_019951	4525948	0.655002
Mycobacterium canettii CIPT 140070017 uid184830	NC_019952	4524466	0.654963
Mycobacterium chubuense NBB4 uid168322	NC_018027	5583723	0.686857
Mycobacterium gilvum PYR GCK uid59421	NC_009338	5619607	0.679166
Mycobacterium gilvum Spyr1 uid61403	NC_014814	5547747	0.678577
Mycobacterium indicus pranii MTCC 9506 uid175523	NC_018612	5589007	0.680281
Mycobacterium intracellulare ATCC 13950 uid167994	NC_016946	5402402	0.681008
Mycobacterium intracellulare MOTT 02 uid89387	NC_016947	5409696	0.680964
Mycobacterium intracellulare MOTT 64 uid89385	NC_016948	5501090	0.680748
Mycobacterium JDM601 uid67369	NC_015576	4643668	0.683722
Mycobacterium JLS uid58489	NC_009077	6048425	0.683564
Mycobacterium KMS uid58491	NC_008705	5737227	0.684377
Mycobacterium leprae Br4923 uid59293	NC_011896	3268071	0.577975
Mycobacterium leprae TN uid57697	NC_002677	3268203	0.577967
Mycobacterium liflandii 128FXT uid59005	NC_020133	6208955	0.65615
Mycobacterium marinum M uid59423	NC_010612	6636827	0.657266
Mycobacterium massiliense GO 06 uid170732	NC_018150	5068807	0.641291
Mycobacterium MCS uid58465	NC_008146	5705448	0.684534
Mycobacterium MOTT36Y uid164001	NC_017904	5613626	0.679129
Mycobacterium rhodesiae NBB3 uid75107	NC_016604	6415739	0.654905
Mycobacterium smegmatis JS623 uid184820	NC_019966	6464916	0.650735
Mycobacterium smegmatis MC2 155 uid171958	NC_018289	6988208	0.674028
Mycobacterium smegmatis MC2 155 uid57701	NC_008596	6988209	0.674028
Mycobacterium tuberculosis Beijing NITR203 uid197218	NC_021054	4411128	0.656129
Mycobacterium tuberculosis CAS NITR204 uid202217	NC_021193	4392876	0.655684
Mycobacterium tuberculosis CCDC5079 uid161943	NC_017523	4398812	0.656131
Mycobacterium tuberculosis CCDC5079 uid203790	NC_021251	4414325	0.65613
Mycobacterium tuberculosis CCDC5180 uid161941	NC_017522	4405981	0.655932
Mycobacterium tuberculosis CDC1551 uid57775	NC_002755	4403837	0.656068
Mycobacterium tuberculosis CTRI 2 uid161997	NC_017524	4398525	0.655993
Mycobacterium tuberculosis EAI5 NITR206 uid202218	NC_021194	4390306	0.656229
Mycobacterium tuberculosis EAI5 uid212307	NC_021740	4391174	0.656209
Mycobacterium tuberculosis Erdman ATCC 35801 uid193763	NC_020559	4392353	0.655631
Mycobacterium tuberculosis F11 uid58417	NC_009565	4424435	0.656178
Mycobacterium tuberculosis H37Ra uid58853	NC_009525	4419977	0.656125
Mycobacterium tuberculosis H37Rv uid170532	NC_018143	4411708	0.656159
Mycobacterium tuberculosis H37Rv uid57777	NC_000962	4411532	0.656147
Mycobacterium tuberculosis Haarlem uid54453	NC_022350	4408224	0.6563
Mycobacterium tuberculosis Haarlem3 NITR202 uid202216	NC_021192	4404786	0.651665
Mycobacterium tuberculosis KZN 1435 uid59069	NC_012943	4398250	0.656142
Mycobacterium tuberculosis KZN 4207 uid83619	NC_016768	4394985	0.65615
Mycobacterium tuberculosis KZN 605 uid54947	NC_018078	4399120	0.656118
Mycobacterium tuberculosis RGTB327 uid157907	NC_017026	4380119	0.656279
Mycobacterium tuberculosis RGTB423 uid162179	NC_017528	4406587	0.656185
Mycobacterium tuberculosis uid185758	NC_020089	4421197	0.656245
Mycobacterium tuberculosis UT205 uid162183	NC_016934	4418088	0.633013
Mycobacterium ulcerans Agy99 uid62939	NC_008611	5631606	0.654727
Mycobacterium vanbaalenii PYR 1 uid58463	NC_008726	6491865	0.677931
Mycobacterium yongonense 05 1390 uid189649	NC_021715	5521023	0.679507
Mycoplasma agalactiae PG2 uid61619	NC_009497	877438	0.297071
Mycoplasma agalactiae uid46679	NC_013948	1006702	0.296241
Mycoplasma arthritidis 158L3 1 uid58005	NC_011025	820453	0.307095
Mycoplasma bovis HB0801 uid168665	NC_018077	991702	0.293079
Mycoplasma bovis Hubei 1 uid68691	NC_015725	948121	0.292889
Mycoplasma bovis PG45 uid60859	NC_014760	1003404	0.293147
Mycoplasma capricolum ATCC 27343 uid58525	NC_007633	1010023	0.237704
Mycoplasma conjunctivae uid59325	NC_012806	846214	0.284902
Mycoplasma crocodyli MP145 uid47087	NC_014014	934379	0.269537
Mycoplasma cynos C142 uid184824	NC_019949	998123	0.257004
Mycoplasma fermentans JER uid53543	NC_014552	977524	0.26946
Mycoplasma fermentans M64 uid62099	NC_014921	1118751	0.268595
Mycoplasma fermentans PG18 uid197154	NC_021002	1004014	0.26817
Mycoplasma gallisepticum CA06 2006 052 5 2P uid172630	NC_018412	976412	0.316319
Mycoplasma gallisepticum F uid162001	NC_017503	977612	0.313959
Mycoplasma gallisepticum NC06 2006 080 5 2P uid172629	NC_018411	938869	0.316202
Mycoplasma gallisepticum NC08 2008 031 4 3P uid172631	NC_018413	926650	0.315942
Mycoplasma gallisepticum NC95 13295 2 2P uid172625	NC_018407	953989	0.315947
Mycoplasma gallisepticum NC96 1596 4 2P uid172626	NC_018408	986257	0.31647
Mycoplasma gallisepticum NY01 2001 047 5 1P uid172627	NC_018409	965525	0.31605
Mycoplasma gallisepticum R high uid161999	NC_017502	1012027	0.314674
Mycoplasma gallisepticum R low uid57993	NC_004829	1012800	0.314699
Mycoplasma gallisepticum VA94 7994 1 7P uid172624	NC_018406	964110	0.315846
Mycoplasma gallisepticum WI01 2001 043 13 2P uid172628	NC_018410	939844	0.315617
Mycoplasma genitalium G37 uid57707	NC_000908	580076	0.316891
Mycoplasma genitalium M2288 uid173372	NC_018498	579558	0.316748
Mycoplasma genitalium M2321 uid173373	NC_018495	579977	0.316742
Mycoplasma genitalium M6282 uid173371	NC_018496	579504	0.31671
Mycoplasma genitalium M6320 uid173370	NC_018497	579796	0.316767
Mycoplasma haemocanis Illinois uid82367	NC_016638	919992	0.353336
Mycoplasma haemofelis Langford 1 uid62461	NC_014970	1147259	0.388514
Mycoplasma haemofelis Ohio2 uid162029	NC_017520	1155937	0.388128
Mycoplasma hominis ATCC 23114 uid41875	NC_013511	665445	0.271182
Mycoplasma hyopneumoniae 168 L uid205052	NC_021283	921093	0.28465
Mycoplasma hyopneumoniae 168 uid162053	NC_017509	925576	0.284567
Mycoplasma hyopneumoniae 232 uid58205	NC_006360	892758	0.285612
Mycoplasma hyopneumoniae 7422 uid212968	NC_021831	898495	0.285097
Mycoplasma hyopneumoniae 7448 uid58039	NC_007332	920079	0.284889
Mycoplasma hyopneumoniae J uid58059	NC_007295	897405	0.285222
Mycoplasma hyorhinis GDL 1 uid87003	NC_016829	837480	0.259062
Mycoplasma hyorhinis HUB 1 uid51695	NC_014448	839615	0.258835
Mycoplasma hyorhinis MCLD uid162087	NC_017519	829709	0.258765
Mycoplasma hyorhinis SK76 uid181997	NC_019552	836897	0.25892
Mycoplasma leachii 99 014 6 uid162031	NC_017521	1017232	0.236673
Mycoplasma leachii PG50 uid60849	NC_014751	1008951	0.237505
Mycoplasma mobile 163K uid58077	NC_006908	777079	0.249513
Mycoplasma mycoides capri LC 95010 uid66189	NC_015431	1153998	0.238159
Mycoplasma mycoides SC Gladysdale uid197153	NC_021025	1193808	0.23951
Mycoplasma mycoides SC PG1 uid58031	NC_005364	1211703	0.239656
Mycoplasma penetrans HF 2 uid57729	NC_004432	1358633	0.257175
Mycoplasma pneumoniae 309 uid85495	NC_016807	817176	0.399791
Mycoplasma pneumoniae FH uid162027	NC_017504	811088	0.400037
Mycoplasma pneumoniae M129 B7 uid185759	NC_020076	816373	0.400088
Mycoplasma pneumoniae M129 uid57709	NC_000912	816394	0.40008
Mycoplasma pulmonis UAB CTIP uid61569	NC_002771	963879	0.266365
Mycoplasma putrefaciens KS1 uid72481	NC_015946	832603	0.269392
Mycoplasma putrefaciens Mput9231 uid198525	NC_021083	859996	0.269618
Mycoplasma suis Illinois uid61897	NC_015155	742431	0.310762
Mycoplasma suis KI3806 uid63665	NC_015153	709270	0.310772
Mycoplasma synoviae 53 uid58061	NC_007294	799476	0.284952
Mycoplasma wenyonii Massachusetts uid170731	NC_018149	650228	0.339223
Myxococcus fulvus HW 1 uid68443	NC_015711	9003593	0.706251
Myxococcus stipitatus DSM 14675 uid186549	NC_020126	10350586	0.691922
Myxococcus xanthus DK 1622 uid58003	NC_008095	9139763	0.688912
Nakamurella multipartita DSM 44233 uid59221	NC_013235	6060298	0.709165
Nanoarchaeum equitans Kin4 M uid58009	NC_005213	490885	0.315595
Natranaerobius thermophilus JW NM WN LF uid59001	NC_010718	3165557	0.363223
Natrialba magadii ATCC 43099 uid46245	NC_013922	3751858	0.614208
Natrinema J7 uid171337	NC_018224	3697626	0.64249
Natrinema pellirubrum DSM 15624 uid74437	NC_019962	3790479	0.649319
Natronobacterium gregoryi SP2 uid74439	NC_019792	3788356	0.622355
Natronococcus occultus SP4 uid184863	NC_019974	4013216	0.649358
Natronomonas moolapensis 8 8 11 uid190182	NC_020388	2912573	0.645258
Natronomonas pharaonis DSM 2160 uid58435	NC_007426	2595221	0.634402
Nautilia profundicola AmH uid59345	NC_012115	1676444	0.335075
Neisseria gonorrhoeae FA 1090 uid57611	NC_002946	2153922	0.526897
Neisseria gonorrhoeae NCCP11945 uid59191	NC_011035	2232025	0.523665
Neisseria gonorrhoeae TCDC NG08107 uid161097	NC_017511	2154835	0.525611
Neisseria lactamica 020 06 uid60851	NC_014752	2220606	0.52275
Neisseria meningitidis 053442 uid58587	NC_010120	2153416	0.517003
Neisseria meningitidis 8013 uid161967	NC_017501	2277550	0.514255
Neisseria meningitidis alpha14 uid61649	NC_013016	2145295	0.519472
Neisseria meningitidis alpha710 uid161971	NC_017505	2242947	0.516902
Neisseria meningitidis FAM18 uid57825	NC_008767	2194961	0.516237
Neisseria meningitidis G2136 uid162085	NC_017513	2184862	0.516821
Neisseria meningitidis H44 76 uid162083	NC_017516	2240883	0.514464
Neisseria meningitidis M01 240149 uid162079	NC_017514	2223518	0.514371
Neisseria meningitidis M01 240355 uid162075	NC_017517	2287777	0.514988
Neisseria meningitidis M04 240196 uid162081	NC_017515	2250449	0.514049
Neisseria meningitidis MC58 uid57817	NC_003112	2272360	0.515278
Neisseria meningitidis NZ 05 33 uid162077	NC_017518	2248966	0.513339
Neisseria meningitidis WUE 2594 uid162093	NC_017512	2227255	0.518431
Neisseria meningitidis Z2491 uid57819	NC_003116	2184406	0.518091
Neorickettsia risticii Illinois uid58889	NC_013009	879977	0.412713
Neorickettsia sennetsu Miyayama uid57965	NC_007798	859006	0.410843
Niastella koreensis GR20 10 uid83125	NC_016609	9033684	0.448697
Nitratifractor salsuginis DSM 16511 uid62183	NC_014935	2101285	0.539119
Nitratiruptor SB155 2 uid58861	NC_009662	1877931	0.396886
Nitrobacter hamburgensis X14 uid58293	NC_007964	4406967	0.617138
Nitrobacter winogradskyi Nb 255 uid58295	NC_007406	3402093	0.62049
Nitrosococcus halophilus Nc4 uid46803	NC_013960	4079427	0.51584
Nitrosococcus oceani ATCC 19707 uid58403	NC_007484	3481691	0.503176
Nitrosococcus watsonii C 113 uid50331	NC_014315	3328570	0.501175
Nitrosomonas AL212 uid55727	NC_015222	3180526	0.448351
Nitrosomonas europaea ATCC 19718 uid57647	NC_004757	2812094	0.507182
Nitrosomonas eutropha C91 uid58363	NC_008344	2661057	0.484863
Nitrosomonas Is79A3 uid68745	NC_015731	3783444	0.454431
Nitrosopumilus maritimus SCM1 uid58903	NC_010085	1645259	0.341675
Nitrosospira multiformis ATCC 25196 uid58361	NC_007614	3184243	0.539426
Nocardia brasiliensis ATCC 700358 uid86913	NC_018681	9436348	0.680471
Nocardia cyriacigeorgica GUH 2 uid89395	NC_016887	6194645	0.683661
Nocardia farcinica IFM 10152 uid58203	NC_006361	6021225	0.708334
Nocardioides JS614 uid58149	NC_008699	4985871	0.71652
Nocardiopsis alba ATCC BAA 2165 uid174334	NC_018524	5848211	0.696499
Nocardiopsis dassonvillei DSM 43111 uid49483	NC_014210	5767958	0.728292
Nostoc azollae 0708 uid49725	NC_014248	5354700	0.384486
Nostoc PCC 7107 uid182932	NC_019676	6329823	0.403578
Nostoc PCC 7120 uid57803	NC_003272	6413771	0.413475
Nostoc PCC 7524 uid182933	NC_019684	6635030	0.415322
Nostoc punctiforme PCC 73102 uid57767	NC_010628	8234322	0.41415
Novosphingobium aromaticivorans DSM 12444 uid57747	NC_007794	3561584	0.651528
Novosphingobium PP1Y uid67383	NC_015580	3911486	0.637081
Oceanimonas GK1 uid81627	NC_016745	3514537	0.61102
Oceanithermus profundus DSM 14977 uid60855	NC_014761	2303940	0.700248
Oceanobacillus iheyensis HTE831 uid57867	NC_004193	3630528	0.356813
Ochrobactrum anthropi ATCC 49188 uid58921	NC_009667	2887297	0.560509
Octadecabacter antarcticus 307 uid54701	NC_020911	4812600	0.546399
Octadecabacter arcticus 238 uid54699	NC_020908	5200279	0.552567
Odoribacter splanchnicus DSM 20712 uid63397	NC_015160	4392288	0.433585
Oenococcus oeni PSU 1 uid59417	NC_008528	1780517	0.378889
Oligotropha carboxidovorans OM4 uid162135	NC_017538	3539447	0.625122
Oligotropha carboxidovorans OM5 uid59155	NC_011386	3745629	0.623995
Oligotropha carboxidovorans OM5 uid72795	NC_015684	3595748	0.624755
Olsenella uli DSM 7084 uid51367	NC_014363	2051896	0.646975
Onion yellows phytoplasma OY M uid58015	NC_005303	853092	0.277598
Opitutus terrae PB90 1 uid58965	NC_010571	5957605	0.653411
Orientia tsutsugamushi Boryong uid61621	NC_009488	2127051	0.30531
Orientia tsutsugamushi Ikeda uid58869	NC_010793	2008987	0.305138
Ornithobacterium rhinotracheale DSM 15997 uid168256	NC_018016	2399175	0.372176
Oscillatoria acuminata PCC 6304 uid183003	NC_019693	7689443	0.476011
Oscillatoria PCC 7112 uid183110	NC_019729	7479014	0.458677
Oscillibacter valericigenes uid73895	NC_016048	4410036	0.533212
Owenweeksia hongkongensis DSM 17368 uid82951	NC_016599	4000057	0.402335
Paenibacillus JDR 2 uid59021	NC_012914	7184930	0.502781
Paenibacillus mucilaginosus 3016 uid89377	NC_016935	8739048	0.583095
Paenibacillus mucilaginosus K02 uid162117	NC_017672	8819200	0.582647
Paenibacillus mucilaginosus KNP414 uid68311	NC_015690	8663821	0.583832
Paenibacillus polymyxa E681 uid53477	NC_014483	5394884	0.457901
Paenibacillus polymyxa M1 uid162159	NC_017542	5864546	0.45159
Paenibacillus polymyxa SC2 uid59583	NC_014622	5731816	0.452423
Paenibacillus terrae HPL 003 uid82371	NC_016641	6083395	0.467701
Paenibacillus Y412MC10 uid41127	NC_013406	7121665	0.512395
Paludibacter propionicigenes WB4 uid60725	NC_014734	3685504	0.388567
Pantoea ananatis AJ13355 uid162073	NC_017531	4555536	0.537611
Pantoea ananatis LMG 20103 uid46807	NC_013956	4703373	0.536908
Pantoea ananatis PA13 uid162181	NC_017554	4586378	0.536565
Pantoea ananatis uid86861	NC_016816	4605545	0.534475
Pantoea At 9b uid55845	NC_014837	4368708	0.548206
Pantoea vagans C9 1 uid49871	NC_014562	4024986	0.555479
Parabacteroides distasonis ATCC 8503 uid58301	NC_009615	4811379	0.450596
Parachlamydia acanthamoebae UV7 uid68335	NC_015702	3072383	0.390289
Paracoccus aminophilus JCM 7686 uid214795	NC_022041	3613807	0.633854
Paracoccus denitrificans PD1222 uid58187	NC_008686	2852282	0.667064
Parvibaculum lavamentivorans DS 1 uid58739	NC_009719	3914745	0.623281
Parvularcula bermudensis HTCC2503 uid51641	NC_014414	2902643	0.606561
Pasteurella multocida 3480 uid161955	NC_017764	2378127	0.402875
Pasteurella multocida 36950 uid86887	NC_016808	2349518	0.404373
Pasteurella multocida HN06 uid156881	NC_017027	2402218	0.402215
Pasteurella multocida Pm70 uid57627	NC_002663	2257487	0.404049
Pectobacterium atrosepticum SCRI1043 uid57957	NC_004547	5064019	0.509673
Pectobacterium carotovorum PC1 uid59295	NC_012917	4862913	0.519318
Pectobacterium carotovorum PCC21 uid174335	NC_018525	4842771	0.521838
Pectobacterium SCC3193 uid193707	NC_017845	5164411	0.503674
Pectobacterium wasabiae WPP163 uid41297	NC_013421	5063892	0.504774
Pediococcus claussenii ATCC BAA 344 uid81103	NC_016605	1829111	0.3682
Pediococcus pentosaceus ATCC 25745 uid57981	NC_008525	1832387	0.373578
Pedobacter heparinus DSM 2366 uid59111	NC_013061	5167383	0.420489
Pedobacter saltans DSM 12145 uid61349	NC_015177	4635236	0.365826
Pelagibacterium halotolerans B2 uid74393	NC_016078	3944837	0.613695
Pelobacter carbinolicus DSM 2380 uid58241	NC_007498	3665893	0.551137
Pelobacter propionicus DSM 2379 uid58255	NC_008609	4008000	0.590242
Pelodictyon phaeoclathratiforme BU 1 uid58173	NC_011060	3018238	0.480776
Pelotomaculum thermopropionicum SI uid58877	NC_009454	3025375	0.529611
Persephonella marina EX H1 uid58119	NC_012440	1930284	0.371564
Persicivirga dokdonensis DSW 6 uid186842	NC_020156	3914632	0.353153
Petrotoga mobilis SJ95 uid58747	NC_010003	2169548	0.341232
Phaeobacter gallaeciensis 2 10 uid54715	NC_018286	3758274	0.597745
Phaeobacter gallaeciensis DSM 17395 uid54717	NC_018290	3821831	0.598413
Phenylobacterium zucineum HLK1 uid58959	NC_011144	3996255	0.713464
Photobacterium profundum SS9 uid62923	NC_006370	4085304	0.419689
Photorhabdus asymbiotica ATCC 43949 uid59243	NC_012962	5064808	0.421526
Photorhabdus luminescens laumondii TTO1 uid61593	NC_005126	5688987	0.428254
Phycisphaera mikurensis NBRC 102666 uid157331	NC_017080	3803225	0.732878
Picrophilus torridus DSM 9790 uid58041	NC_005877	1545895	0.359704
Pirellula staleyi DSM 6068 uid43209	NC_013720	6196199	0.574647
Planctomyces brasiliensis DSM 5305 uid60583	NC_015174	6006602	0.564486
Planctomyces limnophilus DSM 3776 uid48643	NC_014148	5423075	0.536616
Pleurocapsa PCC 7327 uid183006	NC_019689	4986817	0.451933
Polaribacter MED152 uid54207	NC_020830	2961474	0.305885
Polaromonas JS666 uid58207	NC_007948	5200264	0.624723
Polaromonas naphthalenivorans CJ2 uid58273	NC_008781	4410291	0.625251
Polymorphum gilvum SL003B 26A1 uid65447	NC_015259	4649365	0.672182
Polynucleobacter necessarius asymbioticus QLW P1DMWA 1 uid58611	NC_009379	2159490	0.448341
Polynucleobacter necessarius STIR1 uid58967	NC_010531	1560469	0.455574
Porphyromonas asaccharolytica DSM 20707 uid66603	NC_015501	2186370	0.524682
Porphyromonas gingivalis ATCC 33277 uid58879	NC_010729	2354886	0.483593
Porphyromonas gingivalis TDC60 uid67407	NC_015571	2339898	0.483426
Porphyromonas gingivalis W83 uid57641	NC_002950	2343476	0.482879
Prevotella dentalis DSM 3688 uid184818	NC_019960	1890695	0.560931
Prevotella denticola F0289 uid65091	NC_015311	2937589	0.503607
Prevotella intermedia 17 uid163151	NC_017861	2119790	0.431256
Prevotella melaninogenica ATCC 25845 uid51377	NC_014370	1796408	0.409201
Prevotella oral taxon 299 F0039 uid45899	NC_022111	1770419	0.373153
Prevotella ruminicola 23 uid47507	NC_014033	3619559	0.476855
Prochlorococcus marinus AS9601 uid58307	NC_008816	1669886	0.313215
Prochlorococcus marinus CCMP1375 uid57995	NC_005042	1751080	0.364421
Prochlorococcus marinus MIT 9211 uid58309	NC_009976	1688963	0.380073
Prochlorococcus marinus MIT 9215 uid58819	NC_009840	1738790	0.31145
Prochlorococcus marinus MIT 9301 uid58437	NC_009091	1641879	0.313399
Prochlorococcus marinus MIT 9303 uid58305	NC_008820	2682675	0.500076
Prochlorococcus marinus MIT 9312 uid58357	NC_007577	1709204	0.312105
Prochlorococcus marinus MIT 9313 uid57773	NC_005071	2410873	0.507398
Prochlorococcus marinus MIT 9515 uid58313	NC_008817	1704176	0.307942
Prochlorococcus marinus NATL1A uid58423	NC_008819	1864731	0.349793
Prochlorococcus marinus NATL2A uid58359	NC_007335	1842899	0.35123
Prochlorococcus marinus pastoris CCMP1986 uid57761	NC_005072	1657990	0.307992
Propionibacterium acidipropionici ATCC 4875 uid179069	NC_019395	3656170	0.687737
Propionibacterium acnes 266 uid162059	NC_017534	2494578	0.600276
Propionibacterium acnes 6609 uid162137	NC_017535	2560282	0.600101
Propionibacterium acnes ATCC 11828 uid162177	NC_017550	2488626	0.6004
Propionibacterium acnes C1 uid176501	NC_018707	2519002	0.600592
Propionibacterium acnes HL096PA1 uid198524	NC_021085	2494190	0.601104
Propionibacterium acnes KPA171202 uid58101	NC_006085	2560265	0.600107
Propionibacterium acnes SK137 uid48071	NC_014039	2495334	0.601039
Propionibacterium acnes TypeIA2 P acn17 uid80735	NC_016512	2522885	0.600732
Propionibacterium acnes TypeIA2 P acn31 uid80733	NC_016511	2498766	0.600336
Propionibacterium acnes TypeIA2 P acn33 uid80745	NC_016516	2489623	0.600423
Propionibacterium avidum 44067 uid197361	NC_021064	2526138	0.634818
Propionibacterium freudenreichii shermanii CIRM BIA1 uid49535	NC_014215	2616384	0.672661
Propionibacterium propionicum F0230a uid170533	NC_018142	3449360	0.660606
Prosthecochloris aestuarii DSM 271 uid58151	NC_011059	2512923	0.500951
Proteus mirabilis BB2000 uid214430	NC_022000	3846754	0.385861
Proteus mirabilis HI4320 uid61599	NC_010554	4063606	0.388997
Providencia stuartii MRSN 2154 uid162193	NC_017731	4402109	0.412655
Pseudanabaena PCC 7367 uid183004	NC_019701	4557046	0.463148
Pseudoalteromonas atlantica T6c uid58283	NC_008228	5187005	0.446161
Pseudoalteromonas haloplanktis TAC125 uid58431	NC_007481	3214944	0.402348
Pseudoalteromonas SM9913 uid61247	NC_014803	3332787	0.403771
Pseudogulbenkiania NH8B uid73423	NC_016002	4332995	0.643566
Pseudomonas aeruginosa B136 33 uid196598	NC_020912	6421010	0.664234
Pseudomonas aeruginosa DK2 uid168996	NC_018080	6402658	0.662702
Pseudomonas aeruginosa LESB58 uid59275	NC_011770	6601757	0.662974
Pseudomonas aeruginosa M18 uid162089	NC_017548	6327754	0.665043
Pseudomonas aeruginosa NCGM2 S1 uid162173	NC_017549	6764661	0.661438
Pseudomonas aeruginosa PA7 uid58627	NC_009656	6588339	0.664494
Pseudomonas aeruginosa PAO1 uid57945	NC_002516	6264404	0.665557
Pseudomonas aeruginosa RP73 uid209328	NC_021577	6342034	0.664611
Pseudomonas aeruginosa UCBPP PA14 uid57977	NC_008463	6537648	0.662922
Pseudomonas brassicacearum NFM421 uid66303	NC_015379	6843248	0.607893
Pseudomonas denitrificans ATCC 13867 uid195459	NC_020829	5696307	0.652394
Pseudomonas entomophila L48 uid58639	NC_008027	5888780	0.641597
Pseudomonas fluorescens A506 uid165185	NC_017911	5962570	0.600318
Pseudomonas fluorescens CHA0 uid203393	NC_021237	6867980	0.633906
Pseudomonas fluorescens F113 uid87037	NC_016830	6845832	0.60784
Pseudomonas fluorescens Pf 5 uid57937	NC_004129	7074893	0.633049
Pseudomonas fluorescens Pf0 1 uid57591	NC_007492	6438405	0.60521
Pseudomonas fluorescens R124 uid182045	NC_022437	43794	0.536877
Pseudomonas fluorescens SBW25 uid158693	NC_012660	6722539	0.605046
Pseudomonas fulva 12 X uid67351	NC_015556	4920769	0.635117
Pseudomonas mendocina NK 01 uid66299	NC_015410	5434353	0.625079
Pseudomonas mendocina ymp uid58723	NC_009439	5072807	0.646761
Pseudomonas ND6 uid167583	NC_017986	6085449	0.617726
Pseudomonas poae RE 1 1 14 uid188480	NC_020209	5512241	0.608473
Pseudomonas putida BIRD 1 uid162055	NC_017530	5731541	0.617417
Pseudomonas putida DOT T1E uid171260	NC_018220	6260702	0.6143
Pseudomonas putida F1 uid58355	NC_009512	5959964	0.618619
Pseudomonas putida GB 1 uid58735	NC_010322	6078430	0.619422
Pseudomonas putida H8234 uid208673	NC_021491	6870827	0.615979
Pseudomonas putida HB3267 uid184078	NC_019905	5875750	0.625984
Pseudomonas putida KT2440 uid57843	NC_002947	6181863	0.615241
Pseudomonas putida NBRC 14164 uid208670	NC_021505	6156701	0.623308
Pseudomonas putida S16 uid68747	NC_015733	5984790	0.623224
Pseudomonas putida UW4 uid182733	NC_019670	6183388	0.600549
Pseudomonas putida W619 uid58651	NC_010501	5774330	0.614356
Pseudomonas resinovorans NBRC 106553 uid208671	NC_021499	6285863	0.655545
Pseudomonas stutzeri A1501 uid58641	NC_009434	4567418	0.638785
Pseudomonas stutzeri ATCC 17588 LMG 11199 uid68749	NC_015740	4547930	0.639284
Pseudomonas stutzeri CCUG 29243 uid168379	NC_018028	4709064	0.626655
Pseudomonas stutzeri DSM 10701 uid170940	NC_018177	4174118	0.632136
Pseudomonas stutzeri DSM 4166 uid162113	NC_017532	4689946	0.640307
Pseudomonas stutzeri RCH2 uid184342	NC_019936	4575057	0.625217
Pseudomonas syringae B728a uid57931	NC_007005	6093698	0.592328
Pseudomonas syringae phaseolicola 1448A uid58099	NC_005773	5928787	0.58015
Pseudomonas syringae tomato DC3000 uid57967	NC_004578	6397126	0.583989
Pseudonocardia dioxanivorans CB1190 uid65087	NC_015312	7096571	0.733095
Pseudovibrio FO BEG1 uid82373	NC_016642	5475670	0.523729
Pseudoxanthomonas spadix BD a59 uid75113	NC_016147	3452554	0.676527
Pseudoxanthomonas suwonensis 11 1 uid62105	NC_014924	3419049	0.702107
Psychrobacter arcticus 273 4 uid58021	NC_007204	2650701	0.428002
Psychrobacter cryohalolentis K5 uid58373	NC_007969	3059876	0.422913
Psychrobacter G uid210641	NC_021661	3079438	0.424434
Psychrobacter PRwf 1 uid58459	NC_009524	2978976	0.448749
Psychroflexus torquis ATCC 700755 uid54205	NC_018721	4321832	0.345253
Psychromonas CNPT3 uid54249	NC_020802	3052410	0.386165
Psychromonas ingrahamii 37 uid58521	NC_008709	4559598	0.400863
Pusillimonas T7 7 uid66391	NC_015458	3883605	0.569201
Pyrobaculum 1860 uid82379	NC_016645	2467972	0.569668
Pyrobaculum aerophilum IM2 uid57727	NC_003364	2222430	0.513625
Pyrobaculum arsenaticum DSM 13514 uid58409	NC_009376	2121076	0.550509
Pyrobaculum calidifontis JCM 11548 uid58787	NC_009073	2009313	0.571508
Pyrobaculum islandicum DSM 4184 uid58635	NC_008701	1826402	0.49599
Pyrobaculum neutrophilum V24Sta uid58421	NC_010525	1769823	0.599106
Pyrobaculum oguniense TE7 uid84411	NC_016885	2436033	0.55082
Pyrococcus abyssi GE5 uid62903	NC_000868	1765118	0.447139
Pyrococcus furiosus COM1 uid169620	NC_018092	1909827	0.407869
Pyrococcus furiosus DSM 3638 uid57873	NC_003413	1908256	0.407699
Pyrococcus horikoshii OT3 uid57753	NC_000961	1738505	0.41879
Pyrococcus NA2 uid66551	NC_015474	1861320	0.427403
Pyrococcus ST04 uid167261	NC_017946	1736885	0.422933
Pyrococcus yayanosii CH1 uid68281	NC_015680	1716818	0.516375
Pyrolobus fumarii 1A uid73415	NC_015931	1843267	0.549041
Rahnella aquatilis CIP 78 65 ATCC 33071 uid86855	NC_016818	4861101	0.521211
Rahnella aquatilis HX2 uid158049	NC_017047	4962173	0.521889
Rahnella Y9602 uid62715	NC_015061	4864217	0.523475
Ralstonia eutropha H16 uid62925	NC_008313	4052032	0.664659
Ralstonia eutropha JMP134 uid58047	NC_007347	3806533	0.646752
Ralstonia pickettii 12D uid58859	NC_012856	3647724	0.635583
Ralstonia pickettii 12J uid58737	NC_010682	3942557	0.634343
Ralstonia solanacearum CFBP2957 uid50545	NC_014307	3417386	0.664391
Ralstonia solanacearum FQY 4 f uid194089	NC_020799	3715422	0.66922
Ralstonia solanacearum GMI1000 uid57593	NC_003295	3716413	0.67037
Ralstonia solanacearum Po82 uid162133	NC_017574	3481091	0.666361
Ralstonia solanacearum PSI07 uid50539	NC_014311	3520618	0.66439
Ralstonia solanacearum uid178852	NC_017559	3596030	0.668103
Ramlibacter tataouinensis TTB310 uid68279	NC_015677	4070193	0.699967
Raoultella ornithinolytica B6 uid198431	NC_021066	5398151	0.558842
Renibacterium salmoninarum ATCC 33209 uid58899	NC_010168	3155250	0.562713
Rhizobium etli bv mimosae Mim1 uid213896	NC_021905	4284494	0.613247
Rhizobium etli CFN 42 uid58377	NC_007761	4381608	0.612722
Rhizobium etli CIAT 652 uid59115	NC_010994	4513324	0.616652
Rhizobium leguminosarum bv trifolii WSM1325 uid58991	NC_012850	4767043	0.610875
Rhizobium leguminosarum bv trifolii WSM2304 uid58997	NC_011369	4537948	0.615309
Rhizobium leguminosarum bv viciae 3841 uid57955	NC_008380	5057142	0.610904
Rhizobium NGR234 uid59081	NC_012587	3925702	0.630288
Rhizobium tropici CIAT 899 uid185179	NC_020059	3837060	0.598787
Rhodanobacter 2APBS1 uid74431	NC_020541	4225490	0.674543
Rhodobacter capsulatus SB 1003 uid47509	NC_014034	3738958	0.665619
Rhodobacter sphaeroides 2 4 1 uid57653	NC_007493	3188609	0.690053
Rhodobacter sphaeroides ATCC 17025 uid58451	NC_009428	3217726	0.684775
Rhodobacter sphaeroides ATCC 17029 uid58449	NC_009049	3147721	0.690927
Rhodobacter sphaeroides KD131 uid59277	NC_011963	3152792	0.691761
Rhodococcus equi 103S uid60171	NC_014659	5043170	0.688248
Rhodococcus erythropolis CCM2595 uid216088	NC_022115	6281198	0.624533
Rhodococcus erythropolis PR4 uid59019	NC_012490	6516310	0.623138
Rhodococcus jostii RHA1 uid58325	NC_008268	7804765	0.675158
Rhodococcus opacus B4 uid13791	NC_012522	7913450	0.678948
Rhodoferax ferrireducens T118 uid58353	NC_007908	4712337	0.598793
Rhodomicrobium vannielii ATCC 17100 uid43247	NC_014664	4014469	0.622484
Rhodopirellula baltica SH 1 uid61589	NC_005027	7145576	0.554033
Rhodopseudomonas palustris BisA53 uid58445	NC_008435	5505494	0.644427
Rhodopseudomonas palustris BisB18 uid58443	NC_007925	5513844	0.649572
Rhodopseudomonas palustris BisB5 uid58441	NC_007958	4892717	0.648078
Rhodopseudomonas palustris CGA009 uid62901	NC_005296	5459213	0.650381
Rhodopseudomonas palustris DX 1 uid43327	NC_014834	5404117	0.654413
Rhodopseudomonas palustris HaA2 uid58439	NC_007778	5331656	0.660384
Rhodopseudomonas palustris TIE 1 uid58995	NC_011004	5744041	0.648598
Rhodospirillum centenum SW uid58805	NC_011420	4355543	0.704613
Rhodospirillum photometricum uid159003	NC_017059	3876289	0.647391
Rhodospirillum rubrum ATCC 11170 uid57655	NC_007643	4352825	0.65448
Rhodospirillum rubrum F11 uid162149	NC_017584	4352825	0.654473
Rhodothermus marinus DSM 4252 uid41729	NC_013501	3261604	0.645371
Rhodothermus marinus SG0 5JP17 172 uid72767	NC_015966	3225536	0.644194
Rickettsia africae ESF 5 uid58799	NC_012633	1278540	0.323994
Rickettsia akari Hartford uid58161	NC_009881	1231060	0.323347
Rickettsia australis Cutlack uid158039	NC_017058	1296670	0.322546
Rickettsia bellii OSU 85 389 uid58681	NC_009883	1528980	0.316282
Rickettsia bellii RML369 C uid58405	NC_007940	1522076	0.316459
Rickettsia canadensis CA410 uid88063	NC_016929	1150228	0.310138
Rickettsia canadensis McKiel uid58159	NC_009879	1159772	0.310539
Rickettsia conorii Malish 7 uid57633	NC_003103	1268755	0.324388
Rickettsia felis URRWXCal2 uid58331	NC_007109	1485148	0.324504
Rickettsia heilongjiangensis 054 uid70839	NC_015866	1278471	0.323228
Rickettsia japonica YH uid73963	NC_016050	1283087	0.3235
Rickettsia massiliae AZT80 uid86751	NC_016931	1263719	0.326051
Rickettsia massiliae MTU5 uid58801	NC_009900	1360898	0.325434
Rickettsia montanensis OSU 85 930 uid158043	NC_017043	1279798	0.325719
[truncated: 672 more rows]

## Sheet: Sheet1
Clostridium_difficile_2007855_uid158365	NC_017178	4179867
Clostridium_difficile_ATCC_43255_uid197173	NC_013974	4178227
Clostridium_difficile_CF5_uid158359	NC_017173	4159517
Clostridium_difficile_M120_uid158361	NC_017174	4047729
Clostridium_difficile_M68_uid197172	NC_017175	4308325
Legionella_pneumophila_Hextuple_2q_uid197191	NC_017525	2682626
Legionella_pneumophila_Hextuple_3a_uid197192	NC_017526	2682626
Streptococcus_pneumoniae_SPN032672_uid197189	NC_021003	2131190
Streptococcus_pneumoniae_SPN033038_uid197190	NC_021004	2133496
