# Supplementary material for: Analysis of the Relationship between Genomic GC Content and Patterns of Base Usage, Codon Usage and Amino Acid Usage in Prokaryotes: Similar GC Content Adopts Similar Compositional Frequencies Regardless of the Phylogenetic Lineages
Source: PLoS One. 2014 Sep 25;9(9):e107319. doi: 10.1371/journal.pone.0107319 (PMC4177787; doi:10.1371/journal.pone.0107319)
Supplement: Table S2 — Mean usage frequencies of base A, T, C, and G at the first, second, and third codon positions of all samples included in the analyses. (XLS) [file pone.0107319.s002.xls]

## Sheet: base_new
Table S2. Base A, T, C, G at the first, second, and third codon positions respectively usage frequencies of all samples included in the analyses.
	A1*	T1	C1	G1	A2	T2	C2	G2	A3	T3	C3	G3
Acaryochloris marina MBIC11017 uid58167	0.245833	0.183757	0.243978	0.326432	0.30075	0.294511	0.234749	0.16999	0.224863	0.298889	0.24219	0.234058
Acetobacter pasteurianus 386B uid214433	0.224544	0.150401	0.253514	0.37154	0.259349	0.286371	0.265321	0.188959	0.184116	0.287212	0.249414	0.279258
Acetobacter pasteurianus IFO 3283 01 42C uid158377	0.223703	0.15015	0.254655	0.371492	0.260044	0.285241	0.263894	0.190821	0.182613	0.283789	0.25265	0.280949
Acetobacter pasteurianus IFO 3283 01 uid59279	0.223897	0.150474	0.254741	0.370888	0.260164	0.28527	0.263433	0.191133	0.18283	0.284124	0.252887	0.280159
Acetobacter pasteurianus IFO 3283 03 uid158373	0.223858	0.150373	0.254889	0.370879	0.260111	0.285247	0.26347	0.191172	0.182697	0.283991	0.253084	0.280228
Acetobacter pasteurianus IFO 3283 07 uid158381	0.223903	0.150469	0.254756	0.370873	0.260161	0.285295	0.263436	0.191109	0.182832	0.284144	0.252892	0.280132
Acetobacter pasteurianus IFO 3283 12 uid158379	0.223912	0.150454	0.254763	0.370871	0.260158	0.285318	0.263442	0.191082	0.182827	0.284163	0.252902	0.280108
Acetobacter pasteurianus IFO 3283 22 uid158383	0.223926	0.150464	0.254813	0.370797	0.260175	0.285283	0.263408	0.191133	0.182798	0.284075	0.253011	0.280116
Acetobacter pasteurianus IFO 3283 26 uid158531	0.223927	0.150461	0.254814	0.370798	0.260179	0.285278	0.263409	0.191134	0.182802	0.28407	0.253009	0.280118
Acetobacter pasteurianus IFO 3283 32 uid158375	0.223914	0.150452	0.254763	0.370872	0.260159	0.285315	0.263442	0.191085	0.182823	0.28416	0.252906	0.280111
Acetobacterium woodii DSM 1030 uid88073	0.323852	0.186573	0.158868	0.330708	0.337914	0.318744	0.195536	0.147805	0.275487	0.347328	0.176318	0.200867
Acetohalobium arabaticum DSM 5501 uid51423	0.315541	0.184963	0.139583	0.359912	0.355529	0.313789	0.183018	0.147664	0.32099	0.38915	0.100112	0.189747
Acholeplasma laidlawii PG 8A uid58901	0.348364	0.208848	0.13398	0.308808	0.356465	0.331068	0.186933	0.125534	0.391393	0.397088	0.113653	0.097866
Achromobacter xylosoxidans A8 uid59899	0.19719	0.130484	0.276351	0.395975	0.244692	0.285143	0.268794	0.201372	0.067535	0.077736	0.464944	0.389786
Achromobacter xylosoxidans uid205255	0.190171	0.126018	0.285136	0.39867	0.240987	0.282455	0.271696	0.204858	0.054421	0.063157	0.4814	0.401017
Acidaminococcus fermentans DSM 20731 uid43471	0.262645	0.132946	0.241209	0.3632	0.304962	0.299106	0.21498	0.180952	0.135616	0.150094	0.366357	0.347933
Acidaminococcus intestini RyC MR95 uid74445	0.277265	0.149477	0.217623	0.355634	0.305429	0.302548	0.218221	0.173802	0.168255	0.266935	0.316543	0.248268
Acidianus hospitalis W1 uid66875	0.352484	0.216551	0.116843	0.314122	0.332588	0.334812	0.188344	0.144257	0.391825	0.332764	0.124094	0.151317
Acidilobus saccharovorans 345 15 uid51395	0.282478	0.148428	0.189488	0.379606	0.258607	0.312748	0.234215	0.19443	0.137918	0.122636	0.376173	0.363273
Acidimicrobidae bacterium YM16 304 uid193703	0.191694	0.1251	0.249351	0.433855	0.241838	0.276813	0.284074	0.197275	0.070734	0.069836	0.522767	0.336664
Acidimicrobium ferrooxidans DSM 10331 uid59215	0.159033	0.114641	0.284784	0.441542	0.210619	0.29069	0.283806	0.214886	0.070713	0.103095	0.463852	0.36234
Acidiphilium cryptum JF 5 uid58447	0.188888	0.114714	0.282743	0.413655	0.216529	0.28398	0.289026	0.210465	0.052005	0.088119	0.47461	0.385266
Acidiphilium multivorum AIU301 uid63345	0.189894	0.116087	0.282799	0.41122	0.216922	0.28481	0.287494	0.210774	0.054539	0.091171	0.469968	0.384322
Acidithiobacillus caldus SM 1 uid70791	0.195528	0.136982	0.294517	0.372973	0.255483	0.290362	0.242887	0.211268	0.099298	0.164563	0.393789	0.34235
Acidithiobacillus ferrivorans SS3 uid67387	0.221533	0.146184	0.268064	0.36422	0.266456	0.294597	0.242446	0.196502	0.139453	0.213584	0.328282	0.318681
Acidithiobacillus ferrooxidans ATCC 23270 uid57649	0.213832	0.143073	0.27474	0.368355	0.258607	0.292253	0.244859	0.204282	0.123227	0.189364	0.354036	0.333373
Acidithiobacillus ferrooxidans ATCC 53993 uid58613	0.212599	0.140471	0.277605	0.369325	0.259164	0.293359	0.244807	0.20267	0.12143	0.187399	0.357697	0.333474
Acidobacterium capsulatum ATCC 51196 uid59127	0.22042	0.140623	0.274094	0.364864	0.266959	0.28108	0.260919	0.191042	0.094744	0.163234	0.384458	0.357563
Acidobacterium MP5ACTX9 uid50551	0.234782	0.140415	0.256546	0.368257	0.264309	0.283078	0.272421	0.180192	0.091263	0.145483	0.422182	0.341071
Acidothermus cellulolyticus 11B uid58501	0.171563	0.122839	0.279587	0.42601	0.216305	0.279066	0.291134	0.213495	0.085897	0.121491	0.429091	0.363521
Acidovorax avenae ATCC 19860 uid42497	0.181289	0.117876	0.295758	0.405078	0.236231	0.275495	0.278778	0.209497	0.051681	0.05736	0.482244	0.408716
Acidovorax citrulli AAC00 1 uid58429	0.183752	0.118644	0.293989	0.403616	0.239209	0.271454	0.278193	0.211145	0.055332	0.060911	0.477424	0.406333
Acidovorax ebreus TPSY uid59233	0.193086	0.119059	0.290864	0.396991	0.24783	0.282756	0.267558	0.201856	0.059426	0.074106	0.457988	0.40848
Acidovorax JS42 uid58427	0.195145	0.12099	0.291357	0.392508	0.251309	0.281254	0.264885	0.202552	0.065952	0.080841	0.450901	0.402306
Acidovorax KKS102 uid176500	0.204211	0.122472	0.280802	0.392515	0.250077	0.284106	0.269104	0.196714	0.073543	0.096769	0.440549	0.389138
Aciduliprofundum boonei T469 uid43333	0.350825	0.182845	0.134707	0.331623	0.340463	0.323033	0.178226	0.158277	0.313227	0.307985	0.156633	0.222156
Aciduliprofundum MAR08 339 uid184407	0.33624	0.162971	0.161423	0.339366	0.324445	0.324683	0.181597	0.169275	0.255566	0.261347	0.217211	0.265876
Acinetobacter ADP1 uid61597	0.272425	0.192852	0.212136	0.322586	0.319982	0.308582	0.215422	0.156014	0.283299	0.377737	0.152335	0.186629
Acinetobacter baumannii 1656 2 uid158677	0.275305	0.19702	0.197196	0.330479	0.321503	0.305374	0.217832	0.155291	0.304239	0.389842	0.14748	0.158439
Acinetobacter baumannii AB0057 uid59083	0.275657	0.19761	0.196575	0.330159	0.321605	0.305006	0.217813	0.155575	0.302853	0.388854	0.148918	0.159375
Acinetobacter baumannii AB307 0294 uid59271	0.274725	0.197723	0.1968	0.330752	0.320612	0.306472	0.21824	0.154676	0.304513	0.391144	0.147574	0.156769
Acinetobacter baumannii ACICU uid58765	0.276162	0.198066	0.19609	0.329641	0.321435	0.305604	0.218081	0.154851	0.30482	0.390771	0.146952	0.157394
Acinetobacter baumannii ATCC 17978 uid58731	0.272443	0.197568	0.197894	0.332095	0.321239	0.305083	0.216925	0.156754	0.302199	0.389847	0.148396	0.159558
Acinetobacter baumannii AYE uid61637	0.275357	0.197953	0.197347	0.329343	0.319581	0.307087	0.217693	0.155639	0.302054	0.386779	0.150462	0.160705
Acinetobacter baumannii BJAB07104 uid210971	0.27699	0.198278	0.195666	0.329065	0.322323	0.305873	0.217197	0.154608	0.305528	0.390986	0.146207	0.157279
Acinetobacter baumannii BJAB0715 uid210972	0.277662	0.198883	0.196018	0.327438	0.323622	0.305877	0.216307	0.154194	0.305553	0.39066	0.146393	0.157394
Acinetobacter baumannii BJAB0868 uid210973	0.276421	0.198317	0.196125	0.329138	0.321827	0.306041	0.217555	0.154577	0.305155	0.390654	0.146695	0.157496
Acinetobacter baumannii D1279779 uid190222	0.274478	0.198095	0.19754	0.329886	0.321494	0.306738	0.216998	0.15477	0.304488	0.390738	0.146977	0.157797
Acinetobacter baumannii MDR TJ uid162739	0.276519	0.198049	0.196395	0.329037	0.321196	0.306039	0.21764	0.155124	0.304089	0.389476	0.147814	0.158621
Acinetobacter baumannii MDR ZJ06 uid158685	0.277871	0.198246	0.195958	0.327925	0.32198	0.306406	0.216608	0.155006	0.304564	0.389243	0.147164	0.159029
Acinetobacter baumannii SDF uid61601	0.277018	0.198442	0.200087	0.324454	0.324676	0.301821	0.214745	0.158758	0.303952	0.389875	0.147378	0.158795
Acinetobacter baumannii TCDC AB0715 uid158679	0.276904	0.197321	0.195805	0.32997	0.323125	0.304383	0.21763	0.154862	0.305443	0.389765	0.147127	0.157665
Acinetobacter baumannii TYTH 1 uid176498	0.277037	0.198194	0.196163	0.328606	0.321837	0.306087	0.217319	0.154757	0.304468	0.390281	0.147147	0.158103
Acinetobacter calcoaceticus PHEA 2 uid83123	0.275029	0.198828	0.197027	0.329116	0.320849	0.306976	0.21713	0.155046	0.305494	0.392984	0.145943	0.155579
Acinetobacter oleivorans DR1 uid50119	0.276479	0.200085	0.195904	0.327532	0.320783	0.307621	0.21692	0.154676	0.307644	0.394351	0.14344	0.154565
Actinobacillus pleuropneumoniae serovar 3 JL03 uid58891	0.278073	0.206979	0.181409	0.333539	0.324851	0.310104	0.211058	0.153987	0.295698	0.319894	0.186895	0.197511
Actinobacillus pleuropneumoniae serovar 5b L20 uid58789	0.278648	0.204635	0.180488	0.33623	0.324877	0.307849	0.212334	0.15494	0.295034	0.319063	0.188262	0.197641
Actinobacillus pleuropneumoniae serovar 7 AP76 uid59231	0.280389	0.205203	0.180161	0.334247	0.326028	0.307177	0.211542	0.155253	0.295691	0.320688	0.187032	0.19659
Actinobacillus succinogenes 130Z uid58247	0.271671	0.197724	0.189186	0.341419	0.313793	0.308474	0.216766	0.160967	0.246518	0.283885	0.230164	0.239433
Actinobacillus suis H91 0380 uid176363	0.279771	0.203622	0.180066	0.336538	0.324945	0.306558	0.214235	0.15426	0.313684	0.339836	0.167492	0.178986
Actinoplanes missouriensis 431 uid158169	0.174636	0.111961	0.28345	0.429953	0.219838	0.271802	0.295301	0.213058	0.035333	0.048512	0.497087	0.419068
Actinoplanes N902 109 uid202219	0.170847	0.110651	0.287145	0.431358	0.216318	0.267604	0.300764	0.215314	0.035138	0.049518	0.50145	0.413894
Actinoplanes SE50 110 uid162333	0.171465	0.109987	0.28899	0.429558	0.215437	0.267635	0.300342	0.216585	0.035407	0.04654	0.500966	0.417087
Actinosynnema mirum DSM 43827 uid58951	0.150065	0.107906	0.287432	0.454598	0.216057	0.268011	0.29658	0.219352	0.018965	0.018474	0.496688	0.465872
Advenella kashmirensis WT001 uid80859	0.239093	0.15115	0.250109	0.359648	0.268676	0.295442	0.251196	0.184686	0.155548	0.221404	0.312415	0.310634
Aequorivita sublithincola DSM 14238 uid168181	0.335237	0.202674	0.147723	0.314366	0.354828	0.307463	0.197576	0.140133	0.331326	0.361545	0.163959	0.14317
Aerococcus urinae ACS 120 V Col10a uid64757	0.283599	0.187241	0.186385	0.342774	0.351774	0.300808	0.200237	0.147181	0.254749	0.329514	0.237894	0.177844
Aeromonas hydrophila ATCC 7966 uid58617	0.223063	0.129941	0.284647	0.362349	0.276575	0.300586	0.229006	0.193833	0.067606	0.117907	0.443629	0.370858
Aeromonas hydrophila ML09 119 uid205540	0.224555	0.129965	0.283044	0.362437	0.27812	0.299861	0.228418	0.193601	0.070519	0.12076	0.439962	0.368759
Aeromonas salmonicida A449 uid58631	0.229599	0.137294	0.276766	0.356341	0.280035	0.30157	0.226863	0.191531	0.098031	0.159945	0.396312	0.345712
Aeromonas veronii B565 uid66323	0.230797	0.134497	0.275685	0.359021	0.282132	0.301691	0.226638	0.189539	0.08775	0.161675	0.400483	0.350092
Aeropyrum pernix K1 uid57757	0.272879	0.131315	0.196723	0.399083	0.250472	0.310589	0.222415	0.216524	0.162848	0.162817	0.323426	0.350909
Aggregatibacter actinomycetemcomitans ANH9381 uid80743	0.275676	0.201527	0.192442	0.330355	0.321037	0.312524	0.209478	0.15696	0.244955	0.275776	0.253482	0.225787
Aggregatibacter actinomycetemcomitans D11S 1 uid41333	0.276334	0.201509	0.192881	0.329271	0.32214	0.311502	0.2095	0.156854	0.245339	0.274783	0.253217	0.226655
Aggregatibacter actinomycetemcomitans D7S 1 uid46989	0.2774	0.201887	0.193092	0.327618	0.324409	0.309884	0.20843	0.157274	0.247313	0.278666	0.24679	0.227225
Aggregatibacter aphrophilus NJ8700 uid59407	0.278032	0.207789	0.186159	0.32802	0.326079	0.309391	0.208987	0.155543	0.272765	0.312763	0.217563	0.196909
Agrobacterium fabrum C58 uid57865	0.229677	0.136531	0.246487	0.387305	0.260812	0.296228	0.257586	0.185374	0.095516	0.174512	0.407813	0.322159
Agrobacterium H13 3 uid63403	0.231312	0.13785	0.243998	0.38684	0.261505	0.295872	0.257996	0.184628	0.104409	0.178689	0.399247	0.317655
Agrobacterium radiobacter K84 uid58269	0.229441	0.136399	0.249143	0.385017	0.260943	0.293443	0.258864	0.186749	0.084095	0.153962	0.433399	0.328544
Agrobacterium vitis S4 uid58249	0.230786	0.140967	0.245653	0.382594	0.263787	0.290767	0.258127	0.187319	0.110898	0.197273	0.368308	0.323521
Agromonas oligotrophica S58 uid192186	0.213222	0.128806	0.263138	0.394834	0.243759	0.286468	0.273112	0.196661	0.054923	0.099304	0.461532	0.384241
Akkermansia muciniphila ATCC BAA 835 uid58985	0.246919	0.159338	0.238815	0.354928	0.282195	0.286741	0.24264	0.188424	0.139943	0.182047	0.368825	0.309185
Alcanivorax borkumensis SK2 uid58169	0.227427	0.152625	0.251539	0.368409	0.285895	0.294549	0.228353	0.191202	0.154124	0.228268	0.313036	0.304572
Alcanivorax dieselolei B5 uid176364	0.201395	0.137669	0.27616	0.384776	0.267259	0.287958	0.238052	0.206731	0.091726	0.14475	0.397311	0.366213
Alicycliphilus denitrificans BC uid49953	0.193134	0.114521	0.291605	0.40074	0.244753	0.282032	0.266773	0.206442	0.045285	0.050251	0.491876	0.412588
Alicycliphilus denitrificans K601 uid66307	0.192693	0.116472	0.292596	0.398239	0.245315	0.282574	0.26579	0.20632	0.047772	0.053513	0.487622	0.411093
Alicyclobacillus acidocaldarius DSM 446 uid59199	0.199813	0.144645	0.263154	0.392388	0.258671	0.297578	0.245368	0.198382	0.08703	0.124506	0.384872	0.403593
Alicyclobacillus acidocaldarius Tc 4 1 uid158681	0.200606	0.146205	0.262475	0.390711	0.26031	0.295862	0.244779	0.199047	0.097713	0.135736	0.372184	0.394364
Aliivibrio salmonicida LFI1238 uid59251	0.285974	0.200325	0.18414	0.329561	0.321634	0.307647	0.21496	0.155758	0.312727	0.374046	0.153093	0.160134
Alistipes finegoldii DSM 17242 uid168180	0.256733	0.163957	0.225219	0.354091	0.30404	0.28436	0.231075	0.180525	0.121661	0.133371	0.416551	0.328416
Alistipes shahii WAL 8301 uid197175	0.25227	0.164153	0.226001	0.357575	0.304242	0.283811	0.230452	0.181495	0.109367	0.118418	0.432259	0.339957
Alkalilimnicola ehrlichii MLHE 1 uid58467	0.175029	0.116637	0.304363	0.40397	0.257601	0.28068	0.240875	0.220845	0.049776	0.085667	0.459022	0.405535
Alkaliphilus metalliredigens QYMF uid58171	0.340907	0.183724	0.144381	0.330989	0.344742	0.323425	0.181682	0.15015	0.34712	0.337079	0.137859	0.177942
Alkaliphilus oremlandii OhILAs uid58495	0.351594	0.18498	0.133326	0.3301	0.34718	0.324488	0.181436	0.146896	0.346039	0.333026	0.145195	0.17574
Allochromatium vinosum DSM 180 uid46083	0.193592	0.122583	0.299449	0.384376	0.256462	0.289767	0.247509	0.206262	0.068289	0.120474	0.442659	0.368578
alpha proteobacterium HIMB5 uid175779	0.385529	0.226269	0.104651	0.283552	0.368867	0.319013	0.181182	0.130939	0.425662	0.41264	0.072021	0.089677
alpha proteobacterium HIMB59 uid175778	0.351254	0.227893	0.13868	0.282173	0.355943	0.325693	0.187778	0.130586	0.351388	0.416442	0.121142	0.111027
Alteromonas macleodii AltDE1 uid179068	0.27597	0.176844	0.197125	0.350061	0.314798	0.297065	0.224397	0.16374	0.258586	0.307273	0.226758	0.207382
Alteromonas macleodii ATCC 27126 uid55253	0.276113	0.176618	0.194855	0.352415	0.314822	0.296925	0.226674	0.161579	0.260988	0.311058	0.22462	0.203334
Alteromonas macleodii Balearic Sea AD45 uid176366	0.276418	0.177423	0.195863	0.350296	0.314813	0.297501	0.225667	0.162019	0.261498	0.31057	0.2239	0.204032
Alteromonas macleodii Black Sea 11 uid176365	0.27626	0.176701	0.196338	0.350701	0.31518	0.297688	0.225002	0.162129	0.262625	0.310538	0.223549	0.203287
Alteromonas macleodii Deep ecotype uid58251	0.276966	0.177189	0.196685	0.349102	0.314527	0.298163	0.224117	0.163157	0.260348	0.305318	0.227354	0.206928
Alteromonas macleodii English Channel 615 uid210781	0.275979	0.177064	0.197319	0.349631	0.315342	0.298213	0.223977	0.162463	0.259116	0.306302	0.227409	0.207164
Alteromonas macleodii English Channel 673 uid176367	0.276255	0.175826	0.195771	0.352148	0.313716	0.297121	0.227418	0.161745	0.260455	0.309997	0.225688	0.203861
Alteromonas macleodii Ionian Sea U4 uid210780	0.276342	0.176586	0.196709	0.35027	0.314459	0.297974	0.224917	0.162608	0.259096	0.306311	0.228027	0.206494
Alteromonas macleodii Ionian Sea U7 uid210785	0.276346	0.177246	0.197161	0.349224	0.315305	0.297887	0.224281	0.162512	0.259317	0.305996	0.227613	0.207049
Alteromonas macleodii Ionian Sea U8 uid210782	0.276147	0.17715	0.19723	0.349457	0.314391	0.298522	0.224477	0.1626	0.258708	0.305814	0.228162	0.207292
Alteromonas macleodii Ionian Sea UM4b uid210784	0.275709	0.177182	0.197534	0.349573	0.314714	0.297706	0.224214	0.163365	0.258685	0.307237	0.226514	0.207562
Alteromonas macleodii Ionian Sea UM7 uid210783	0.276078	0.176802	0.196948	0.350172	0.314945	0.296846	0.224589	0.16362	0.258816	0.307308	0.226669	0.207206
Alteromonas SN2 uid67349	0.278818	0.186721	0.188467	0.345994	0.313206	0.299329	0.225674	0.161791	0.270545	0.325733	0.210534	0.193188
Aminobacterium colombiense DSM 12261 uid47083	0.274541	0.16952	0.202654	0.353284	0.288681	0.319402	0.21559	0.176327	0.256482	0.318749	0.211667	0.213102
Ammonifex degensii KC4 uid41053	0.207847	0.147515	0.25946	0.385179	0.267337	0.305315	0.221567	0.205781	0.131511	0.142461	0.355106	0.370921
Amphibacillus xylanus NBRC 15112 uid176453	0.310042	0.196335	0.166281	0.327342	0.352355	0.316815	0.190917	0.139913	0.361875	0.375548	0.11572	0.146857
Amycolatopsis mediterranei RB uid216089	0.166526	0.115904	0.284048	0.433522	0.224384	0.271278	0.293282	0.211056	0.036788	0.03096	0.507861	0.424391
Amycolatopsis mediterranei S699 uid158689	0.166464	0.116132	0.28404	0.433364	0.22435	0.270964	0.293147	0.211539	0.037153	0.031464	0.507371	0.424011
Amycolatopsis mediterranei S699 uid171830	0.166504	0.115928	0.284003	0.433565	0.2244	0.271253	0.293281	0.211066	0.036712	0.030881	0.507964	0.424443
Amycolatopsis mediterranei U32 uid50565	0.166498	0.115899	0.283985	0.433618	0.2244	0.271162	0.293384	0.211054	0.036753	0.030927	0.507905	0.424415
Amycolatopsis orientalis HCCB10007 uid203791	0.176861	0.120516	0.273506	0.429117	0.231761	0.275661	0.284462	0.208117	0.051981	0.055206	0.48284	0.409973
Amycolicicoccus subflavus DQS3 9A1 uid67253	0.194576	0.127588	0.262464	0.415372	0.236993	0.283589	0.277188	0.20223	0.126998	0.154752	0.389856	0.328393
Anabaena 90 uid179383	0.292657	0.208147	0.187907	0.311289	0.322262	0.304381	0.214037	0.159319	0.332605	0.378627	0.143495	0.145273
Anabaena cylindrica PCC 7122 uid183339	0.288626	0.201442	0.194082	0.31585	0.31848	0.304421	0.216474	0.160624	0.328831	0.368357	0.152706	0.150106
Anabaena variabilis ATCC 29413 uid58043	0.274222	0.195505	0.206549	0.323723	0.307258	0.301802	0.223701	0.167239	0.306826	0.338014	0.186142	0.169018
Anaerobaculum mobile DSM 13181 uid168323	0.288217	0.181072	0.169968	0.360743	0.291461	0.321446	0.208253	0.17884	0.230846	0.230371	0.267041	0.271742
Anaerococcus prevotii DSM 20548 uid59219	0.362131	0.175273	0.127363	0.335232	0.370934	0.31341	0.179254	0.136401	0.357315	0.325171	0.17609	0.141424
Anaerolinea thermophila UNI 1 uid62245	0.224754	0.164099	0.260388	0.350759	0.270752	0.31133	0.233659	0.184259	0.170177	0.227709	0.301521	0.300594
Anaeromyxobacter dehalogenans 2CP 1 uid58989	0.142054	0.104388	0.305463	0.448096	0.215214	0.267672	0.296849	0.220265	0.013117	0.017201	0.505578	0.464104
Anaeromyxobacter dehalogenans 2CP C uid58135	0.140655	0.103859	0.306284	0.449202	0.214621	0.266803	0.297153	0.221424	0.013037	0.016304	0.507491	0.463168
Anaeromyxobacter Fw109 5 uid58755	0.148643	0.108848	0.300578	0.44193	0.218626	0.268964	0.290717	0.221693	0.020883	0.027864	0.516043	0.43521
Anaeromyxobacter K uid58953	0.141675	0.104585	0.305292	0.448447	0.214306	0.268042	0.297325	0.220327	0.012254	0.016286	0.506932	0.464528
Anaplasma centrale Israel uid42155	0.273769	0.172853	0.181552	0.371826	0.278049	0.302719	0.223438	0.195793	0.20974	0.262049	0.238796	0.289416
Anaplasma marginale Florida uid58577	0.274788	0.175211	0.183264	0.366737	0.279467	0.303175	0.223281	0.194078	0.213419	0.260207	0.241122	0.285252
Anaplasma marginale Maries uid57629	0.275307	0.175198	0.183287	0.366209	0.279716	0.303045	0.223393	0.193846	0.213586	0.25925	0.242249	0.284915
Anaplasma phagocytophilum Dog2 uid213225	0.297361	0.196308	0.158241	0.34809	0.297043	0.311235	0.210173	0.181549	0.258587	0.360274	0.146833	0.234306
Anaplasma phagocytophilum HZ uid57951	0.295652	0.198082	0.160398	0.345867	0.297169	0.313972	0.208822	0.180037	0.260525	0.357727	0.146253	0.235494
Anaplasma phagocytophilum HZ2 uid213224	0.296799	0.195261	0.158347	0.349593	0.297981	0.309751	0.210596	0.181672	0.259003	0.361355	0.145525	0.234117
Anaplasma phagocytophilum JM uid213223	0.296855	0.19472	0.158085	0.35034	0.298464	0.309063	0.210769	0.181704	0.259311	0.361521	0.14517	0.233998
Anoxybacillus flavithermus WK1 uid59135	0.280455	0.190805	0.191379	0.337361	0.331354	0.318545	0.198928	0.151173	0.318595	0.299664	0.166465	0.215276
Aquifex aeolicus VF5 uid57765	0.324131	0.170678	0.160522	0.344669	0.347848	0.3282	0.173504	0.150447	0.305273	0.213944	0.245562	0.235221
Arcanobacterium haemolyticum DSM 20595 uid49489	0.224859	0.15901	0.223814	0.392317	0.267916	0.291238	0.266889	0.173957	0.189337	0.257356	0.288926	0.264382
Archaeoglobus fulgidus DSM 4304 uid57717	0.314234	0.155814	0.15535	0.374603	0.308909	0.324362	0.189813	0.176916	0.198684	0.217275	0.27571	0.30833
Archaeoglobus profundus DSM 5631 uid43493	0.336657	0.177981	0.129639	0.355724	0.326069	0.333497	0.17136	0.169074	0.281907	0.274624	0.196203	0.247266
Archaeoglobus sulfaticallidus PM70 1 uid201033	0.34005	0.164027	0.14486	0.351063	0.32428	0.328165	0.180802	0.166753	0.261119	0.257559	0.21422	0.267102
Archaeoglobus veneficus SNP6 uid65269	0.317714	0.148617	0.162244	0.371426	0.310404	0.323602	0.190383	0.175611	0.241175	0.221059	0.267637	0.270129
archaeon Mx1201 uid196597	0.294552	0.158589	0.168101	0.378756	0.303815	0.296461	0.220815	0.17891	0.135329	0.110101	0.430716	0.323854
Arcobacter butzleri 7h1h uid200766	0.379742	0.220662	0.103252	0.296343	0.374582	0.327636	0.177616	0.120166	0.445966	0.435721	0.047359	0.070954
Arcobacter butzleri ED 1 uid158699	0.380312	0.220304	0.102522	0.296863	0.373924	0.326877	0.178743	0.120456	0.446553	0.435351	0.047258	0.070837
Arcobacter butzleri RM4018 uid58557	0.380296	0.220657	0.102755	0.296292	0.374059	0.327908	0.178352	0.11968	0.446096	0.435309	0.04777	0.070825
Arcobacter L uid158135	0.381525	0.225028	0.099662	0.293785	0.375964	0.327738	0.179077	0.117221	0.449379	0.438211	0.043419	0.068991
Arcobacter nitrofigilis DSM 7299 uid49001	0.377344	0.216846	0.108053	0.297756	0.369144	0.325533	0.181496	0.123827	0.428647	0.423922	0.06181	0.085621
Aromatoleum aromaticum EbN1 uid58231	0.195351	0.127499	0.283248	0.393902	0.249313	0.284413	0.257465	0.208809	0.083022	0.096065	0.443117	0.377796
Arthrobacter arilaitensis Re117 uid53509	0.214747	0.144105	0.246607	0.394541	0.264236	0.285881	0.269082	0.180801	0.130674	0.152283	0.400726	0.316317
Arthrobacter aurescens TC1 uid58109	0.207001	0.13709	0.246173	0.409737	0.243456	0.283552	0.28128	0.191711	0.111343	0.134806	0.436554	0.317297
Arthrobacter chlorophenolicus A6 uid58969	0.194923	0.121377	0.262152	0.421548	0.236459	0.277902	0.289459	0.19618	0.081586	0.084478	0.487653	0.346283
Arthrobacter FB24 uid58141	0.197931	0.124351	0.259621	0.418097	0.237676	0.279485	0.286078	0.196762	0.088562	0.093232	0.472951	0.345255
Arthrobacter nitroguajacolicus Rue61a uid174511	0.207159	0.136904	0.245391	0.410546	0.243681	0.284179	0.281015	0.191125	0.111671	0.134242	0.437807	0.31628
Arthrobacter phenanthrenivorans Sphe3 uid63629	0.19509	0.122397	0.263464	0.419049	0.23977	0.279963	0.283674	0.196593	0.085803	0.094317	0.46867	0.35121
Arthrospira platensis NIES 39 uid197171	0.275055	0.192986	0.214339	0.317621	0.312197	0.292414	0.220844	0.174545	0.266826	0.323363	0.206145	0.203665
Aster yellows witches broom phytoplasma AYWB uid58297	0.380941	0.233228	0.149613	0.236217	0.400942	0.325522	0.171474	0.102061	0.398437	0.404697	0.12918	0.067686
Asticcacaulis excentricus CB 48 uid55641	0.220851	0.142899	0.253803	0.382447	0.264277	0.285055	0.265133	0.185536	0.106735	0.179546	0.375874	0.337845
Atopobium parvulum DSM 20469 uid59195	0.260506	0.165476	0.204323	0.369695	0.30063	0.296791	0.244042	0.158537	0.195189	0.392164	0.211803	0.200845
Azoarcus BH72 uid61603	0.184045	0.118173	0.289076	0.408707	0.243016	0.285686	0.263333	0.207965	0.05518	0.067354	0.490397	0.387068
Azoarcus KH32C uid193704	0.200101	0.127116	0.274692	0.398091	0.25228	0.288949	0.256509	0.202262	0.073613	0.089238	0.467831	0.369319
Azorhizobium caulinodans ORS 571 uid58905	0.19569	0.12076	0.275618	0.407932	0.229095	0.287952	0.282457	0.200496	0.043923	0.09281	0.489478	0.373789
Azospirillum B510 uid46085	0.192442	0.115548	0.280965	0.411044	0.237076	0.27813	0.27397	0.210824	0.042896	0.07847	0.477575	0.401058
Azospirillum brasilense Sp245 uid162161	0.189457	0.115573	0.284061	0.410908	0.238284	0.279851	0.271947	0.209918	0.039666	0.062403	0.492158	0.405772
Azospirillum lipoferum 4B uid82343	0.193406	0.115221	0.281432	0.409941	0.240736	0.28042	0.272418	0.206427	0.043616	0.073851	0.480246	0.402287
Azotobacter vinelandii CA uid198829	0.19053	0.124913	0.301041	0.383516	0.255503	0.288427	0.238611	0.21746	0.06405	0.082218	0.48141	0.372322
Azotobacter vinelandii CA6 uid198830	0.190844	0.125031	0.300704	0.383421	0.255809	0.288408	0.238431	0.217352	0.06416	0.082444	0.481294	0.372102
Azotobacter vinelandii DJ uid57597	0.190562	0.124891	0.301035	0.383512	0.255491	0.288422	0.2386	0.217487	0.064035	0.082243	0.481384	0.372339
Bacillus 1NLA3E uid81841	0.316059	0.195624	0.163669	0.324647	0.332325	0.323612	0.197071	0.146992	0.329041	0.349656	0.145556	0.175747
Bacillus amyloliquefaciens DSM 7 uid53535	0.29423	0.169572	0.19234	0.343858	0.326544	0.303686	0.215148	0.154622	0.244519	0.252173	0.243741	0.259566
Bacillus amyloliquefaciens FZB42 uid58271	0.291069	0.170227	0.194829	0.343875	0.324309	0.305261	0.215301	0.155129	0.240459	0.248774	0.247238	0.263528
Bacillus amyloliquefaciens IT 45 uid181617	0.291124	0.169476	0.195067	0.344333	0.324789	0.304084	0.215912	0.155215	0.239488	0.247631	0.248065	0.264816
Bacillus amyloliquefaciens LL3 uid158133	0.296141	0.17142	0.191147	0.341292	0.328621	0.304553	0.213367	0.153459	0.246792	0.254596	0.241679	0.256934
Bacillus amyloliquefaciens plantarum AS43 3 uid183682	0.290922	0.169943	0.194867	0.344268	0.32444	0.304382	0.216149	0.155029	0.239816	0.248666	0.247738	0.26378
Bacillus amyloliquefaciens plantarum CAU B946 uid84215	0.291684	0.16916	0.194368	0.344788	0.325189	0.303375	0.216436	0.155	0.240254	0.248448	0.247298	0.264
Bacillus amyloliquefaciens plantarum UCMB5033 uid215237	0.292888	0.170564	0.193132	0.343416	0.327104	0.304078	0.214393	0.154426	0.242663	0.249967	0.245589	0.261782
Bacillus amyloliquefaciens plantarum UCMB5036 uid190705	0.290392	0.169501	0.195262	0.344845	0.324506	0.304722	0.215679	0.155094	0.238889	0.246948	0.249131	0.265032
Bacillus amyloliquefaciens plantarum UCMB5113 uid215236	0.289989	0.169383	0.195551	0.345077	0.32393	0.304923	0.215954	0.155192	0.238538	0.246604	0.249162	0.265695
Bacillus amyloliquefaciens plantarum YAU B9601 Y2 uid159001	0.294909	0.171366	0.191626	0.342099	0.329381	0.303332	0.213477	0.15381	0.245381	0.253189	0.242274	0.259156
Bacillus amyloliquefaciens TA208 uid158701	0.295317	0.170952	0.191401	0.34233	0.328435	0.304809	0.213168	0.153588	0.245663	0.254874	0.242275	0.257188
Bacillus amyloliquefaciens XH7 uid158881	0.295251	0.1715	0.191516	0.341733	0.328235	0.304964	0.213338	0.153463	0.245452	0.254728	0.242381	0.257439
Bacillus amyloliquefaciens Y2 uid165195	0.295278	0.172493	0.191303	0.340926	0.329068	0.304475	0.212447	0.15401	0.244768	0.252535	0.242746	0.259952
Bacillus anthracis A0248 uid59385	0.314559	0.202032	0.153502	0.329908	0.338304	0.32308	0.195202	0.143414	0.38031	0.357669	0.105309	0.156712
Bacillus anthracis A2012 uid54101	0.349082	0.211723	0.157795	0.2814	0.385867	0.306886	0.171427	0.135819	0.382405	0.354467	0.104708	0.15842
Bacillus anthracis Ames Ancestor uid58083	0.314627	0.202469	0.153472	0.329432	0.338364	0.32334	0.194871	0.143425	0.380339	0.3577	0.105122	0.15684
Bacillus anthracis Ames uid57909	0.315112	0.202563	0.153392	0.328933	0.338734	0.323117	0.194864	0.143284	0.380476	0.35776	0.104958	0.156806
Bacillus anthracis CDC 684 uid59303	0.316152	0.202658	0.152951	0.328239	0.339245	0.322976	0.194739	0.14304	0.380841	0.357642	0.104612	0.156905
Bacillus anthracis H9401 uid162021	0.315778	0.201944	0.152569	0.329709	0.339719	0.322304	0.194671	0.143306	0.381164	0.357371	0.10415	0.157315
Bacillus anthracis Sterne uid58091	0.315714	0.202545	0.153251	0.32849	0.338749	0.323162	0.194841	0.143248	0.380283	0.357718	0.104926	0.157074
Bacillus atrophaeus 1942 uid59887	0.299878	0.179258	0.18369	0.337174	0.332936	0.309065	0.20923	0.148769	0.272146	0.282957	0.210397	0.2345
Bacillus cellulosilyticus DSM 2522 uid43329	0.317598	0.19834	0.153593	0.33047	0.34536	0.320111	0.190018	0.14451	0.359629	0.353037	0.122598	0.164736
Bacillus cereus 03BB102 uid59299	0.316716	0.202148	0.152932	0.328204	0.33953	0.322609	0.194781	0.14308	0.380988	0.357935	0.104282	0.156795
Bacillus cereus AH187 uid58753	0.315916	0.202014	0.153783	0.328287	0.339669	0.321828	0.19506	0.143443	0.380187	0.357074	0.105706	0.157033
Bacillus cereus AH820 uid58751	0.316698	0.203556	0.153044	0.326625	0.34024	0.321926	0.194035	0.143744	0.380509	0.356773	0.105135	0.157505
Bacillus cereus ATCC 10987 uid57673	0.316333	0.205413	0.153699	0.324383	0.340298	0.321625	0.192596	0.145359	0.378252	0.355506	0.106738	0.159328
Bacillus cereus ATCC 14579 uid57975	0.317162	0.202367	0.152861	0.32761	0.341273	0.321332	0.194304	0.143091	0.380965	0.36021	0.103157	0.155668
Bacillus cereus B4264 uid58757	0.31709	0.201618	0.15272	0.328571	0.341843	0.32014	0.19467	0.143346	0.381816	0.360456	0.102811	0.154917
Bacillus cereus biovar anthracis CI uid50615	0.31624	0.202727	0.153513	0.327519	0.339034	0.323395	0.194608	0.142963	0.380164	0.358274	0.104584	0.156977
Bacillus cereus E33L uid58103	0.316274	0.202849	0.153181	0.327696	0.339295	0.323322	0.19485	0.142533	0.380803	0.358677	0.10413	0.156391
Bacillus cereus F837 76 uid83611	0.316366	0.202593	0.15288	0.328162	0.339411	0.322992	0.194849	0.142749	0.381039	0.358569	0.104189	0.156203
Bacillus cereus FRI 35 uid173403	0.314342	0.20238	0.15412	0.329158	0.338207	0.323315	0.195032	0.143446	0.38043	0.356904	0.105512	0.157155
Bacillus cereus G9842 uid58759	0.316933	0.202131	0.153217	0.327719	0.341314	0.321642	0.193896	0.143149	0.381911	0.35983	0.102319	0.15594
Bacillus cereus NC7401 uid82815	0.315643	0.20272	0.15398	0.327658	0.338832	0.322544	0.195037	0.143587	0.379411	0.357018	0.106208	0.157363
Bacillus cereus Q1 uid58529	0.315365	0.202183	0.153814	0.328638	0.339306	0.321933	0.195466	0.143295	0.38003	0.35719	0.105535	0.157246
Bacillus clausii KSM K16 uid58237	0.271216	0.182715	0.190393	0.355675	0.31661	0.310358	0.217141	0.15589	0.27219	0.287053	0.215143	0.225614
Bacillus coagulans 2 6 uid68053	0.286693	0.168895	0.196845	0.347567	0.323686	0.307143	0.210925	0.158246	0.232914	0.236195	0.25649	0.274401
Bacillus coagulans 36D1 uid54335	0.289	0.172609	0.193675	0.344716	0.323411	0.310203	0.209355	0.157032	0.240061	0.24651	0.246395	0.267034
Bacillus cytotoxicus NVH 391 98 uid58317	0.310951	0.199219	0.162437	0.327393	0.341183	0.321205	0.194487	0.143125	0.377765	0.358088	0.102823	0.161324
Bacillus halodurans C 125 uid57791	0.273479	0.182734	0.196926	0.346862	0.324784	0.314746	0.204876	0.155595	0.279231	0.295396	0.190847	0.234526
Bacillus JS uid162189	0.297907	0.177222	0.187254	0.337618	0.329835	0.310491	0.209936	0.149738	0.266487	0.2814	0.21288	0.239233
Bacillus licheniformis 9945A uid207072	0.294524	0.174173	0.189054	0.342249	0.326983	0.30937	0.209773	0.153874	0.243553	0.245474	0.253922	0.257051
Bacillus licheniformis ATCC 14580 uid58097	0.294143	0.172472	0.188838	0.344547	0.327641	0.308293	0.209926	0.154141	0.241428	0.240686	0.258022	0.259864
Bacillus licheniformis DSM 13 ATCC 14580 uid58199	0.294505	0.172343	0.188713	0.344439	0.327475	0.308397	0.209952	0.154177	0.24174	0.240856	0.2576	0.259804
Bacillus megaterium DSM319 uid48371	0.299931	0.193202	0.175197	0.33167	0.332155	0.319095	0.204524	0.144225	0.339461	0.343061	0.141948	0.17553
Bacillus megaterium QM B1551 uid15862	0.299599	0.192971	0.175372	0.332058	0.332695	0.318568	0.204504	0.144233	0.339077	0.341865	0.142659	0.1764
Bacillus megaterium WSH 002 uid159841	0.300593	0.194239	0.17513	0.330035	0.333456	0.318778	0.203541	0.144222	0.338195	0.341984	0.142882	0.176935
Bacillus pseudofirmus OF4 uid45847	0.292757	0.182828	0.177826	0.346589	0.329841	0.316947	0.204497	0.148716	0.317628	0.338638	0.149765	0.193969
Bacillus pumilus SAFR 032 uid59017	0.296455	0.180194	0.18831	0.33504	0.335728	0.313805	0.206726	0.143741	0.30959	0.311212	0.175419	0.203778
Bacillus selenitireducens MLS10 uid49513	0.274189	0.155166	0.207409	0.363236	0.323307	0.306974	0.21139	0.158329	0.201251	0.256205	0.260249	0.282295
Bacillus subtilis 168 uid57675	0.299403	0.177505	0.185808	0.337284	0.332021	0.309605	0.209026	0.149348	0.269988	0.284666	0.210323	0.235023
Bacillus subtilis 6051 HGW uid193706	0.299321	0.177428	0.185902	0.337349	0.332024	0.309559	0.209032	0.149385	0.269983	0.284441	0.210441	0.235135
Bacillus subtilis BAB 1 uid195461	0.29783	0.176663	0.187428	0.338079	0.329879	0.310502	0.210021	0.149598	0.267282	0.281584	0.213584	0.23755
Bacillus subtilis BSn5 uid62463	0.298253	0.176472	0.186916	0.338359	0.329603	0.310126	0.210272	0.149999	0.267907	0.282182	0.212334	0.237577
Bacillus subtilis BSP1 uid184010	0.29737	0.177171	0.187606	0.337853	0.328284	0.310655	0.210759	0.150303	0.266833	0.281787	0.213187	0.238194
Bacillus subtilis natto BEST195 uid183001	0.30019	0.177904	0.186113	0.335771	0.332567	0.31021	0.207999	0.149209	0.26957	0.282688	0.211845	0.235857
Bacillus subtilis QB928 uid173926	0.299517	0.177825	0.18602	0.336638	0.330788	0.310407	0.208993	0.149812	0.269178	0.283644	0.211065	0.236114
Bacillus subtilis RO NN 1 uid158879	0.297717	0.176887	0.187443	0.337953	0.329603	0.31057	0.210343	0.149484	0.26714	0.281095	0.213841	0.237924
Bacillus subtilis spizizenii TU B 10 uid73967	0.298117	0.177186	0.186864	0.337833	0.331146	0.309974	0.209609	0.149272	0.267377	0.280683	0.213518	0.238423
Bacillus subtilis spizizenii W23 uid51879	0.297637	0.176492	0.187709	0.338162	0.330676	0.310011	0.20983	0.149484	0.267107	0.279843	0.214186	0.238863
Bacillus subtilis XF 1 uid189187	0.298045	0.175984	0.186656	0.339314	0.330737	0.309906	0.209733	0.149624	0.266966	0.281034	0.21357	0.238431
Bacillus thuringiensis Al Hakam uid58795	0.316983	0.200953	0.153061	0.329003	0.339891	0.321896	0.195283	0.14293	0.380752	0.357732	0.104151	0.157365
Bacillus thuringiensis BMB171 uid49135	0.315602	0.202657	0.152984	0.328757	0.340946	0.321633	0.194455	0.142965	0.381492	0.359927	0.103438	0.155143
Bacillus thuringiensis Bt407 uid177931	0.316305	0.201557	0.154067	0.328072	0.341432	0.320565	0.194667	0.143337	0.381388	0.358602	0.103712	0.156298
Bacillus thuringiensis HD 771 uid173374	0.319462	0.201782	0.152469	0.326288	0.343501	0.319678	0.193461	0.143359	0.380077	0.360569	0.10331	0.156044
Bacillus thuringiensis HD 789 uid173860	0.317251	0.202003	0.153474	0.327272	0.342275	0.320933	0.19358	0.143211	0.381308	0.359694	0.102688	0.15631
Bacillus thuringiensis MC28 uid176369	0.316254	0.201086	0.152645	0.330015	0.341049	0.320543	0.194456	0.143952	0.38083	0.3592	0.102605	0.157365
Bacillus thuringiensis serovar chinensis CT 43 uid158151	0.316023	0.20169	0.154078	0.328209	0.341677	0.320451	0.194643	0.14323	0.381347	0.359009	0.103585	0.156058
Bacillus thuringiensis serovar finitimus YBT 020 uid158875	0.316771	0.202669	0.152996	0.327564	0.340117	0.322395	0.194436	0.143052	0.379922	0.35714	0.105113	0.157825
Bacillus thuringiensis serovar IS5056 uid190186	0.316413	0.201709	0.153884	0.327994	0.341728	0.320486	0.194625	0.143161	0.381635	0.358679	0.103505	0.156181
Bacillus thuringiensis serovar konkukian 97 27 uid58089	0.316576	0.202793	0.153359	0.327271	0.338805	0.323505	0.194828	0.142861	0.380092	0.358301	0.104838	0.156767
Bacillus thuringiensis serovar kurstaki HD73 uid189188	0.318152	0.201938	0.153786	0.326125	0.344088	0.319521	0.193264	0.143126	0.381687	0.35883	0.103367	0.156116
Bacillus weihenstephanensis KBAB4 uid58315	0.315638	0.20204	0.153703	0.32862	0.339705	0.322536	0.193759	0.144	0.378022	0.358643	0.104024	0.159311
Bacteriovorax marinus SJ uid82341	0.33921	0.198622	0.154744	0.307425	0.350709	0.307957	0.19225	0.149084	0.30831	0.384756	0.147938	0.158996
bacterium BT 1 uid184079	0.305908	0.207613	0.181164	0.305315	0.311773	0.323092	0.212575	0.152561	0.312806	0.438735	0.104677	0.143781
Bacteroides fragilis 638R uid84217	0.299443	0.194745	0.184621	0.321191	0.334226	0.299191	0.203263	0.16332	0.240484	0.298324	0.225248	0.235943
Bacteroides fragilis NCTC 9343 uid57639	0.299546	0.195334	0.184205	0.320915	0.334279	0.300228	0.202916	0.162576	0.24328	0.300848	0.221782	0.23409
Bacteroides fragilis YCH46 uid58195	0.299747	0.196419	0.184452	0.319382	0.334076	0.299733	0.202897	0.163294	0.243293	0.299923	0.222481	0.234303
Bacteroides helcogenes P 36 108 uid62135	0.29905	0.192114	0.18447	0.324366	0.331882	0.29753	0.204851	0.165737	0.225493	0.281375	0.255115	0.238018
Bacteroides salanitronis DSM 18170 uid63269	0.289158	0.191727	0.189826	0.32929	0.337221	0.29311	0.202104	0.167565	0.219024	0.234767	0.27929	0.266919
Bacteroides thetaiotaomicron VPI 5482 uid62913	0.303807	0.194762	0.182727	0.318704	0.340795	0.294064	0.203552	0.161589	0.246173	0.303868	0.220703	0.229256
Bacteroides uniformis uid13130	0.336722	0.203621	0.187103	0.272554	0.375159	0.286213	0.182338	0.15629	0.299873	0.258577	0.229352	0.212198
Bacteroides vulgatus ATCC 8482 uid58253	0.304705	0.199953	0.175272	0.320071	0.341729	0.295419	0.1991	0.163752	0.24928	0.313505	0.207631	0.229585
Bacteroides xylanisolvens XB1A uid197168	0.305195	0.198042	0.175546	0.321218	0.343203	0.294005	0.202639	0.160154	0.255853	0.316332	0.206142	0.221674
Bartonella australis Aust NH1 uid189950	0.275018	0.188802	0.197516	0.338664	0.297733	0.304407	0.226534	0.171326	0.266121	0.379509	0.168953	0.185418
Bartonella bacilliformis KC583 uid58533	0.282154	0.192976	0.198161	0.326709	0.306443	0.310156	0.221958	0.161443	0.294568	0.429261	0.119383	0.156788
Bartonella clarridgeiae 73 uid62131	0.296258	0.195215	0.191441	0.317086	0.313102	0.313692	0.216352	0.156853	0.315643	0.444813	0.10226	0.137284
Bartonella grahamii as4aup uid59405	0.285942	0.189202	0.193757	0.331099	0.313381	0.302278	0.221345	0.162997	0.293793	0.414937	0.12993	0.16134
Bartonella henselae Houston 1 uid57745	0.283477	0.189384	0.200624	0.326515	0.308717	0.30612	0.22191	0.163253	0.294561	0.416818	0.128964	0.159657
Bartonella quintana RM 11 uid174512	0.277869	0.190082	0.203444	0.328606	0.302611	0.312065	0.221927	0.163397	0.288523	0.418028	0.130232	0.163217
Bartonella quintana Toulouse uid57635	0.278525	0.189455	0.203934	0.328086	0.302381	0.311783	0.222662	0.163174	0.288537	0.417335	0.131248	0.16288
Bartonella tribocorum CIP 105476 uid59129	0.282866	0.189135	0.196473	0.331526	0.315526	0.298741	0.21962	0.166113	0.285769	0.40602	0.137627	0.170584
Bartonella vinsonii berkhoffii Winnie uid189951	0.279228	0.188477	0.201258	0.331037	0.30698	0.307653	0.221956	0.163411	0.292856	0.417143	0.127876	0.162125
Baumannia cicadellinicola Hc Homalodisca coagulata uid58111	0.326445	0.197514	0.193757	0.282187	0.318748	0.32761	0.193399	0.160176	0.367565	0.432391	0.090914	0.109018
Bdellovibrio bacteriovorus HD100 uid61595	0.27126	0.175295	0.211887	0.341558	0.311606	0.295695	0.229582	0.163117	0.168269	0.247601	0.296379	0.287751
Bdellovibrio bacteriovorus Tiberius uid182482	0.272364	0.176652	0.209124	0.34186	0.313538	0.293834	0.229926	0.162703	0.174355	0.258048	0.287942	0.279655
Bdellovibrio exovorus JSS uid194119	0.285049	0.205985	0.188825	0.32012	0.326835	0.301874	0.2182	0.15308	0.278779	0.334993	0.189813	0.1964
Beijerinckia indica ATCC 9039 uid59057	0.221142	0.147534	0.255184	0.376139	0.256046	0.292741	0.263474	0.18774	0.118598	0.216258	0.365769	0.299375
Belliella baltica DSM 15883 uid168182	0.329124	0.208255	0.147384	0.315237	0.349161	0.313123	0.192446	0.145269	0.325106	0.349582	0.157134	0.168178
beta proteobacterium CB uid191340	0.2634	0.182752	0.20153	0.352318	0.292384	0.300534	0.235492	0.171589	0.231106	0.332684	0.220359	0.215851
Beutenbergia cavernae DSM 12333 uid59047	0.150681	0.109392	0.280023	0.459904	0.210661	0.275498	0.303314	0.210527	0.026512	0.031812	0.520429	0.421247
Bibersteinia trehalosi 192 uid193709	0.28145	0.191326	0.191525	0.335698	0.323884	0.304785	0.211914	0.159417	0.302263	0.348945	0.171056	0.177737
Bifidobacterium adolescentis ATCC 15703 uid58559	0.237282	0.147218	0.229296	0.386203	0.28593	0.279992	0.255098	0.178979	0.107758	0.139264	0.425923	0.327052
Bifidobacterium animalis ATCC 25527 uid162513	0.233508	0.13973	0.239702	0.387061	0.286333	0.281576	0.253236	0.178854	0.091112	0.1257	0.424534	0.358654
Bifidobacterium animalis lactis AD011 uid58911	0.23272	0.140555	0.240082	0.386644	0.284441	0.281876	0.253079	0.180604	0.091815	0.124345	0.425269	0.358572
Bifidobacterium animalis lactis B420 uid163691	0.232441	0.140218	0.240036	0.387306	0.285044	0.282358	0.252775	0.179823	0.09133	0.124765	0.425626	0.358279
Bifidobacterium animalis lactis BB 12 uid158871	0.232297	0.141755	0.242916	0.383032	0.282588	0.279536	0.252671	0.185206	0.098918	0.131573	0.416532	0.352978
Bifidobacterium animalis lactis Bi 07 uid163693	0.232297	0.140517	0.24029	0.386896	0.284596	0.282293	0.252972	0.180138	0.091655	0.1252	0.42518	0.357965
Bifidobacterium animalis lactis Bl 04 uid59359	0.233439	0.140194	0.239294	0.387073	0.285342	0.282202	0.252769	0.179687	0.091674	0.125156	0.424801	0.358368
Bifidobacterium animalis lactis Bl12 uid210081	0.233459	0.140306	0.239812	0.386423	0.285081	0.28162	0.253233	0.180066	0.092347	0.125604	0.423974	0.358075
Bifidobacterium animalis lactis BLC1 uid158867	0.233465	0.140291	0.239806	0.386437	0.285081	0.281651	0.253243	0.180024	0.092323	0.12558	0.423994	0.358104
Bifidobacterium animalis lactis CNCM I 2494 uid158869	0.232424	0.141878	0.243004	0.382694	0.282735	0.27934	0.252761	0.185164	0.099414	0.131727	0.415991	0.352868
Bifidobacterium animalis lactis DSM 10140 uid59357	0.233322	0.140228	0.23942	0.38703	0.285298	0.282151	0.252665	0.179886	0.091728	0.12524	0.424748	0.358284
Bifidobacterium animalis lactis V9 uid158865	0.233344	0.140323	0.239332	0.387001	0.285372	0.282125	0.252655	0.179848	0.091657	0.125031	0.424996	0.358316
Bifidobacterium asteroides PRL2011 uid176921	0.231934	0.14024	0.254456	0.373369	0.272318	0.279841	0.253739	0.194102	0.095334	0.150548	0.426192	0.327926
Bifidobacterium bifidum BGN4 uid167988	0.23231	0.137593	0.2357	0.394398	0.276394	0.272855	0.26494	0.18581	0.07474	0.099663	0.462066	0.36353
Bifidobacterium bifidum PRL2010 uid59883	0.232145	0.137138	0.23575	0.394967	0.277	0.273027	0.264441	0.185533	0.072849	0.097873	0.465048	0.36423
Bifidobacterium bifidum S17 uid59545	0.232273	0.137081	0.235893	0.394754	0.275702	0.273518	0.264939	0.185842	0.072827	0.098336	0.463472	0.365365
Bifidobacterium breve ACS 071 V Sch8b uid158863	0.234506	0.148648	0.228137	0.38871	0.279605	0.283678	0.261703	0.175015	0.098418	0.169291	0.415202	0.317089
Bifidobacterium breve UCC2003 uid193702	0.234886	0.148834	0.228947	0.387334	0.27975	0.282461	0.26161	0.176179	0.100212	0.167816	0.4147	0.317273
Bifidobacterium dentium Bd1 uid43091	0.24087	0.152142	0.221809	0.38518	0.280742	0.284954	0.254568	0.179736	0.106655	0.155139	0.41212	0.326087
Bifidobacterium longum BBMN68 uid60163	0.234864	0.144568	0.22705	0.393518	0.281267	0.278715	0.265373	0.174645	0.088964	0.141927	0.449754	0.319355
Bifidobacterium longum DJO10A uid58833	0.234861	0.144817	0.228867	0.391455	0.281456	0.276873	0.264181	0.177489	0.090448	0.137677	0.450983	0.320891
Bifidobacterium longum F8 uid197184	0.23643	0.144934	0.228269	0.390367	0.282692	0.277846	0.263848	0.175614	0.091468	0.138385	0.45039	0.319757
Bifidobacterium longum infantis 157F uid62693	0.235107	0.144395	0.229329	0.391169	0.282775	0.276181	0.263489	0.177555	0.090617	0.139723	0.44832	0.321341
Bifidobacterium longum infantis ATCC 15697 uid159865	0.235873	0.147753	0.231245	0.385129	0.277829	0.279335	0.260258	0.182578	0.098158	0.137326	0.436774	0.327741
Bifidobacterium longum infantis ATCC 15697 uid58677	0.236236	0.14791	0.231549	0.384305	0.277464	0.279271	0.259923	0.183343	0.099409	0.138759	0.434635	0.327196
Bifidobacterium longum JCM 1217 uid62695	0.234039	0.143215	0.228856	0.39389	0.281244	0.27461	0.265825	0.178321	0.089593	0.139275	0.448923	0.322209
Bifidobacterium longum JDM301 uid49131	0.23377	0.146584	0.230364	0.389282	0.278349	0.278759	0.264032	0.17886	0.093542	0.142258	0.441556	0.322643
Bifidobacterium longum KACC 91563 uid158861	0.234809	0.145802	0.228948	0.390437	0.281622	0.277851	0.263577	0.176946	0.09239	0.143358	0.444037	0.320209
Bifidobacterium longum NCC2705 uid57939	0.234246	0.145754	0.229732	0.390269	0.279735	0.276416	0.26651	0.177339	0.093085	0.144915	0.444431	0.317569
Bifidobacterium thermophilum RBL67 uid193770	0.232868	0.144019	0.237631	0.385483	0.276958	0.270902	0.266151	0.185989	0.105237	0.149632	0.411042	0.334089
Blastococcus saxobsidens DD2 uid89391	0.151066	0.104199	0.293901	0.450834	0.212948	0.273118	0.295304	0.21863	0.03104	0.036506	0.515886	0.416567
Blattabacterium Blaberus giganteus uid165873	0.398307	0.248141	0.112925	0.240628	0.378794	0.336281	0.16191	0.123015	0.43195	0.432276	0.055638	0.080136
Blattabacterium Blatta orientalis Tarazona uid188115	0.382718	0.241542	0.127074	0.248666	0.36854	0.333019	0.167833	0.130608	0.407757	0.415277	0.075636	0.10133
Blattabacterium Blattella germanica Bge uid41533	0.385872	0.246111	0.120248	0.247768	0.373462	0.33366	0.166105	0.126773	0.419789	0.423568	0.067363	0.08928
Blattabacterium Cryptocercus punctulatus Cpu uid81083	0.410626	0.252689	0.109738	0.226947	0.380645	0.339923	0.158715	0.120716	0.441632	0.446697	0.042946	0.068726
Blattabacterium Mastotermes darwiniensis MADAR uid77127	0.391254	0.244121	0.120048	0.244545	0.369961	0.334107	0.164437	0.131474	0.413666	0.420452	0.06916	0.096695
Blattabacterium Panesthia angustipennis spadica BPAA uid193717	0.391802	0.247103	0.120196	0.240899	0.376195	0.335146	0.164473	0.124185	0.42507	0.426535	0.06242	0.085975
Blattabacterium Periplaneta americana BPLAN uid41287	0.382001	0.241475	0.127636	0.248888	0.368956	0.332206	0.168353	0.130485	0.408177	0.416152	0.075289	0.100382
Bordetella avium 197N uid61563	0.202959	0.139022	0.272181	0.385838	0.250228	0.289802	0.258795	0.201175	0.093039	0.161733	0.398387	0.34684
Bordetella bronchiseptica 253 uid178913	0.186064	0.120911	0.289022	0.404002	0.239141	0.283754	0.270847	0.206258	0.049477	0.061346	0.480791	0.408385
Bordetella bronchiseptica MO149 uid177517	0.185198	0.120476	0.289817	0.404509	0.238554	0.284171	0.271033	0.206243	0.04755	0.058161	0.48489	0.409399
Bordetella bronchiseptica RB50 uid57613	0.186966	0.121163	0.288188	0.403682	0.239934	0.283138	0.270638	0.20629	0.051029	0.063098	0.478807	0.407066
Bordetella parapertussis 12822 uid57615	0.186241	0.122054	0.289605	0.402099	0.240191	0.284293	0.269344	0.206171	0.050773	0.063359	0.478719	0.407149
Bordetella parapertussis 18323 uid175569	0.187078	0.122448	0.291902	0.398572	0.245635	0.28282	0.267552	0.203993	0.052831	0.065698	0.481784	0.399687
Bordetella parapertussis Bpp5 uid177516	0.188461	0.122465	0.288107	0.400968	0.242271	0.284468	0.268029	0.205233	0.052728	0.064979	0.477446	0.404847
Bordetella pertussis CS uid158859	0.187275	0.122425	0.290952	0.399346	0.244576	0.283154	0.267932	0.204337	0.052529	0.065423	0.481239	0.400808
Bordetella pertussis Tohama I uid57617	0.187318	0.122499	0.291185	0.398997	0.244832	0.283124	0.267799	0.204246	0.052755	0.065676	0.481634	0.399934
Bordetella petrii uid61631	0.191616	0.129399	0.285741	0.393244	0.245259	0.282829	0.268062	0.203849	0.080155	0.091247	0.449924	0.378674
Borrelia afzelii HLJ01 uid177930	0.392254	0.229904	0.107616	0.270226	0.374135	0.345902	0.158492	0.12147	0.364186	0.437327	0.085211	0.113275
Borrelia afzelii PKo uid159867	0.393089	0.229243	0.107823	0.269845	0.374535	0.345594	0.158992	0.120879	0.365088	0.436928	0.085636	0.112348
Borrelia afzelii PKo uid58653	0.393074	0.230166	0.107748	0.269012	0.374174	0.346514	0.158551	0.120761	0.365269	0.436478	0.085501	0.112751
Borrelia bissettii DN127 uid71231	0.392285	0.22827	0.108698	0.270747	0.374694	0.344687	0.159382	0.121236	0.36259	0.429986	0.091889	0.115535
Borrelia burgdorferi B31 uid57581	0.391211	0.229492	0.108224	0.27103	0.373009	0.345325	0.158981	0.122653	0.361936	0.431154	0.090371	0.1165
Borrelia burgdorferi CA382 uid214794	0.391525	0.228797	0.108371	0.271307	0.373769	0.34484	0.159849	0.121543	0.361946	0.432233	0.090514	0.115307
Borrelia burgdorferi JD1 uid161197	0.392355	0.228819	0.108516	0.27031	0.37565	0.344457	0.159042	0.120851	0.363633	0.43067	0.090883	0.114814
Borrelia burgdorferi N40 uid161241	0.39191	0.228687	0.108458	0.270946	0.373888	0.345157	0.159565	0.121391	0.363179	0.431167	0.090924	0.114731
Borrelia burgdorferi ZS7 uid59429	0.391568	0.22921	0.108401	0.270821	0.373975	0.345005	0.15972	0.1213	0.361676	0.432594	0.090739	0.114992
Borrelia crocidurae Achema uid162335	0.390911	0.226521	0.11175	0.270818	0.374246	0.346509	0.156656	0.122588	0.370719	0.457266	0.063894	0.108121
Borrelia duttonii Ly uid58791	0.390353	0.226715	0.111446	0.271486	0.373083	0.347758	0.156534	0.122625	0.370197	0.457507	0.063299	0.108997
Borrelia garinii BgVir uid162165	0.393511	0.229537	0.10804	0.268894	0.373963	0.345398	0.158237	0.122391	0.364885	0.433229	0.088939	0.112937
Borrelia garinii NMJW1 uid177081	0.392985	0.228309	0.107965	0.27074	0.374473	0.344796	0.15889	0.12184	0.364712	0.43421	0.088393	0.112685
Borrelia garinii PBi uid58125	0.393898	0.228932	0.108078	0.269093	0.374494	0.34566	0.158246	0.1216	0.365825	0.435244	0.087224	0.111707
Borrelia hermsii DAH uid59225	0.384498	0.218966	0.116634	0.279902	0.366897	0.344583	0.159274	0.129246	0.346488	0.436528	0.084356	0.132628
Borrelia miyamotoi LB 2001 uid215233	0.392228	0.222119	0.112977	0.272676	0.369886	0.346273	0.156041	0.127801	0.356902	0.442564	0.077708	0.122826
Borrelia recurrentis A1 uid58793	0.391718	0.226799	0.111402	0.270081	0.374115	0.348017	0.156046	0.121821	0.370873	0.457593	0.063041	0.108494
Borrelia turicatae 91E135 uid58311	0.387363	0.222135	0.114274	0.276228	0.368457	0.346346	0.157762	0.127434	0.353924	0.440512	0.08071	0.124855
Borrelia valaisiana VS116 uid54823	0.415178	0.258854	0.103042	0.222927	0.395581	0.344861	0.145437	0.114121	0.377714	0.40967	0.095997	0.116619
Brachybacterium faecium DSM 4810 uid58649	0.166004	0.108802	0.291655	0.43354	0.227563	0.275394	0.292588	0.204455	0.023622	0.035525	0.540773	0.400081
Brachyspira hyodysenteriae WA1 uid59291	0.392891	0.218866	0.090107	0.298135	0.382828	0.319455	0.176589	0.121128	0.409399	0.431114	0.070145	0.089342
Brachyspira intermedia PWS A uid158369	0.392395	0.218762	0.090562	0.298281	0.383562	0.317169	0.176938	0.122331	0.406263	0.43151	0.071867	0.09036
Brachyspira murdochii DSM 12563 uid48819	0.393136	0.215005	0.095114	0.296746	0.383094	0.317618	0.175518	0.123769	0.398891	0.422247	0.078826	0.100036
Brachyspira pilosicoli 95 1000 uid50609	0.392793	0.216402	0.09189	0.298915	0.376553	0.321666	0.177137	0.124644	0.390202	0.437882	0.07357	0.098346
Brachyspira pilosicoli B2904 uid175255	0.394013	0.217859	0.092815	0.295304	0.37732	0.321853	0.175816	0.125002	0.391865	0.43614	0.073068	0.098914
Brachyspira pilosicoli P43 6 78 uid184077	0.392093	0.217098	0.092489	0.298321	0.374069	0.322379	0.178035	0.125517	0.389401	0.43843	0.073562	0.098607
Brachyspira pilosicoli WesB uid175256	0.394678	0.218186	0.091969	0.295167	0.377659	0.322407	0.175149	0.124786	0.392896	0.436058	0.07267	0.098376
Bradyrhizobium BTAi1 uid58505	0.210713	0.12935	0.266493	0.393444	0.242965	0.287588	0.272658	0.19679	0.057242	0.10708	0.449889	0.385789
Bradyrhizobium japonicum USDA 110 uid57599	0.218735	0.133066	0.259766	0.388433	0.24624	0.286448	0.269345	0.197967	0.0685	0.107257	0.455431	0.368813
Bradyrhizobium japonicum USDA 6 uid158851	0.219101	0.133799	0.257959	0.389141	0.248851	0.28743	0.268537	0.195182	0.068956	0.10918	0.454147	0.367717
Bradyrhizobium ORS 278 uid58941	0.212821	0.128401	0.265104	0.393674	0.243949	0.286272	0.273397	0.196382	0.049976	0.094781	0.465576	0.389667
Bradyrhizobium S23321 uid158167	0.219937	0.132103	0.256802	0.391158	0.247794	0.289833	0.269269	0.193104	0.06031	0.100988	0.465658	0.373044
Brevibacillus brevis NBRC 100599 uid59175	0.273726	0.174054	0.207184	0.345036	0.313269	0.310744	0.21519	0.160797	0.234458	0.257284	0.233454	0.274804
Brevundimonas subvibrioides ATCC 15264 uid42117	0.190706	0.120272	0.267884	0.421139	0.231414	0.276825	0.286743	0.205018	0.044141	0.072308	0.49319	0.390361
Brucella abortus A13334 uid83615	0.22887	0.136616	0.248503	0.38601	0.267681	0.291561	0.253622	0.187136	0.114782	0.209707	0.360947	0.314564
Brucella abortus bv 1 9 941 uid58019	0.229347	0.136446	0.248916	0.385292	0.268798	0.291285	0.253309	0.186608	0.11679	0.210272	0.359199	0.313739
Brucella abortus S19 uid58873	0.229132	0.135662	0.248447	0.386759	0.268233	0.291379	0.253949	0.186439	0.114897	0.209714	0.361153	0.314237
Brucella canis ATCC 23365 uid59009	0.229486	0.137431	0.248726	0.384357	0.267595	0.291802	0.253393	0.18721	0.116312	0.210165	0.360528	0.312995
Brucella canis HSK A52141 uid83613	0.228612	0.136309	0.248612	0.386467	0.267761	0.291835	0.253641	0.186763	0.113981	0.209341	0.362018	0.31466
Brucella melitensis ATCC 23457 uid59241	0.229433	0.136655	0.248607	0.385306	0.268286	0.292066	0.25306	0.186588	0.115656	0.210176	0.360034	0.314134
Brucella melitensis biovar Abortus 2308 uid62937	0.229392	0.13635	0.249026	0.385232	0.268632	0.291556	0.253024	0.186788	0.116272	0.209894	0.359864	0.31397
Brucella melitensis bv 1 16M uid57735	0.229363	0.13792	0.248634	0.384075	0.267694	0.290152	0.253031	0.18912	0.11643	0.209948	0.35995	0.313668
Brucella melitensis M28 uid158857	0.228805	0.136364	0.248572	0.386258	0.267909	0.291682	0.253409	0.186998	0.114742	0.209573	0.361024	0.314659
Brucella melitensis M5 90 uid158855	0.228631	0.136146	0.248414	0.386809	0.267997	0.291887	0.253537	0.186579	0.11413	0.209299	0.361427	0.315144
Brucella melitensis NI uid158853	0.228976	0.135343	0.248134	0.387547	0.268524	0.291841	0.253027	0.186607	0.11389	0.208885	0.361751	0.315475
Brucella microti CCM 4915 uid59319	0.229425	0.137621	0.248226	0.384724	0.267407	0.291559	0.253647	0.187385	0.116308	0.210384	0.359695	0.31361
Brucella ovis ATCC 25840 uid58113	0.229217	0.136703	0.248875	0.385205	0.267846	0.291066	0.253515	0.187574	0.115794	0.209798	0.359996	0.314412
Brucella pinnipedialis B2 94 uid71131	0.229427	0.138003	0.2488	0.383769	0.267334	0.291495	0.253702	0.187469	0.117318	0.210116	0.35885	0.313716
Brucella suis 1330 uid159871	0.229384	0.137801	0.248413	0.384402	0.267811	0.29175	0.253306	0.187134	0.116662	0.210505	0.359453	0.313381
Brucella suis 1330 uid57927	0.22937	0.137795	0.248368	0.384467	0.267751	0.29182	0.253339	0.18709	0.116585	0.210486	0.359514	0.313415
Brucella suis ATCC 23445 uid59015	0.229622	0.13781	0.248817	0.383751	0.267738	0.292126	0.252739	0.187397	0.117786	0.210818	0.358893	0.312502
Brucella suis VBI22 uid83617	0.229347	0.137817	0.248505	0.384331	0.267776	0.291793	0.253339	0.187092	0.116645	0.210419	0.359512	0.313425
Buchnera aphidicola 5A Acyrthosiphon pisum uid59285	0.387372	0.23852	0.128905	0.245203	0.360229	0.33406	0.174282	0.131428	0.420231	0.437579	0.063308	0.078883
Buchnera aphidicola Ak Acyrthosiphon kondoi uid158533	0.389471	0.239367	0.126934	0.244228	0.359525	0.335592	0.174265	0.130618	0.425313	0.446475	0.054919	0.073294
Buchnera aphidicola APS Acyrthosiphon pisum uid57805	0.387068	0.238945	0.129014	0.244972	0.359848	0.334276	0.174342	0.131534	0.42003	0.437513	0.063446	0.079011
Buchnera aphidicola Bp Baizongia pistaciae uid57827	0.39544	0.249827	0.123375	0.231358	0.351193	0.342504	0.174126	0.132177	0.421481	0.428178	0.062902	0.087438
Buchnera aphidicola Cc Cinara cedri uid58579	0.441759	0.265105	0.096811	0.196324	0.385502	0.344264	0.156634	0.113601	0.469542	0.453778	0.026423	0.050256
Buchnera aphidicola Cinara tujafilina uid68101	0.405006	0.257781	0.121241	0.215971	0.365654	0.344429	0.166175	0.123742	0.436139	0.438138	0.050601	0.075123
Buchnera aphidicola JF98 Acyrthosiphon pisum uid158845	0.39095	0.239224	0.128105	0.241721	0.359173	0.33666	0.173623	0.130544	0.421028	0.437381	0.062783	0.078808
Buchnera aphidicola JF99 Acyrthosiphon pisum uid158847	0.387114	0.240024	0.128925	0.243937	0.359115	0.335917	0.17338	0.131589	0.419921	0.437538	0.063492	0.079049
Buchnera aphidicola LL01 Acyrthosiphon pisum uid158843	0.384039	0.240007	0.129338	0.246615	0.35591	0.335948	0.174898	0.133243	0.417609	0.439394	0.063274	0.079723
Buchnera aphidicola Sg Schizaphis graminum uid57913	0.394579	0.242069	0.121726	0.241627	0.363996	0.337036	0.17043	0.128539	0.43198	0.441312	0.054811	0.071897
Buchnera aphidicola TLW03 Acyrthosiphon pisum uid158849	0.385555	0.23916	0.129507	0.245779	0.357332	0.335121	0.174971	0.132576	0.41947	0.437899	0.063337	0.079293
Buchnera aphidicola Tuc7 Acyrthosiphon pisum uid59283	0.386895	0.238694	0.129147	0.245263	0.36006	0.334263	0.17414	0.131537	0.420376	0.437499	0.063423	0.078703
Buchnera aphidicola Ua Uroleucon ambrosiae uid158535	0.396831	0.243956	0.126433	0.23278	0.366863	0.338217	0.170497	0.124423	0.433603	0.46226	0.041321	0.062816
Burkholderia 383 uid58073	0.196993	0.128302	0.274988	0.399717	0.247077	0.283517	0.27581	0.193596	0.063746	0.076944	0.444517	0.414793
Burkholderia ambifaria AMMD uid58303	0.195559	0.126084	0.276413	0.401944	0.246788	0.281624	0.276697	0.194891	0.056615	0.069651	0.450402	0.423331
Burkholderia ambifaria MC40 6 uid58701	0.195848	0.126129	0.276049	0.401974	0.246542	0.283134	0.276168	0.194156	0.055318	0.067774	0.451816	0.425093
Burkholderia CCGE1001 uid42975	0.206118	0.134217	0.26589	0.393775	0.252331	0.285014	0.2686	0.194055	0.082957	0.113089	0.417452	0.386503
Burkholderia CCGE1002 uid42523	0.207249	0.131897	0.269562	0.391293	0.253653	0.287177	0.266602	0.192568	0.074791	0.100633	0.422052	0.402524
Burkholderia CCGE1003 uid46253	0.206912	0.133912	0.265489	0.393687	0.251056	0.28488	0.270211	0.193854	0.088069	0.116983	0.410027	0.384922
Burkholderia cenocepacia AU 1054 uid58371	0.193603	0.126713	0.277703	0.40198	0.243912	0.282225	0.27783	0.196033	0.057608	0.070527	0.449718	0.422148
Burkholderia cenocepacia HI2424 uid58369	0.195621	0.126914	0.276485	0.40098	0.247037	0.283042	0.276317	0.193604	0.057056	0.069015	0.450821	0.423108
Burkholderia cenocepacia J2315 uid57953	0.195136	0.12703	0.2762	0.401633	0.247423	0.282915	0.275896	0.193766	0.057767	0.069425	0.450193	0.422615
Burkholderia cenocepacia MC0 3 uid58769	0.195712	0.126629	0.2756	0.402059	0.247585	0.283845	0.275257	0.193313	0.056927	0.068581	0.4509	0.423592
Burkholderia cepacia GG4 uid173858	0.195765	0.126644	0.275974	0.401617	0.246864	0.284406	0.275761	0.192969	0.056654	0.068252	0.451093	0.424002
Burkholderia gladioli BSR3 uid66301	0.1942	0.125533	0.278363	0.401904	0.243998	0.280398	0.273816	0.201788	0.046798	0.06737	0.474049	0.411782
Burkholderia glumae BGR1 uid59397	0.191474	0.123131	0.2814	0.403995	0.243015	0.278469	0.277596	0.20092	0.045906	0.06284	0.471217	0.420036
Burkholderia KJ006 uid165871	0.193577	0.126029	0.276768	0.403626	0.24679	0.281485	0.277145	0.194581	0.052159	0.063398	0.456806	0.427637
Burkholderia mallei ATCC 23344 uid57725	0.189473	0.12651	0.279425	0.404592	0.242295	0.276024	0.279295	0.202386	0.049424	0.066642	0.45304	0.430894
Burkholderia mallei NCTC 10229 uid58383	0.188548	0.126633	0.279257	0.405562	0.241178	0.275204	0.280889	0.20273	0.049021	0.06626	0.453046	0.431672
Burkholderia mallei NCTC 10247 uid58385	0.189135	0.126642	0.278765	0.405458	0.242437	0.275696	0.27935	0.202518	0.049094	0.066491	0.452839	0.431575
Burkholderia mallei SAVP1 uid58387	0.188266	0.126891	0.279551	0.405292	0.24067	0.274494	0.280922	0.203914	0.049959	0.067122	0.452592	0.430326
Burkholderia multivorans ATCC 17616 uid58697	0.194812	0.125137	0.278113	0.401937	0.246699	0.28193	0.277079	0.194292	0.057279	0.073718	0.446636	0.422366
Burkholderia multivorans ATCC 17616 uid58909	0.194375	0.12452	0.277814	0.403291	0.246807	0.283042	0.276625	0.193526	0.055606	0.071933	0.44855	0.423911
Burkholderia phenoliruptrix BR3459a uid176370	0.205425	0.134462	0.266069	0.394044	0.252016	0.285193	0.268244	0.194547	0.083057	0.113702	0.416596	0.386644
Burkholderia phymatum STM815 uid58699	0.209689	0.135066	0.265369	0.389877	0.256222	0.286629	0.267137	0.190012	0.088164	0.115514	0.403918	0.392404
Burkholderia phytofirmans PsJN uid58729	0.210199	0.138998	0.261287	0.389517	0.253886	0.286642	0.267861	0.191611	0.089939	0.121419	0.405404	0.383238
Burkholderia pseudomallei 1026b uid162511	0.191392	0.127176	0.274915	0.406516	0.241482	0.277524	0.281489	0.199505	0.04996	0.067831	0.452415	0.429793
Burkholderia pseudomallei 1106a uid58515	0.188962	0.12765	0.278198	0.40519	0.237767	0.273728	0.283673	0.204832	0.05242	0.070506	0.449966	0.427107
Burkholderia pseudomallei 1710b uid58391	0.169085	0.115329	0.30523	0.410356	0.237341	0.26066	0.277516	0.224483	0.070002	0.094482	0.436482	0.399033
Burkholderia pseudomallei 668 uid58389	0.188684	0.127688	0.278436	0.405192	0.237549	0.274358	0.283928	0.204165	0.051878	0.06976	0.45043	0.427932
Burkholderia pseudomallei BPC006 uid174460	0.188356	0.12719	0.278607	0.405847	0.23767	0.273465	0.28377	0.205095	0.051843	0.06914	0.450903	0.428114
Burkholderia pseudomallei K96243 uid57733	0.191589	0.127407	0.27502	0.405984	0.242236	0.27868	0.280127	0.198957	0.051113	0.069312	0.451132	0.428443
Burkholderia pseudomallei MSHR305 uid213227	0.190984	0.126497	0.275617	0.406901	0.24209	0.27749	0.280911	0.199509	0.049483	0.068101	0.451887	0.430529
Burkholderia pseudomallei MSHR346 uid55259	0.18994	0.128287	0.277592	0.404181	0.237823	0.27366	0.283578	0.20494	0.054792	0.073192	0.446396	0.42562
Burkholderia rhizoxinica HKI 454 uid60487	0.204974	0.147739	0.269595	0.377613	0.256297	0.278146	0.264293	0.201212	0.116063	0.148127	0.350056	0.385688
Burkholderia RPE64 uid205541	0.209554	0.134185	0.264171	0.39209	0.257418	0.28573	0.267246	0.189606	0.075757	0.104416	0.424858	0.394969
Burkholderia thailandensis E264 uid58081	0.192329	0.128497	0.276033	0.403141	0.241331	0.277656	0.280368	0.200645	0.054823	0.072741	0.4473	0.425136
Burkholderia thailandensis MSMB121 uid201037	0.193662	0.127873	0.273681	0.404784	0.243572	0.280614	0.277882	0.197933	0.052291	0.069392	0.452092	0.426224
Burkholderia vietnamiensis G4 uid58075	0.197394	0.127516	0.274359	0.400731	0.250089	0.278832	0.276853	0.194225	0.062003	0.075244	0.447093	0.41566
Burkholderia xenovorans LB400 uid57823	0.21039	0.137307	0.264657	0.387646	0.25306	0.283925	0.267002	0.196013	0.092732	0.121969	0.403076	0.382223
Burkholderia YI23 uid81081	0.211055	0.13322	0.263536	0.392188	0.258691	0.287589	0.265446	0.188274	0.072351	0.101585	0.428962	0.397101
butyrate producing bacterium SM4 1 uid197180	0.292384	0.158544	0.193274	0.355798	0.314114	0.295148	0.205747	0.184991	0.190729	0.220981	0.269125	0.319165
butyrate producing bacterium SS3 4 uid197159	0.300372	0.161928	0.179778	0.357922	0.327781	0.298136	0.208185	0.165898	0.19918	0.227198	0.275688	0.297933
butyrate producing bacterium SSC 2 uid197181	0.336074	0.188868	0.138931	0.336127	0.357376	0.30624	0.187597	0.148786	0.365632	0.315879	0.134889	0.1836
Butyrivibrio fibrisolvens uid197155	0.322552	0.181576	0.144814	0.351058	0.346847	0.303431	0.20271	0.147012	0.285516	0.383662	0.147348	0.183473
Butyrivibrio proteoclasticus B316 uid51489	0.329836	0.171187	0.150917	0.348056	0.344304	0.303391	0.19643	0.155874	0.259903	0.367535	0.175091	0.197468
Caldicellulosiruptor bescii DSM 6725 uid59201	0.356633	0.194337	0.133976	0.315054	0.356193	0.330138	0.171404	0.142265	0.348458	0.346902	0.125377	0.179264
Caldicellulosiruptor hydrothermalis 108 uid60157	0.351749	0.192707	0.13982	0.315723	0.352006	0.331019	0.176006	0.140969	0.336824	0.340268	0.139089	0.183819
Caldicellulosiruptor kristjanssonii 177R1B uid60393	0.353754	0.19105	0.137255	0.317942	0.355727	0.329713	0.171698	0.142861	0.337494	0.335354	0.138947	0.188205
Caldicellulosiruptor kronotskyensis 2002 uid60491	0.3552	0.195024	0.13419	0.315586	0.353923	0.329656	0.174482	0.141939	0.349498	0.350639	0.123828	0.176036
Caldicellulosiruptor lactoaceticus 6A uid60575	0.353794	0.191583	0.136116	0.318507	0.355797	0.329412	0.171842	0.142949	0.335385	0.33647	0.138125	0.19002
Caldicellulosiruptor obsidiansis OB47 uid51501	0.355193	0.192767	0.135622	0.316418	0.354518	0.331999	0.172656	0.140827	0.344044	0.351191	0.124244	0.180522
Caldicellulosiruptor owensensis OL uid60165	0.35418	0.189804	0.134936	0.32108	0.354331	0.33026	0.173337	0.142073	0.345186	0.351276	0.122932	0.180606
Caldicellulosiruptor saccharolyticus DSM 8903 uid58289	0.356256	0.195256	0.134101	0.314387	0.355764	0.329439	0.172598	0.142199	0.348882	0.345374	0.128841	0.176904
Caldilinea aerophila DSM 14535 NBRC 104270 uid158165	0.210894	0.142967	0.27021	0.37593	0.253199	0.299161	0.249544	0.198096	0.121099	0.172926	0.369249	0.336727
Caldisericum exile AZM16c01 uid158173	0.346663	0.188723	0.144835	0.319778	0.334884	0.33901	0.190021	0.136085	0.355016	0.370296	0.131779	0.142909
Caldisphaera lagunensis DSM 15908 uid183486	0.376409	0.225557	0.101548	0.296486	0.342646	0.330623	0.186754	0.139977	0.432892	0.368592	0.078736	0.11978
Calditerrivibrio nitroreducens DSM 19672 uid60821	0.360624	0.196576	0.130748	0.312052	0.352085	0.335105	0.176479	0.136331	0.316376	0.358221	0.138204	0.187198
Caldivirga maquilingensis IC 167 uid58711	0.335352	0.182177	0.142246	0.340225	0.278336	0.335622	0.202763	0.183279	0.244249	0.306763	0.196094	0.252894
Calothrix PCC 6303 uid183109	0.288896	0.199416	0.194326	0.317363	0.316234	0.301277	0.217257	0.165231	0.319255	0.35223	0.165267	0.163248
Calothrix PCC 7507 uid182930	0.272153	0.192947	0.211977	0.322924	0.307791	0.301681	0.224359	0.166169	0.300076	0.331868	0.185861	0.182196
Campylobacter coli 76339 uid217050	0.35498	0.209976	0.131835	0.303209	0.363874	0.32761	0.166076	0.14244	0.350066	0.425749	0.109986	0.114198
Campylobacter coli CVM N29710 uid219322	0.355271	0.212691	0.130337	0.301701	0.364581	0.329038	0.164678	0.141703	0.351179	0.430585	0.104675	0.11356
Campylobacter concisus 13826 uid58667	0.352957	0.17114	0.147572	0.328329	0.350178	0.317386	0.177351	0.155083	0.296085	0.306159	0.221396	0.176357
Campylobacter curvus 525 92 uid58669	0.334714	0.16818	0.164766	0.33234	0.335135	0.319899	0.183282	0.161684	0.243302	0.240382	0.281617	0.234699
Campylobacter fetus 82 40 uid58545	0.37446	0.191014	0.125688	0.308839	0.348543	0.325895	0.172655	0.152907	0.364297	0.378247	0.131785	0.125671
Campylobacter hominis ATCC BAA 381 uid58981	0.376492	0.199888	0.120615	0.303005	0.363674	0.326166	0.167749	0.142412	0.365006	0.379774	0.135821	0.119399
Campylobacter jejuni 00 2425 uid219359	0.360835	0.212567	0.127309	0.299289	0.36871	0.327524	0.163852	0.139915	0.363295	0.442303	0.091696	0.102706
Campylobacter jejuni 00 2426 uid219324	0.359883	0.213104	0.127586	0.299426	0.366901	0.328612	0.164166	0.14032	0.362591	0.442537	0.091355	0.103518
Campylobacter jejuni 00 2538 uid219325	0.360654	0.212595	0.127231	0.299521	0.368067	0.327674	0.163851	0.140407	0.362851	0.442019	0.09163	0.103501
Campylobacter jejuni 00 2544 uid219326	0.360699	0.212776	0.127231	0.299294	0.368294	0.327677	0.163645	0.140384	0.362715	0.442141	0.091632	0.103512
Campylobacter jejuni 32488 uid212977	0.360212	0.213194	0.127932	0.298663	0.36773	0.328631	0.164158	0.139481	0.362829	0.443525	0.091413	0.102233
Campylobacter jejuni 81 176 uid58503	0.358903	0.213179	0.128191	0.299727	0.36584	0.328298	0.165661	0.140201	0.361621	0.443895	0.091801	0.102683
Campylobacter jejuni 81116 uid58771	0.35898	0.213636	0.127775	0.299609	0.365952	0.328504	0.165735	0.139809	0.362465	0.445022	0.09075	0.101763
Campylobacter jejuni doylei 269 97 uid58671	0.361774	0.212891	0.127055	0.29828	0.369908	0.326915	0.16269	0.140487	0.360797	0.436988	0.096193	0.106021
Campylobacter jejuni IA3902 uid159531	0.359461	0.213349	0.128061	0.299129	0.367294	0.32876	0.164325	0.139622	0.362849	0.443314	0.091415	0.102422
Campylobacter jejuni ICDCCJ07001 uid61249	0.358248	0.212568	0.128269	0.300915	0.365009	0.327399	0.166311	0.141281	0.360638	0.444916	0.091465	0.102981
Campylobacter jejuni M1 uid159535	0.358403	0.213484	0.128015	0.300098	0.365296	0.32849	0.16606	0.140154	0.362098	0.444948	0.090652	0.102302
Campylobacter jejuni NCTC 11168 ATCC 700819 uid57587	0.359002	0.21304	0.128302	0.299655	0.367141	0.328854	0.164512	0.139493	0.362176	0.444248	0.090883	0.102693
Campylobacter jejuni NCTC 11168 BN148 uid174152	0.359377	0.213331	0.128045	0.299247	0.367064	0.329023	0.164423	0.13949	0.36216	0.444395	0.090774	0.102671
Campylobacter jejuni PT14 uid176499	0.359726	0.213065	0.127914	0.299294	0.366881	0.32845	0.164771	0.139898	0.362447	0.443922	0.091401	0.10223
Campylobacter jejuni RM1221 uid57899	0.363084	0.213597	0.126355	0.296965	0.371918	0.327008	0.162484	0.13859	0.365627	0.440939	0.091607	0.101826
Campylobacter jejuni S3 uid159533	0.360751	0.212864	0.127016	0.299368	0.3681	0.328172	0.163883	0.139845	0.363791	0.442076	0.091696	0.102437
Campylobacter lari RM2100 uid58115	0.365149	0.217989	0.118251	0.298611	0.374344	0.328125	0.162104	0.135426	0.379371	0.43716	0.082264	0.101205
Candidatus Accumulibacter phosphatis clade IIA UW 1 uid59207	0.199546	0.130385	0.279618	0.390451	0.246527	0.290609	0.255121	0.207743	0.081563	0.121883	0.437965	0.35859
Candidatus Amoebophilus asiaticus 5a2 uid58963	0.335093	0.191527	0.1761	0.29728	0.359154	0.30152	0.193917	0.145409	0.367162	0.362289	0.122534	0.148014
Candidatus Arthromitus SFB mouse Japan uid71379	0.397442	0.225174	0.092204	0.28518	0.374827	0.33583	0.153944	0.1354	0.371628	0.444952	0.055025	0.128395
Candidatus Arthromitus SFB mouse Yit uid159517	0.397888	0.22504	0.091919	0.285153	0.374277	0.33656	0.153781	0.135382	0.372201	0.445902	0.05403	0.127867
Candidatus Arthromitus SFB rat Yit uid73425	0.398911	0.224883	0.091872	0.284334	0.375915	0.3364	0.155059	0.132626	0.380597	0.4406	0.056048	0.122755
Candidatus Azobacteroides pseudotrichonymphae genomovar CFP2 uid59163	0.341526	0.219333	0.145557	0.293584	0.342479	0.324431	0.18402	0.14907	0.351663	0.406661	0.098822	0.142854
Candidatus Blochmannia chromaiodes 640 uid185308	0.344915	0.235182	0.155609	0.264295	0.327508	0.332362	0.189161	0.150969	0.380067	0.420701	0.085982	0.113251
Candidatus Blochmannia floridanus uid57999	0.360757	0.251683	0.137702	0.249858	0.339423	0.340685	0.177565	0.142328	0.39168	0.448762	0.052876	0.106682
Candidatus Blochmannia pennsylvanicus BPEN uid58329	0.344852	0.234873	0.155842	0.264433	0.327126	0.332432	0.189215	0.151227	0.379166	0.419498	0.08722	0.114116
Candidatus Blochmannia vafer BVAF uid62083	0.364116	0.251021	0.134934	0.249929	0.338276	0.340404	0.178263	0.143057	0.391629	0.438749	0.060664	0.108958
Candidatus Carsonella ruddii CE isolate Thao2000 uid172732	0.505244	0.324441	0.041344	0.128972	0.418943	0.396114	0.099678	0.085265	0.455815	0.501924	0.016034	0.026228
Candidatus Carsonella ruddii CS isolate Thao2000 uid172733	0.503219	0.32521	0.041678	0.129893	0.416761	0.397424	0.100332	0.085483	0.451454	0.502029	0.019044	0.027473
Candidatus Carsonella ruddii DC uid213383	0.482759	0.31118	0.056305	0.149756	0.403965	0.385959	0.113618	0.096458	0.433117	0.473756	0.043394	0.049733
Candidatus Carsonella ruddii HC isolate Thao2000 uid172734	0.508903	0.316154	0.04366	0.131283	0.420843	0.394039	0.098937	0.086181	0.451063	0.506435	0.015357	0.027145
Candidatus Carsonella ruddii HT isolate Thao2000 uid172735	0.505139	0.314709	0.045048	0.135104	0.420241	0.390588	0.100617	0.088553	0.455195	0.497908	0.018157	0.028739
Candidatus Carsonella ruddii PC isolate NHV uid172736	0.502383	0.31048	0.049738	0.1374	0.410611	0.391351	0.106028	0.09201	0.452506	0.483798	0.029426	0.034271
Candidatus Carsonella ruddii uid58773	0.497575	0.305518	0.053987	0.14292	0.407225	0.389642	0.108313	0.094821	0.445185	0.476859	0.038359	0.039597
Candidatus Chloracidobacterium thermophilum B uid73587	0.199269	0.131924	0.292298	0.376509	0.250542	0.287865	0.262828	0.198765	0.112555	0.162148	0.375022	0.350276
Candidatus Cloacamonas acidaminovorans Evry uid62959	0.328128	0.20189	0.171589	0.298394	0.343094	0.307985	0.199981	0.14894	0.280861	0.391522	0.164844	0.162772
Candidatus Desulforudis audaxviator MP104C uid59067	0.208313	0.135427	0.260129	0.396132	0.260754	0.303805	0.227817	0.207623	0.105724	0.124361	0.379415	0.3905
Candidatus Hamiltonella defensa 5AT Acyrthosiphon pisum uid59289	0.301669	0.202902	0.196609	0.29882	0.330812	0.304782	0.205991	0.158416	0.290247	0.339597	0.176114	0.194042
Candidatus Hodgkinia cicadicola Dsem uid59311	0.216075	0.166987	0.21836	0.398579	0.209013	0.288267	0.265003	0.237717	0.162096	0.197427	0.298003	0.342475
Candidatus Kinetoplastibacterium blastocrithidii ex Strigomonas culicis uid183629	0.35324	0.221383	0.131063	0.294314	0.326796	0.32492	0.193652	0.154632	0.365591	0.416812	0.088787	0.128811
Candidatus Kinetoplastibacterium blastocrithidii TCC012E uid189752	0.353535	0.222146	0.131566	0.292753	0.326113	0.325873	0.193394	0.154619	0.36421	0.416995	0.089134	0.129661
Candidatus Kinetoplastibacterium crithidii ex Angomonas deanei ATCC 30255 uid183630	0.355018	0.226085	0.127816	0.291081	0.33661	0.324802	0.192816	0.145772	0.38295	0.432137	0.074657	0.110256
Candidatus Kinetoplastibacterium crithidii TCC036E uid189749	0.355339	0.226852	0.1279	0.289909	0.336131	0.325717	0.192482	0.14567	0.382279	0.432302	0.075036	0.110383
Candidatus Kinetoplastibacterium desouzaii TCC079E uid189750	0.358375	0.229703	0.125398	0.286523	0.33811	0.326649	0.191084	0.144157	0.384269	0.443644	0.067397	0.104691
Candidatus Kinetoplastibacterium galatii TCC219 uid189751	0.353213	0.221992	0.131743	0.293052	0.328403	0.324993	0.193115	0.153489	0.370337	0.41744	0.089662	0.122561
Candidatus Kinetoplastibacterium oncopeltii TCC290E uid189840	0.356185	0.22482	0.128071	0.290924	0.331312	0.326387	0.192085	0.150216	0.381433	0.423898	0.082154	0.112514
Candidatus Korarchaeum cryptofilum OPF8 uid58601	0.319306	0.172375	0.157731	0.350588	0.279011	0.327549	0.199757	0.193683	0.213034	0.202425	0.254288	0.330253
Candidatus Koribacter versatilis Ellin345 uid58479	0.239099	0.15068	0.242104	0.368118	0.278945	0.283911	0.253515	0.18363	0.124471	0.156359	0.38486	0.33431
Candidatus Liberibacter asiaticus gxpsy uid193764	0.305011	0.215215	0.178638	0.301136	0.314653	0.318714	0.209129	0.157504	0.3082	0.40904	0.120413	0.162348
Candidatus Liberibacter asiaticus psy62 uid59227	0.304947	0.215829	0.178528	0.300696	0.313274	0.320073	0.209384	0.157269	0.307724	0.411167	0.120124	0.160985
Candidatus Liberibacter solanacearum CLso ZC1 uid61245	0.309772	0.217615	0.173289	0.299324	0.320147	0.318167	0.207981	0.153705	0.315209	0.421725	0.110713	0.152353
Candidatus Methylomirabilis oxyfera uid161981	0.225737	0.141695	0.262119	0.370449	0.259702	0.298848	0.240348	0.201102	0.125699	0.17749	0.338493	0.358318
Candidatus Midichloria mitochondrii IricVA uid68687	0.346425	0.204586	0.14345	0.305539	0.327864	0.325076	0.19878	0.14828	0.335317	0.366343	0.137905	0.160435
Candidatus Moranella endobia PCIT uid68739	0.28055	0.164698	0.225754	0.328998	0.302384	0.311834	0.209661	0.176121	0.258817	0.324212	0.205062	0.211909
Candidatus Moranella endobia PCVAL uid197215	0.280314	0.164985	0.22574	0.32896	0.302167	0.311723	0.2097	0.176409	0.258462	0.324265	0.205344	0.211929
Candidatus Mycoplasma haemolamae Purdue uid171259	0.317558	0.222557	0.155697	0.304187	0.352205	0.279675	0.208443	0.159677	0.314114	0.326635	0.180149	0.179101
Candidatus Mycoplasma haemominutum Birmingham 1 uid197195	0.337229	0.23801	0.148079	0.276681	0.35039	0.293212	0.200749	0.155649	0.359937	0.354515	0.122431	0.163117
Candidatus Nasuia deltocephalinicola NAS ALF uid214084	0.484511	0.32226	0.054006	0.139135	0.4172	0.390765	0.099132	0.092815	0.445441	0.455369	0.04699	0.051997
Candidatus Nitrosopumilus AR2 uid176130	0.34695	0.199458	0.136153	0.317439	0.348071	0.309003	0.207527	0.135399	0.408198	0.364538	0.109692	0.117573
Candidatus Nitrosopumilus koreensis AR1 uid176129	0.343032	0.197612	0.138682	0.320675	0.349884	0.305165	0.209597	0.135354	0.405634	0.357917	0.11624	0.120209
Candidatus Nitrososphaera gargensis Ga9 2 uid176707	0.315298	0.156439	0.184245	0.344018	0.311279	0.298899	0.220448	0.169374	0.227993	0.19598	0.288876	0.287151
Candidatus Nitrospira defluvii uid51175	0.219272	0.150667	0.262709	0.367352	0.266022	0.291269	0.248675	0.194035	0.128035	0.166671	0.344594	0.3607
Candidatus Pelagibacter IMCC9063 uid66305	0.37478	0.222387	0.120064	0.282768	0.353451	0.323447	0.189728	0.133374	0.374827	0.395306	0.109899	0.119968
Candidatus Pelagibacter ubique HTCC1062 uid58401	0.382582	0.217504	0.10958	0.290334	0.359191	0.319194	0.188572	0.133042	0.411017	0.416196	0.080183	0.092603
Candidatus Phytoplasma australiense uid61641	0.379164	0.234704	0.143689	0.242442	0.404542	0.321877	0.168376	0.105205	0.39581	0.402437	0.124737	0.077016
Candidatus Phytoplasma mali uid59087	0.409239	0.261213	0.102573	0.226976	0.407765	0.34906	0.146828	0.096346	0.413468	0.481713	0.0458	0.059019
Candidatus Portiera aleyrodidarum BT B uid173859	0.413823	0.236957	0.109226	0.239994	0.357004	0.34027	0.162587	0.140139	0.44429	0.40537	0.058096	0.092244
Candidatus Portiera aleyrodidarum BT B uid176373	0.414462	0.237057	0.10793	0.240552	0.356449	0.341276	0.161787	0.140488	0.444516	0.405719	0.057097	0.092667
Candidatus Portiera aleyrodidarum BT QVLC uid175570	0.413902	0.237489	0.109446	0.239163	0.357139	0.340723	0.162228	0.13991	0.444217	0.405694	0.058213	0.091876
Candidatus Portiera aleyrodidarum BT QVLC uid176374	0.413367	0.238041	0.107992	0.2406	0.356394	0.34064	0.161345	0.141621	0.443514	0.406077	0.056973	0.093436
Candidatus Portiera aleyrodidarum TV uid195460	0.42914	0.235631	0.099066	0.236163	0.367742	0.341428	0.155172	0.135658	0.470208	0.427927	0.030767	0.071098
Candidatus Protochlamydia amoebophila UWE25 uid58079	0.30074	0.22729	0.190226	0.281745	0.341828	0.315379	0.20173	0.141063	0.338675	0.393175	0.131332	0.136817
Candidatus Puniceispirillum marinum IMCC1322 uid47081	0.256501	0.160197	0.213075	0.370228	0.276292	0.299188	0.247751	0.17677	0.200782	0.319168	0.229881	0.250169
Candidatus Rickettsia amblyommii GAT 30V uid156845	0.367481	0.205239	0.139371	0.287908	0.352058	0.323322	0.190277	0.134343	0.364144	0.401797	0.106455	0.127605
Candidatus Riesia pediculicola USDA uid46841	0.390175	0.243905	0.125843	0.240077	0.355146	0.339902	0.163742	0.14121	0.402426	0.383593	0.094449	0.119533
Candidatus Ruthia magnifica Cm Calyptogena magnifica uid58645	0.335813	0.203318	0.15612	0.304749	0.335513	0.325756	0.195647	0.143083	0.319474	0.419392	0.124404	0.13673
Candidatus Saccharobacterium alaburgensis uid203361	0.28152	0.1479	0.220012	0.350568	0.299147	0.291607	0.232595	0.176651	0.225478	0.287645	0.258343	0.228534
Candidatus Solibacter usitatus Ellin6076 uid58139	0.222419	0.144559	0.259083	0.373939	0.254426	0.280557	0.264292	0.200726	0.096857	0.128329	0.41715	0.357663
Candidatus Sulcia muelleri CARI uid52535	0.448454	0.254485	0.084113	0.212948	0.397624	0.339159	0.150332	0.112886	0.48083	0.451055	0.021473	0.046643
Candidatus Sulcia muelleri DMIN uid47075	0.438553	0.252374	0.086964	0.222108	0.389631	0.338126	0.154347	0.117896	0.469538	0.448338	0.027057	0.055067
Candidatus Sulcia muelleri GWSS uid58943	0.439142	0.25069	0.086751	0.223418	0.390288	0.336512	0.155224	0.117976	0.470327	0.448082	0.026622	0.054969
Candidatus Sulcia muelleri SMDSEM uid59393	0.434695	0.257811	0.090692	0.216802	0.395354	0.337825	0.153525	0.113296	0.472873	0.426729	0.034182	0.066216
Candidatus Sulcia muelleri Sulcia ALF uid214083	0.430576	0.244294	0.09467	0.230459	0.387636	0.331529	0.159215	0.121621	0.464795	0.439465	0.034921	0.060819
Candidatus Tremblaya princeps PCIT uid68741	0.250457	0.14129	0.23495	0.373302	0.209552	0.269946	0.259337	0.261165	0.191401	0.174034	0.31614	0.318425
Candidatus Tremblaya princeps PCVAL uid159519	0.249558	0.140579	0.234242	0.375621	0.208148	0.271581	0.258701	0.26157	0.192499	0.173179	0.315593	0.318729
Candidatus Uzinura diaspidicola ASNER uid186740	0.37137	0.216556	0.14265	0.269424	0.359614	0.321964	0.176246	0.142176	0.396356	0.429201	0.072536	0.101906
Candidatus Vesicomyosocius okutanii HA uid59427	0.349378	0.207941	0.150839	0.291842	0.337483	0.328856	0.191331	0.142329	0.34372	0.447199	0.092318	0.116762
Candidatus Zinderia insecticola CARI uid52459	0.548887	0.27624	0.045567	0.129306	0.44327	0.368544	0.103227	0.084959	0.50494	0.462164	0.011131	0.021765
Capnocytophaga canimorsus Cc5 uid70727	0.324914	0.211653	0.160277	0.303157	0.361474	0.308055	0.193084	0.137388	0.321622	0.357782	0.161042	0.159554
Capnocytophaga ochracea DSM 7271 uid59197	0.318544	0.193806	0.17376	0.31389	0.351254	0.30005	0.20398	0.144717	0.291267	0.327792	0.213314	0.167627
Carboxydothermus hydrogenoformans Z 2901 uid57821	0.296306	0.189186	0.166651	0.347855	0.323152	0.325506	0.193053	0.158288	0.281846	0.312096	0.182643	0.223414
Cardinium endosymbiont cEper1 of Encarsia pergandiella uid175524	0.318571	0.206595	0.18425	0.290407	0.328219	0.317763	0.207329	0.146564	0.331489	0.368437	0.14316	0.156714
Carnobacterium 17 4 uid65789	0.319826	0.201647	0.143285	0.335241	0.341509	0.319193	0.202054	0.137244	0.369918	0.370578	0.121455	0.138049
Carnobacterium maltaromaticum LMA28 uid179370	0.322142	0.206965	0.142907	0.327986	0.340717	0.317346	0.201567	0.140369	0.36413	0.392033	0.107213	0.136623
Catenulispora acidiphila DSM 44928 uid59077	0.181644	0.122772	0.269473	0.426111	0.227388	0.263547	0.303768	0.205297	0.04607	0.051428	0.49954	0.402963
Caulobacter crescentus CB15 uid57891	0.196946	0.121315	0.267617	0.414122	0.24287	0.276524	0.277285	0.203321	0.045894	0.08613	0.484734	0.383242
Caulobacter crescentus NA1000 uid59307	0.198297	0.122184	0.266247	0.413272	0.242878	0.276952	0.278073	0.202097	0.04515	0.085235	0.485427	0.384188
Caulobacter K31 uid58551	0.198086	0.122642	0.265195	0.414076	0.240353	0.277622	0.279672	0.202352	0.045346	0.072072	0.503475	0.379107
Caulobacter segnis ATCC 21756 uid41709	0.197542	0.123434	0.263749	0.415275	0.243437	0.277298	0.279645	0.199619	0.041238	0.070879	0.504487	0.383397
Cellulomonas fimi ATCC 484 uid66779	0.140272	0.102496	0.290822	0.46641	0.208965	0.271555	0.310729	0.208751	0.016962	0.020588	0.534547	0.427904
Cellulomonas flavigena DSM 20109 uid48821	0.140207	0.101661	0.292271	0.46586	0.209125	0.270275	0.309089	0.211511	0.021575	0.027886	0.519948	0.430591
Cellulophaga algicola DSM 14237 uid62159	0.342766	0.214376	0.12915	0.313708	0.353365	0.307065	0.201511	0.138059	0.359257	0.394391	0.118927	0.127424
Cellulophaga lytica DSM 7489 uid63401	0.3539	0.215224	0.118398	0.312479	0.360236	0.303008	0.20182	0.134936	0.385518	0.402496	0.105388	0.106598
Cellvibrio gilvus ATCC 13127 uid68143	0.147973	0.104266	0.28723	0.460531	0.210817	0.271314	0.310836	0.207033	0.02136	0.029175	0.499626	0.449839
Cellvibrio japonicus Ueda107 uid59139	0.246512	0.167857	0.238352	0.347278	0.295025	0.290264	0.230503	0.184208	0.168338	0.252651	0.307725	0.271287
Cenarchaeum symbiosum A uid61411	0.262126	0.149198	0.202452	0.386196	0.275373	0.276499	0.247884	0.20022	0.16931	0.134706	0.347931	0.348026
Chamaesiphon PCC 6605 uid183005	0.269508	0.183185	0.219098	0.328209	0.295398	0.298694	0.231671	0.174237	0.257976	0.29624	0.239097	0.206687
Chelativorans BNC1 uid58069	0.215699	0.134199	0.255389	0.394713	0.251254	0.290704	0.260416	0.197626	0.102939	0.158441	0.396797	0.341823
Chitinophaga pinensis DSM 2588 uid59113	0.302961	0.172793	0.200681	0.323565	0.323894	0.294811	0.219503	0.161791	0.236791	0.282329	0.240865	0.240015
Chlamydia muridarum Nigg uid57785	0.266362	0.226897	0.198501	0.30819	0.30378	0.31202	0.228428	0.155747	0.294926	0.375163	0.156716	0.173155
Chlamydia pecorum P787 uid221292	0.271649	0.218306	0.208793	0.301253	0.307468	0.310971	0.228878	0.152682	0.282738	0.356672	0.173682	0.186908
Chlamydia pecorum PV3056 3 uid221290	0.271136	0.218514	0.208714	0.301621	0.307497	0.310925	0.228861	0.152709	0.28244	0.356811	0.173402	0.187335
Chlamydia pecorum W73 uid221291	0.271445	0.218471	0.208821	0.301263	0.30748	0.310984	0.228858	0.152678	0.282935	0.356555	0.173689	0.186821
Chlamydia psittaci 01DC12 uid179070	0.281979	0.222585	0.192934	0.302503	0.312733	0.309753	0.225513	0.152001	0.307231	0.375065	0.161838	0.155866
Chlamydia psittaci 84 55 uid175571	0.282424	0.222906	0.192402	0.302268	0.313423	0.309243	0.225207	0.152126	0.307565	0.374811	0.161894	0.155729
Chlamydia psittaci GR9 uid175572	0.2823	0.222535	0.192737	0.302428	0.312998	0.309693	0.225337	0.151972	0.306735	0.375308	0.161893	0.156063
Chlamydia psittaci M56 uid175576	0.283476	0.223357	0.191974	0.301194	0.313685	0.309899	0.224712	0.151704	0.31028	0.377838	0.158224	0.153659
Chlamydia psittaci MN uid175573	0.282215	0.222758	0.192553	0.302475	0.313332	0.309269	0.225523	0.151876	0.307676	0.375051	0.161982	0.155291
Chlamydia psittaci VS225 uid175574	0.281812	0.223149	0.192914	0.302125	0.313204	0.310377	0.224575	0.151841	0.308039	0.375128	0.160912	0.155918
Chlamydia psittaci WC uid175577	0.282359	0.222391	0.192777	0.302473	0.31361	0.308744	0.225733	0.151912	0.307751	0.374967	0.162045	0.155238
Chlamydia psittaci WS RT E30 uid175575	0.281923	0.222627	0.192905	0.302546	0.313009	0.309956	0.225063	0.151971	0.307381	0.375441	0.161082	0.156096
Chlamydia trachomatis 434 Bu uid61633	0.261591	0.221769	0.202837	0.313803	0.301128	0.310371	0.232012	0.156489	0.29009	0.365047	0.165936	0.178927
Chlamydia trachomatis A 363 uid196769	0.261575	0.222089	0.202625	0.313711	0.301108	0.310269	0.232186	0.156437	0.290401	0.365035	0.165584	0.178979
Chlamydia trachomatis A 5291 uid196770	0.26175	0.222798	0.202405	0.313022	0.30091	0.309792	0.232077	0.157195	0.290428	0.364799	0.165784	0.178964
Chlamydia trachomatis A HAR 13 uid58333	0.262001	0.222167	0.202706	0.313126	0.300952	0.310521	0.231995	0.156533	0.290352	0.364567	0.165959	0.179122
Chlamydia trachomatis A2497 uid159863	0.261722	0.221916	0.20273	0.313631	0.301606	0.310379	0.231674	0.156341	0.290266	0.364855	0.165767	0.179112
Chlamydia trachomatis A2497 uid159993	0.262759	0.223675	0.202051	0.311515	0.300613	0.311338	0.23121	0.156839	0.2902	0.364139	0.165799	0.179863
Chlamydia trachomatis B Jali20 OT uid59351	0.261897	0.221646	0.202778	0.313679	0.301748	0.310225	0.231728	0.156299	0.290243	0.36485	0.165692	0.179215
Chlamydia trachomatis B TZ1A828 OT uid59349	0.261872	0.221887	0.202724	0.313518	0.301522	0.31039	0.231754	0.156334	0.290276	0.364827	0.165841	0.179057
Chlamydia trachomatis D EC uid159881	0.262118	0.222662	0.202317	0.312903	0.30058	0.311439	0.231359	0.156622	0.289718	0.364805	0.165618	0.179859
Chlamydia trachomatis D LC uid159879	0.262139	0.222645	0.202316	0.3129	0.300568	0.311449	0.231344	0.156638	0.28971	0.364796	0.165621	0.179873
Chlamydia trachomatis D SotonD1 uid196772	0.261668	0.221968	0.202603	0.313726	0.301103	0.310368	0.231991	0.156506	0.290583	0.364644	0.165556	0.179181
Chlamydia trachomatis D SotonD5 uid196773	0.261454	0.221713	0.20278	0.314053	0.301356	0.310542	0.231707	0.156395	0.290343	0.364991	0.165469	0.179198
Chlamydia trachomatis D SotonD6 uid196774	0.261582	0.221642	0.202606	0.314132	0.301306	0.310277	0.231977	0.156401	0.290418	0.364966	0.165526	0.179049
Chlamydia trachomatis D UW 3 CX uid57637	0.261974	0.221939	0.20266	0.313427	0.301194	0.310684	0.231901	0.15622	0.290345	0.364741	0.165781	0.179132
Chlamydia trachomatis E 11023 uid161369	0.261488	0.222368	0.20227	0.313874	0.301193	0.311485	0.230803	0.15652	0.290301	0.364648	0.165751	0.1793
Chlamydia trachomatis E 150 uid161403	0.261575	0.222246	0.202181	0.313998	0.301226	0.311432	0.230798	0.156543	0.290183	0.364637	0.165781	0.179399
Chlamydia trachomatis E Bour uid196775	0.261585	0.221818	0.202576	0.314021	0.301111	0.310395	0.231924	0.156571	0.290555	0.364743	0.165586	0.179116
Chlamydia trachomatis E SotonE8 uid196777	0.261835	0.221854	0.202388	0.31391	0.301179	0.310251	0.232048	0.156506	0.29059	0.364879	0.165427	0.179088
Chlamydia trachomatis E SW3 uid167483	0.261848	0.221595	0.202366	0.314191	0.301074	0.310596	0.231681	0.15665	0.290482	0.364696	0.165666	0.179156
Chlamydia trachomatis F SW4 uid167484	0.26172	0.221571	0.202357	0.314352	0.301242	0.310605	0.231556	0.156597	0.290282	0.364892	0.165577	0.179249
Chlamydia trachomatis F SW5 uid167485	0.261808	0.221606	0.202449	0.314138	0.30111	0.3107	0.231518	0.156673	0.290335	0.364787	0.165838	0.179041
Chlamydia trachomatis G 11074 uid161409	0.261389	0.222229	0.202321	0.31406	0.30106	0.311433	0.23081	0.156696	0.290087	0.365036	0.165255	0.179623
Chlamydia trachomatis G 11222 uid161361	0.261727	0.222147	0.20207	0.314055	0.30107	0.311515	0.23078	0.156635	0.290196	0.36476	0.165307	0.179737
Chlamydia trachomatis G 9301 uid161377	0.261475	0.222229	0.202392	0.313904	0.301027	0.311371	0.230916	0.156686	0.29014	0.364925	0.165376	0.179558
Chlamydia trachomatis G 9768 uid161353	0.261426	0.222256	0.202346	0.313972	0.301023	0.311435	0.230822	0.156719	0.290068	0.365028	0.165305	0.179599
Chlamydia trachomatis G SotonG1 uid196779	0.261475	0.221774	0.202691	0.31406	0.301356	0.310491	0.231724	0.156429	0.290508	0.364889	0.165427	0.179177
Chlamydia trachomatis Ia SotonIa1 uid196780	0.261461	0.221856	0.202744	0.313939	0.301254	0.310261	0.232003	0.156481	0.290326	0.36491	0.165575	0.179189
Chlamydia trachomatis IU824 uid193712	0.261773	0.222181	0.202828	0.313208	0.301156	0.310867	0.230997	0.156973	0.290248	0.36434	0.166079	0.179328
Chlamydia trachomatis IU888 uid193713	0.26181	0.221654	0.202529	0.314008	0.301281	0.310898	0.231379	0.156442	0.29029	0.364632	0.165924	0.179154
Chlamydia trachomatis J 6276tet1 uid213394	0.261475	0.221464	0.203258	0.313803	0.301415	0.310262	0.23146	0.156863	0.289146	0.362428	0.167575	0.180852
Chlamydia trachomatis K SotonK1 uid196782	0.261469	0.221751	0.202723	0.314057	0.301309	0.310519	0.231795	0.156378	0.290388	0.364914	0.16554	0.179159
Chlamydia trachomatis L1 115 uid196784	0.261555	0.221694	0.202706	0.314045	0.301101	0.31021	0.232021	0.156667	0.290224	0.365034	0.165635	0.179107
Chlamydia trachomatis L1 224 uid196785	0.261533	0.221695	0.202772	0.314	0.301124	0.310307	0.231919	0.15665	0.290227	0.364989	0.16564	0.179144
Chlamydia trachomatis L1 440 LN uid196783	0.261582	0.22178	0.202679	0.313948	0.301031	0.31018	0.232022	0.156757	0.29016	0.365033	0.165723	0.179074
Chlamydia trachomatis L2 25667R uid196786	0.261502	0.221679	0.202787	0.314032	0.301086	0.310238	0.232021	0.156656	0.290166	0.365061	0.165685	0.179088
Chlamydia trachomatis L2 434 Bu f uid198644	0.261675	0.22221	0.20265	0.313465	0.301008	0.310641	0.23177	0.156581	0.290075	0.364817	0.165894	0.179213
Chlamydia trachomatis L2 434 Bu i uid198643	0.261668	0.222218	0.202647	0.313467	0.301022	0.310618	0.231772	0.156588	0.290053	0.364812	0.165919	0.179217
Chlamydia trachomatis L2b 795 uid196791	0.261476	0.221734	0.202769	0.31402	0.301032	0.310301	0.231986	0.156681	0.29015	0.365137	0.165634	0.179079
Chlamydia trachomatis L2b 8200 07 uid196787	0.261553	0.221737	0.202732	0.313978	0.301024	0.310331	0.231953	0.156692	0.290201	0.365061	0.165632	0.179106
Chlamydia trachomatis L2b Ams1 uid196792	0.261545	0.22173	0.202742	0.313983	0.301023	0.310336	0.231946	0.156696	0.290197	0.365051	0.165639	0.179113
Chlamydia trachomatis L2b Ams2 uid196793	0.261743	0.221722	0.202721	0.313772	0.300991	0.31038	0.232	0.156587	0.29023	0.364823	0.165664	0.179237
Chlamydia trachomatis L2b Ams3 uid196794	0.261529	0.221728	0.202742	0.313947	0.301015	0.310333	0.231946	0.156655	0.290212	0.365014	0.165613	0.179107
Chlamydia trachomatis L2b Ams4 uid196795	0.261487	0.221754	0.202767	0.313972	0.301005	0.310256	0.231992	0.156734	0.290173	0.365135	0.165644	0.179032
Chlamydia trachomatis L2b Ams5 uid196796	0.261526	0.221718	0.202776	0.31398	0.301013	0.310249	0.232014	0.156723	0.290208	0.365021	0.165654	0.179117
Chlamydia trachomatis L2b Canada1 uid196798	0.262018	0.222654	0.202995	0.312259	0.300581	0.311068	0.231167	0.157123	0.290129	0.363252	0.165993	0.180524
Chlamydia trachomatis L2b Canada2 uid196799	0.261497	0.221759	0.202772	0.313972	0.301034	0.310318	0.231943	0.156705	0.29019	0.365091	0.165607	0.179112
Chlamydia trachomatis L2b CV204 uid196790	0.261732	0.22206	0.202505	0.313645	0.300784	0.31013	0.231852	0.157183	0.290224	0.364932	0.165879	0.17891
Chlamydia trachomatis L2b UCH 1 proctitis uid61635	0.261756	0.221644	0.202719	0.313881	0.301089	0.310357	0.231975	0.156579	0.290233	0.364961	0.165899	0.178907
Chlamydia trachomatis L2b UCH 2 uid196788	0.261556	0.221737	0.202732	0.313975	0.301024	0.310334	0.23195	0.156692	0.290201	0.365061	0.165632	0.179106
Chlamydia trachomatis L2c uid68843	0.261508	0.222407	0.202642	0.313444	0.301437	0.310437	0.231638	0.156488	0.290414	0.365012	0.165542	0.179032
Chlamydia trachomatis L3 404 LN uid196797	0.261467	0.221652	0.202746	0.314134	0.301061	0.310201	0.232042	0.156696	0.290195	0.365085	0.165662	0.179057
Chlamydia trachomatis RC F 69 uid213385	0.261447	0.222419	0.202363	0.313771	0.301031	0.311432	0.231028	0.156508	0.290193	0.36479	0.16581	0.179207
Chlamydia trachomatis RC F s 342 uid213391	0.261402	0.221488	0.203066	0.314043	0.301489	0.310536	0.231312	0.156663	0.289223	0.362312	0.167738	0.180728
Chlamydia trachomatis RC F s 852 uid213387	0.261464	0.22149	0.203168	0.313878	0.301582	0.310604	0.231257	0.156557	0.289286	0.362238	0.167863	0.180613
Chlamydia trachomatis RC J 943 uid213388	0.26113	0.222408	0.202605	0.313857	0.30072	0.311304	0.231271	0.156705	0.289918	0.365005	0.165619	0.179457
Chlamydia trachomatis RC J 953 uid213389	0.261239	0.222402	0.202431	0.313928	0.300779	0.311428	0.231134	0.156658	0.289937	0.365029	0.165532	0.179502
Chlamydia trachomatis RC J 966 uid213393	0.26132	0.222352	0.202558	0.31377	0.300852	0.311292	0.231203	0.156653	0.289913	0.364993	0.165527	0.179567
Chlamydia trachomatis RC J 971 uid213395	0.261324	0.222403	0.202443	0.31383	0.300839	0.3114	0.231067	0.156694	0.289939	0.364966	0.165532	0.179564
Chlamydia trachomatis RC J s 122 uid213392	0.261712	0.221049	0.203019	0.314221	0.30137	0.310476	0.231303	0.156851	0.288771	0.362437	0.167643	0.181149
Chlamydia trachomatis RC L2 55 uid213396	0.261325	0.222401	0.202568	0.313706	0.301007	0.311215	0.231171	0.156607	0.289876	0.365016	0.165669	0.179439
Chlamydia trachomatis RC L2 s 3 uid213390	0.261507	0.222232	0.202542	0.313719	0.301402	0.311225	0.231008	0.156365	0.289918	0.36493	0.165778	0.179374
Chlamydia trachomatis RC L2 s 46 uid213386	0.261337	0.222445	0.202631	0.313587	0.30106	0.311391	0.231078	0.156471	0.289677	0.36517	0.165755	0.179398
Chlamydia trachomatis Sweden2 uid161995	0.261764	0.22165	0.2024	0.314187	0.301222	0.310587	0.231557	0.156634	0.290447	0.364656	0.165678	0.179218
Chlamydia trachomatis uid196771	0.261602	0.222003	0.202516	0.313873	0.30116	0.31014	0.232186	0.156508	0.290462	0.365065	0.165472	0.178994
Chlamydia trachomatis uid196776	0.261548	0.221794	0.202533	0.314125	0.301155	0.310509	0.231785	0.156552	0.29047	0.364819	0.165643	0.179067
Chlamydia trachomatis uid196778	0.261591	0.221807	0.202482	0.314094	0.301233	0.310232	0.231916	0.156596	0.290455	0.364857	0.165598	0.179064
Chlamydia trachomatis uid196781	0.261476	0.221852	0.20272	0.313952	0.301256	0.31022	0.232029	0.156494	0.290324	0.36493	0.165577	0.179169
Chlamydia trachomatis uid196789	0.261546	0.22193	0.202678	0.313807	0.300866	0.310234	0.231976	0.156886	0.290342	0.364931	0.165614	0.179069
Chlamydia trachomatis uid196800	0.261628	0.221691	0.20261	0.314053	0.30114	0.310123	0.232043	0.156675	0.290145	0.36507	0.165716	0.179046
Chlamydia trachomatis uid216090	0.262071	0.222575	0.202411	0.312933	0.301175	0.311089	0.23137	0.156356	0.290325	0.36434	0.165719	0.179605
Chlamydophila abortus S26 3 uid57963	0.27923	0.221741	0.195906	0.303123	0.311496	0.31076	0.225993	0.151751	0.297808	0.364248	0.172567	0.165376
Chlamydophila caviae GPIC uid57783	0.282449	0.22019	0.192176	0.305185	0.31225	0.308201	0.227304	0.152245	0.304461	0.377699	0.159828	0.158012
Chlamydophila felis Fe C 56 uid57971	0.283634	0.221608	0.193823	0.300935	0.311301	0.309279	0.2266	0.152821	0.30334	0.37232	0.164983	0.159357
Chlamydophila pecorum E58 uid66295	0.272446	0.218478	0.208402	0.300673	0.308403	0.310717	0.228327	0.152553	0.284073	0.356955	0.17295	0.186021
Chlamydophila pneumoniae AR39 uid57809	0.277055	0.218259	0.204482	0.300081	0.308016	0.310445	0.225151	0.156315	0.289781	0.357316	0.1814	0.171344
Chlamydophila pneumoniae CWL029 uid57811	0.275475	0.214986	0.205278	0.304261	0.308776	0.309731	0.226818	0.154676	0.28957	0.360975	0.180543	0.168913
Chlamydophila pneumoniae J138 uid57829	0.276264	0.215106	0.204902	0.303726	0.309069	0.308854	0.227124	0.154954	0.289465	0.360609	0.181071	0.168855
Chlamydophila pneumoniae LPCoLN uid159529	0.276685	0.215204	0.204577	0.303533	0.310244	0.309244	0.226539	0.153972	0.290412	0.360287	0.180437	0.168864
Chlamydophila pneumoniae TW 183 uid57997	0.277047	0.216052	0.204323	0.302578	0.308663	0.309497	0.226721	0.155118	0.289463	0.360822	0.180993	0.168721
Chlamydophila psittaci 01DC11 uid159527	0.281878	0.222236	0.193216	0.302671	0.313025	0.309392	0.225688	0.151894	0.30803	0.375237	0.161409	0.155324
Chlamydophila psittaci 02DC15 uid159521	0.281693	0.222334	0.1933	0.302673	0.312814	0.309661	0.225719	0.151806	0.308107	0.375407	0.161585	0.154901
Chlamydophila psittaci 08DC60 uid159525	0.281513	0.222313	0.193401	0.302773	0.312963	0.310021	0.225221	0.151795	0.308333	0.375354	0.160757	0.155555
Chlamydophila psittaci 6BC uid159845	0.282131	0.222667	0.193199	0.302003	0.313287	0.31	0.224968	0.151746	0.307888	0.375185	0.161453	0.155473
Chlamydophila psittaci 6BC uid63621	0.282215	0.221813	0.19279	0.303182	0.313382	0.308079	0.226644	0.151896	0.308042	0.375134	0.162167	0.154658
Chlamydophila psittaci C19 98 uid159523	0.281756	0.222271	0.193322	0.302651	0.313106	0.309601	0.225439	0.151853	0.308126	0.375378	0.161123	0.155373
Chlamydophila psittaci CP3 uid175578	0.282113	0.223262	0.192756	0.301869	0.313122	0.309636	0.225054	0.152188	0.307574	0.37481	0.161859	0.155757
Chlamydophila psittaci Mat116 uid189026	0.281221	0.221881	0.193498	0.3034	0.31317	0.31025	0.224528	0.152053	0.307304	0.374923	0.16083	0.156944
Chlamydophila psittaci NJ1 uid175579	0.282368	0.223064	0.19266	0.301909	0.313471	0.310067	0.224903	0.151559	0.308787	0.375565	0.160818	0.15483
Chlamydophila psittaci RD1 uid162063	0.281331	0.222647	0.19357	0.302453	0.312708	0.310543	0.224808	0.151941	0.308134	0.375391	0.160402	0.156073
Chlorobaculum parvum NCIB 8327 uid59185	0.256916	0.148922	0.235787	0.358375	0.291434	0.303069	0.226892	0.178604	0.118665	0.165523	0.396805	0.319006
Chlorobium chlorochromatii CaD3 uid58375	0.279786	0.171322	0.20062	0.348272	0.300636	0.298641	0.233479	0.167244	0.240643	0.357167	0.20317	0.19902
Chlorobium limicola DSM 245 uid58127	0.267446	0.153367	0.226903	0.352284	0.292042	0.302171	0.224727	0.18106	0.182037	0.235893	0.316356	0.265714
Chlorobium luteolum DSM 273 uid58175	0.249982	0.140177	0.244574	0.365268	0.271787	0.300182	0.236998	0.191032	0.132801	0.160952	0.413253	0.292994
Chlorobium phaeobacteroides BS1 uid58131	0.27897	0.158982	0.215797	0.346251	0.305615	0.304474	0.214728	0.175184	0.198399	0.259655	0.278299	0.263646
Chlorobium phaeobacteroides DSM 266 uid58133	0.276835	0.160476	0.221326	0.341362	0.299873	0.303485	0.219502	0.17714	0.202324	0.281147	0.266844	0.249685
Chlorobium phaeovibrioides DSM 265 uid58129	0.25989	0.144116	0.234738	0.361256	0.279774	0.301659	0.23353	0.185037	0.167407	0.238028	0.327385	0.267181
Chlorobium tepidum TLS uid57897	0.256669	0.148745	0.237778	0.356798	0.286566	0.302733	0.228566	0.182128	0.118463	0.157128	0.403169	0.321231
Chloroflexus aggregans DSM 9485 uid58621	0.212339	0.148754	0.271047	0.36786	0.24077	0.300979	0.256901	0.20135	0.155801	0.238125	0.301534	0.304539
Chloroflexus aurantiacus J 10 fl uid57657	0.21175	0.138822	0.280901	0.368528	0.241921	0.30069	0.255322	0.202068	0.150366	0.242579	0.29971	0.307345
Chloroflexus Y 400 fl uid59085	0.211342	0.139396	0.28167	0.367592	0.241196	0.298926	0.256203	0.203675	0.15074	0.242055	0.299965	0.307239
Chloroherpeton thalassium ATCC 35110 uid59187	0.28333	0.190193	0.191172	0.335306	0.324909	0.305302	0.216269	0.153521	0.228462	0.283725	0.251074	0.23674
Chromobacterium violaceum ATCC 12472 uid58001	0.204503	0.132136	0.279764	0.383597	0.263748	0.284621	0.247477	0.204154	0.067785	0.075867	0.452228	0.40412
Chromohalobacter salexigens DSM 3043 uid62921	0.195981	0.131311	0.282029	0.390679	0.259645	0.289074	0.247407	0.203875	0.073643	0.115807	0.443384	0.367166
Chroococcidiopsis thermalis PCC 7203 uid183002	0.257409	0.190339	0.220091	0.33216	0.294844	0.300166	0.229937	0.175053	0.28914	0.308575	0.206903	0.195382
Chthonomonas calidirosea T49 uid208678	0.220802	0.15451	0.272722	0.351945	0.27461	0.291216	0.246017	0.188141	0.167119	0.236873	0.314939	0.281049
Citrobacter koseri ATCC BAA 895 uid58143	0.248114	0.152765	0.25127	0.34785	0.282851	0.303733	0.229534	0.183882	0.149409	0.223589	0.299836	0.327166
Citrobacter rodentium ICC168 uid43089	0.248747	0.144855	0.25515	0.351248	0.283636	0.299605	0.230315	0.186444	0.137196	0.208246	0.316082	0.338476
Clavibacter michiganensis NCPPB 382 uid61625	0.166972	0.107882	0.27769	0.447457	0.215641	0.278837	0.29959	0.205932	0.022641	0.022755	0.573231	0.381373
Clavibacter michiganensis nebraskensis NCPPB 2581 uid195908	0.166881	0.107384	0.279145	0.446589	0.216446	0.279357	0.298388	0.205809	0.020067	0.020637	0.576908	0.382388
Clavibacter michiganensis sepedonicus uid61577	0.167518	0.109232	0.280367	0.442883	0.217737	0.276442	0.297343	0.208478	0.025065	0.026801	0.565377	0.382757
Clostridiales genomosp BVAB3 UPII9 5 uid46219	0.289927	0.192569	0.176935	0.340569	0.314509	0.301835	0.221371	0.162285	0.240063	0.316657	0.212159	0.231121
Clostridium acetobutylicum ATCC 824 uid57677	0.386171	0.19617	0.108174	0.309485	0.364785	0.318973	0.173238	0.143004	0.395166	0.393613	0.081124	0.130097
Clostridium acetobutylicum DSM 1731 uid68293	0.386301	0.196407	0.108107	0.309185	0.364758	0.318921	0.173277	0.143043	0.395131	0.393709	0.081155	0.130006
Clostridium acetobutylicum EA 2018 uid159515	0.386319	0.196361	0.108073	0.309247	0.364853	0.318896	0.173238	0.143013	0.39511	0.393762	0.081146	0.129982
Clostridium acidurici 9a uid176126	0.386684	0.19045	0.10942	0.313446	0.364351	0.325956	0.167571	0.142123	0.45067	0.361523	0.071847	0.11596
Clostridium beijerinckii NCIMB 8052 uid58137	0.379332	0.202752	0.103336	0.31458	0.36427	0.319468	0.175046	0.141216	0.415403	0.391388	0.071516	0.121694
Clostridium BNL1100 uid84307	0.353762	0.185576	0.139561	0.3211	0.344971	0.309738	0.193596	0.151694	0.326095	0.339115	0.153599	0.181191
Clostridium botulinum A ATCC 19397 uid58927	0.391461	0.20778	0.094912	0.305846	0.372272	0.324713	0.167052	0.135962	0.444694	0.38508	0.063515	0.106711
Clostridium botulinum A ATCC 3502 uid61579	0.391044	0.207629	0.094784	0.306543	0.371657	0.325053	0.167401	0.13589	0.444857	0.38495	0.063391	0.106801
Clostridium botulinum A Hall uid58931	0.390874	0.207848	0.09472	0.306558	0.371032	0.325516	0.167492	0.13596	0.44523	0.385258	0.063222	0.10629
Clostridium botulinum A2 Kyoto uid59229	0.39233	0.207533	0.095119	0.305019	0.374182	0.323441	0.166511	0.135866	0.443909	0.384742	0.063985	0.107364
Clostridium botulinum A3 Loch Maree uid59149	0.390789	0.207869	0.095418	0.305923	0.371396	0.325265	0.167611	0.135728	0.442856	0.385249	0.064381	0.107514
Clostridium botulinum B Eklund 17B uid59159	0.388655	0.2118	0.09025	0.309294	0.374773	0.321153	0.167972	0.136102	0.451042	0.403682	0.050951	0.094325
Clostridium botulinum B1 Okra uid59147	0.390569	0.207527	0.095362	0.306543	0.371333	0.325057	0.167516	0.136094	0.443243	0.38479	0.064519	0.107449
Clostridium botulinum Ba4 657 uid59173	0.392031	0.20737	0.094566	0.306033	0.373586	0.323779	0.166608	0.136026	0.445621	0.384459	0.063228	0.106692
Clostridium botulinum BKT015925 uid66203	0.393667	0.201884	0.099774	0.304675	0.369201	0.322852	0.169999	0.137949	0.444351	0.403615	0.05339	0.098645
Clostridium botulinum E3 Alaska E43 uid59157	0.388893	0.211889	0.089508	0.309711	0.371741	0.323728	0.169368	0.135163	0.451305	0.40556	0.049328	0.093807
Clostridium botulinum F 230613 uid159513	0.390578	0.207352	0.09534	0.30673	0.369569	0.326037	0.167956	0.136438	0.44411	0.384942	0.063721	0.107226
Clostridium botulinum F Langeland uid58929	0.391211	0.206904	0.095119	0.306766	0.371841	0.324578	0.167536	0.136045	0.444083	0.385171	0.063676	0.10707
Clostridium botulinum H04402 065 uid162091	0.390615	0.207879	0.095044	0.306462	0.371442	0.32493	0.167546	0.136082	0.444859	0.384773	0.063786	0.106582
Clostridium cellulolyticum H10 uid58709	0.354109	0.18303	0.141161	0.3217	0.344334	0.308434	0.193665	0.153567	0.325825	0.339921	0.150056	0.184198
Clostridium cellulovorans 743B uid51503	0.373678	0.199847	0.1093	0.317176	0.362374	0.314842	0.181257	0.141528	0.391389	0.396717	0.087748	0.124147
Clostridium cf saccharolyticum K10 uid197201	0.291952	0.155366	0.193639	0.359044	0.318243	0.294524	0.206145	0.181089	0.185893	0.217665	0.274352	0.322089
Clostridium clariflavum DSM 19732 uid82345	0.356577	0.191861	0.128578	0.322983	0.356604	0.31279	0.181491	0.149115	0.325754	0.345493	0.144042	0.184712
Clostridium difficile 630 uid57679	0.380035	0.204265	0.102484	0.313216	0.365426	0.325551	0.170544	0.138479	0.434344	0.388336	0.064784	0.112536
Clostridium difficile BI1 uid158363	0.382077	0.205657	0.099954	0.312312	0.364323	0.327313	0.170099	0.138265	0.44059	0.391977	0.059296	0.108137
Clostridium difficile CD196 uid41017	0.382141	0.20579	0.099939	0.31213	0.364113	0.327666	0.170036	0.138185	0.440126	0.391959	0.059334	0.108581
Clostridium difficile R20291 uid40921	0.381271	0.205262	0.101211	0.312256	0.364542	0.326955	0.169963	0.138541	0.437227	0.39001	0.061828	0.110935
Clostridium kluyveri DSM 555 uid58885	0.380109	0.197521	0.116412	0.305958	0.35942	0.321243	0.174508	0.144829	0.385177	0.373179	0.095408	0.146235
Clostridium kluyveri NBRC 12016 uid59369	0.380091	0.197971	0.115852	0.306086	0.358181	0.32303	0.174062	0.144727	0.385197	0.373445	0.094857	0.146502
Clostridium lentocellum DSM 5427 uid49117	0.344674	0.189832	0.138626	0.326868	0.348848	0.313298	0.186838	0.151016	0.365275	0.393247	0.101704	0.139774
Clostridium ljungdahlii DSM 13528 uid50583	0.380411	0.197797	0.111835	0.309957	0.356261	0.321051	0.178315	0.144373	0.402204	0.388985	0.080646	0.128165
Clostridium novyi NT uid58643	0.391345	0.196281	0.099839	0.312535	0.374114	0.322404	0.166177	0.137305	0.45311	0.388928	0.061936	0.096025
Clostridium pasteurianum BC1 uid201478	0.382783	0.197393	0.112748	0.307076	0.359976	0.321448	0.17636	0.142216	0.393181	0.396909	0.082232	0.127678
Clostridium perfringens 13 uid57681	0.376842	0.210975	0.089155	0.323028	0.367307	0.324859	0.166289	0.141545	0.443061	0.392781	0.06331	0.100847
Clostridium perfringens ATCC 13124 uid57901	0.377948	0.21134	0.089159	0.321553	0.369272	0.323713	0.166007	0.141009	0.441522	0.394079	0.063313	0.101086
Clostridium perfringens SM101 uid58117	0.37986	0.212573	0.090024	0.317542	0.369219	0.325767	0.165043	0.13997	0.443496	0.394111	0.062739	0.099654
Clostridium phytofermentans ISDg uid58519	0.337587	0.201261	0.139958	0.321194	0.346188	0.314317	0.191787	0.147708	0.33818	0.373914	0.121678	0.166229
Clostridium saccharolyticum WM1 uid51419	0.307905	0.174905	0.172924	0.344266	0.326188	0.304532	0.203191	0.166089	0.233978	0.276603	0.22991	0.25951
Clostridium saccharoperbutylacetonicum ATCC 27021 uid189747	0.377987	0.206919	0.101587	0.313507	0.367211	0.318034	0.175258	0.139498	0.416347	0.404419	0.064604	0.11463
Clostridium stercorarium DSM 8532 uid186819	0.333021	0.172805	0.161034	0.333135	0.333837	0.316448	0.190042	0.159667	0.26592	0.282836	0.210396	0.240843
Clostridium stercorarium DSM 8532 uid195569	0.332842	0.171921	0.16105	0.334187	0.33405	0.316192	0.190454	0.159304	0.265436	0.282413	0.210952	0.2412
Clostridium sticklandii uid59585	0.364161	0.181671	0.130007	0.324161	0.356939	0.321908	0.186165	0.134989	0.390448	0.370382	0.102485	0.136684
Clostridium SY8519 uid68705	0.285044	0.151657	0.20975	0.35355	0.320774	0.288443	0.214356	0.176427	0.193773	0.215945	0.278805	0.311476
Clostridium tetani E88 uid57683	0.392662	0.204107	0.095293	0.307938	0.372901	0.324885	0.165412	0.136802	0.454053	0.378914	0.063591	0.103442
Clostridium thermocellum ATCC 27405 uid57917	0.348537	0.179078	0.137594	0.334791	0.3509	0.309719	0.185109	0.154272	0.295561	0.305765	0.180926	0.217748
Clostridium thermocellum DSM 1313 uid161989	0.347231	0.179038	0.137006	0.336725	0.348826	0.310734	0.186474	0.153967	0.291924	0.304896	0.184067	0.219113
Collimonas fungivorans Ter331 uid70793	0.233065	0.142449	0.25533	0.369152	0.266258	0.290514	0.254266	0.188958	0.110404	0.130018	0.408357	0.351217
Colwellia psychrerythraea 34H uid57855	0.302236	0.202689	0.170193	0.324882	0.325701	0.307804	0.212416	0.154079	0.310843	0.38608	0.156163	0.146914
Comamonas testosteroni CNB 2 uid62961	0.215998	0.129203	0.273597	0.381203	0.261819	0.286514	0.254272	0.197395	0.087373	0.142304	0.408938	0.361385
Conexibacter woesei DSM 14684 uid43467	0.164424	0.104076	0.284026	0.447474	0.213283	0.270872	0.293521	0.222324	0.031547	0.027766	0.521618	0.419069
Coprococcus ART55 1 uid197176	0.328203	0.158391	0.156393	0.357013	0.340561	0.300249	0.197602	0.161588	0.240099	0.261314	0.217557	0.281029
Coprococcus catus GD 7 uid197174	0.310153	0.169685	0.171885	0.348277	0.337636	0.301381	0.201226	0.159758	0.237743	0.320806	0.186467	0.254984
Coprothermobacter proteolyticus DSM 5265 uid59253	0.286491	0.177333	0.179149	0.357028	0.303397	0.325081	0.206747	0.164775	0.266107	0.294276	0.211146	0.228471
Coraliomargarita akajimensis DSM 45221 uid47079	0.242098	0.165732	0.229398	0.362772	0.29648	0.287096	0.231535	0.184889	0.1556	0.235253	0.323887	0.28526
Corallococcus coralloides DSM 2259 uid157997	0.175667	0.123672	0.29585	0.40481	0.244028	0.271917	0.277937	0.206117	0.034515	0.045605	0.456397	0.463483
Coriobacterium glomerans PW2 uid65787	0.226728	0.147448	0.235411	0.390413	0.254057	0.292056	0.25213	0.201757	0.097985	0.154192	0.412895	0.334928
Corynebacterium argentoratense DSM 44202 uid217419	0.212079	0.143882	0.233333	0.410697	0.263362	0.282989	0.26894	0.184702	0.123382	0.192212	0.390772	0.29363
Corynebacterium aurimucosum ATCC 700975 uid59409	0.210232	0.141512	0.243157	0.405099	0.26941	0.278641	0.274615	0.177335	0.094872	0.162323	0.427459	0.315346
Corynebacterium callunae DSM 20147 uid193714	0.227753	0.154862	0.223911	0.393475	0.268293	0.292197	0.266285	0.173226	0.175812	0.287022	0.305142	0.232024
Corynebacterium diphtheriae 241 uid83607	0.22687	0.155368	0.228902	0.38886	0.268717	0.288825	0.265925	0.176533	0.184743	0.254014	0.31318	0.248064
Corynebacterium diphtheriae 31A uid84309	0.226034	0.154892	0.230378	0.388696	0.266997	0.28883	0.26654	0.177633	0.184291	0.251312	0.315624	0.248774
Corynebacterium diphtheriae BH8 uid84311	0.22637	0.15544	0.230072	0.388119	0.267556	0.288857	0.266039	0.177548	0.18399	0.251861	0.314788	0.24936
Corynebacterium diphtheriae C7 beta uid84313	0.227357	0.154428	0.230294	0.387922	0.268335	0.288518	0.265926	0.17722	0.186726	0.249469	0.317057	0.246748
Corynebacterium diphtheriae CDCE 8392 uid84295	0.225395	0.154785	0.230566	0.389254	0.266838	0.289898	0.266111	0.177154	0.184364	0.251747	0.31543	0.248459
Corynebacterium diphtheriae HC01 uid84297	0.226913	0.155349	0.228953	0.388785	0.268692	0.28879	0.265972	0.176547	0.184786	0.253922	0.313241	0.248051
Corynebacterium diphtheriae HC02 uid84317	0.226049	0.154573	0.229974	0.389405	0.26834	0.288925	0.265961	0.176774	0.182287	0.249726	0.318349	0.249638
Corynebacterium diphtheriae HC03 uid84299	0.226561	0.155122	0.229413	0.388903	0.269054	0.288133	0.266015	0.176799	0.183776	0.25348	0.314511	0.248233
Corynebacterium diphtheriae HC04 uid84301	0.226804	0.154838	0.22924	0.389118	0.268326	0.288797	0.266034	0.176843	0.18465	0.253963	0.313733	0.247653
Corynebacterium diphtheriae INCA 402 uid83605	0.225563	0.154679	0.230385	0.389373	0.267449	0.289463	0.26604	0.177048	0.183251	0.250946	0.317185	0.248618
Corynebacterium diphtheriae NCTC 13129 uid57691	0.226882	0.154824	0.229315	0.388979	0.268467	0.2884	0.266022	0.177112	0.185763	0.253435	0.312894	0.247908
Corynebacterium diphtheriae PW8 uid84303	0.225825	0.154117	0.230435	0.389623	0.267967	0.288669	0.266161	0.177203	0.183702	0.249998	0.316192	0.250108
Corynebacterium diphtheriae VA01 uid84305	0.226673	0.155087	0.228838	0.389402	0.268118	0.28919	0.266179	0.176512	0.184475	0.254158	0.314259	0.247108
Corynebacterium efficiens YS 314 uid62905	0.212737	0.129551	0.257677	0.400035	0.252918	0.286375	0.272816	0.187892	0.074863	0.129707	0.45939	0.33604
Corynebacterium glutamicum ATCC 13032 uid193708	0.229376	0.154156	0.224958	0.39151	0.270513	0.292815	0.26519	0.171482	0.173156	0.236192	0.343367	0.247284
Corynebacterium glutamicum ATCC 13032 uid57905	0.229257	0.154122	0.224989	0.391632	0.270457	0.292776	0.265256	0.171511	0.173117	0.236195	0.343354	0.247335
Corynebacterium glutamicum ATCC 13032 uid61611	0.229462	0.154759	0.22496	0.390818	0.269729	0.292951	0.265378	0.171942	0.173754	0.236067	0.342319	0.24786
Corynebacterium glutamicum MB001 uid214793	0.227617	0.153996	0.225438	0.39295	0.267249	0.294064	0.266248	0.17244	0.171987	0.23148	0.347604	0.248929
Corynebacterium glutamicum R uid58897	0.228139	0.15426	0.224792	0.392805	0.265303	0.294671	0.266746	0.173278	0.17088	0.231479	0.348298	0.24934
Corynebacterium glutamicum SCgG1 uid207285	0.228633	0.153912	0.224077	0.393379	0.267549	0.295418	0.265218	0.171816	0.174071	0.234263	0.343828	0.247838
Corynebacterium glutamicum SCgG2 uid207286	0.22864	0.153941	0.224057	0.393362	0.267587	0.295461	0.265172	0.171779	0.174081	0.234322	0.343791	0.247806
Corynebacterium halotolerans YIM 70093 DSM 44683 uid189953	0.187199	0.12021	0.269447	0.423139	0.246377	0.282518	0.277574	0.193528	0.03484	0.053411	0.544841	0.366901
Corynebacterium jeikeium K411 uid58399	0.217593	0.131057	0.24573	0.405621	0.275655	0.273103	0.26528	0.185962	0.097301	0.137929	0.41883	0.34594
Corynebacterium kroppenstedtii DSM 44385 uid59411	0.222756	0.152984	0.230036	0.394225	0.269616	0.269651	0.276342	0.184391	0.135077	0.207128	0.35278	0.305015
Corynebacterium maris DSM 45190 uid214081	0.18892	0.130584	0.253661	0.426835	0.25717	0.28124	0.278158	0.183433	0.054566	0.060869	0.521159	0.363405
Corynebacterium pseudotuberculosis 1 06 A uid159665	0.23021	0.155397	0.227202	0.387191	0.266345	0.292166	0.265739	0.17575	0.193609	0.276473	0.280624	0.249294
Corynebacterium pseudotuberculosis 1002 uid159677	0.231148	0.155606	0.226755	0.386491	0.266858	0.291413	0.265849	0.17588	0.193936	0.275741	0.280613	0.24971
Corynebacterium pseudotuberculosis 258 uid167260	0.230625	0.15533	0.226815	0.38723	0.26642	0.291946	0.266354	0.17528	0.193555	0.275765	0.281241	0.249439
Corynebacterium pseudotuberculosis 267 uid162175	0.231485	0.156004	0.22661	0.385901	0.267035	0.2916	0.265576	0.17579	0.193912	0.275432	0.280982	0.249673
Corynebacterium pseudotuberculosis 3 99 5 uid83609	0.230559	0.155292	0.226313	0.387836	0.2671	0.291844	0.265667	0.175389	0.193574	0.27602	0.280948	0.249459
Corynebacterium pseudotuberculosis 31 uid162167	0.229706	0.155843	0.226905	0.387546	0.266043	0.291617	0.266484	0.175857	0.193701	0.275806	0.280487	0.250006
Corynebacterium pseudotuberculosis 316 uid89381	0.230835	0.156215	0.227106	0.385844	0.265694	0.292146	0.266109	0.176051	0.194242	0.275973	0.280685	0.2491
Corynebacterium pseudotuberculosis 42 02 A uid159669	0.230265	0.155166	0.227021	0.387548	0.266999	0.291612	0.265957	0.175431	0.193151	0.275667	0.280995	0.250186
Corynebacterium pseudotuberculosis C231 uid159675	0.231089	0.155603	0.22681	0.386498	0.267505	0.290981	0.265678	0.175835	0.193899	0.275763	0.280557	0.249781
Corynebacterium pseudotuberculosis CIP 52 97 uid159667	0.230138	0.155521	0.22758	0.386761	0.265907	0.291969	0.266479	0.175645	0.193953	0.275924	0.28156	0.248564
Corynebacterium pseudotuberculosis Cp162 uid168258	0.229203	0.155276	0.227119	0.388402	0.266761	0.292039	0.265978	0.175222	0.193219	0.276389	0.280728	0.249663
Corynebacterium pseudotuberculosis FRC41 uid50585	0.231252	0.155188	0.226311	0.38725	0.267348	0.291127	0.265855	0.17567	0.193179	0.275154	0.281284	0.250383
Corynebacterium pseudotuberculosis I19 uid159673	0.231003	0.155842	0.226742	0.386413	0.267317	0.291161	0.265717	0.175805	0.19391	0.275851	0.280504	0.249735
Corynebacterium pseudotuberculosis P54B96 uid157909	0.231013	0.15596	0.226924	0.386103	0.266899	0.291116	0.265742	0.176243	0.194203	0.27624	0.280026	0.249531
Corynebacterium pseudotuberculosis PAT10 uid159671	0.231007	0.155886	0.226958	0.386149	0.266885	0.291379	0.265835	0.1759	0.193664	0.275939	0.280591	0.249806
Corynebacterium resistens DSM 45100 uid50555	0.22302	0.14491	0.233913	0.398158	0.272916	0.273731	0.267112	0.186242	0.150886	0.206337	0.343926	0.298851
Corynebacterium terpenotabidum Y 11 uid210639	0.192184	0.122302	0.257404	0.42811	0.238574	0.277538	0.290007	0.193881	0.053011	0.088103	0.501294	0.357592
Corynebacterium ulcerans 0102 uid169879	0.228813	0.151374	0.229118	0.390694	0.268013	0.288338	0.267674	0.175975	0.184715	0.256883	0.300289	0.258113
Corynebacterium ulcerans 809 uid159659	0.2283	0.152207	0.229546	0.389947	0.265995	0.289683	0.268264	0.176058	0.18466	0.257831	0.300928	0.256581
Corynebacterium ulcerans BR AD22 uid68291	0.228883	0.151491	0.229558	0.390068	0.266888	0.28793	0.268551	0.176631	0.184344	0.256636	0.300925	0.258095
Corynebacterium urealyticum DSM 7109 uid61639	0.209085	0.12397	0.256737	0.410207	0.26822	0.271695	0.270397	0.189688	0.070268	0.111403	0.454835	0.363494
Corynebacterium urealyticum DSM 7111 uid188688	0.208134	0.123399	0.257445	0.411022	0.267277	0.2724	0.270858	0.189465	0.069024	0.109373	0.457226	0.364377
Corynebacterium variabile DSM 44702 uid62003	0.193872	0.123002	0.257178	0.425948	0.242782	0.274482	0.286949	0.195786	0.051554	0.079535	0.520751	0.34816
Coxiella burnetii CbuG Q212 uid58893	0.278505	0.208719	0.200872	0.311904	0.310304	0.313452	0.213639	0.162604	0.268832	0.32083	0.20382	0.206518
Coxiella burnetii CbuK Q154 uid58895	0.278532	0.209028	0.20216	0.310281	0.311881	0.312632	0.213526	0.161961	0.269485	0.321622	0.203463	0.20543
Coxiella burnetii Dugway 5J108 111 uid58629	0.28119	0.210651	0.199898	0.308261	0.313319	0.312507	0.214154	0.160021	0.272997	0.324289	0.201426	0.201287
Coxiella burnetii RSA 331 uid58637	0.277663	0.208391	0.201875	0.312071	0.311692	0.312602	0.21348	0.162226	0.268573	0.320264	0.203218	0.207945
Coxiella burnetii RSA 493 uid57631	0.278419	0.20898	0.200871	0.311731	0.310295	0.313687	0.214062	0.161957	0.268638	0.321463	0.204703	0.205196
Crinalium epipsammum PCC 9333 uid183113	0.276814	0.196066	0.205037	0.322083	0.313908	0.299532	0.222019	0.16454	0.322067	0.361109	0.150985	0.165839
Croceibacter atlanticus HTCC2559 uid49661	0.338676	0.208207	0.137059	0.316057	0.354691	0.304402	0.202794	0.138112	0.370894	0.395945	0.117693	0.115468
Cronobacter sakazakii ATCC BAA 894 uid58145	0.237422	0.138473	0.2655	0.358604	0.281048	0.298223	0.233407	0.187323	0.119083	0.190005	0.340851	0.350061
Cronobacter sakazakii ES15 uid167045	0.235928	0.137078	0.266995	0.359998	0.279357	0.297878	0.23539	0.187375	0.114759	0.186018	0.344269	0.354954
Cronobacter sakazakii Sp291 uid189241	0.236266	0.137525	0.266664	0.359545	0.280301	0.297875	0.234597	0.187226	0.116122	0.187544	0.3427	0.353634
Cronobacter turicensis z3032 uid40821	0.235608	0.138652	0.267018	0.358723	0.27915	0.297156	0.235026	0.188667	0.113525	0.18163	0.348143	0.356702
Cryptobacterium curtum DSM 15641 uid59041	0.23514	0.158918	0.21889	0.387052	0.275614	0.286858	0.257218	0.180309	0.183077	0.320385	0.246579	0.249959
Cupriavidus metallidurans CH34 uid57815	0.207739	0.130711	0.273742	0.387808	0.252973	0.286726	0.264447	0.195854	0.080217	0.111136	0.417048	0.391599
Cupriavidus necator N 1 uid68689	0.199106	0.122363	0.282048	0.396484	0.248616	0.284629	0.26724	0.199515	0.057731	0.076397	0.456611	0.40926
Cupriavidus taiwanensis LMG 19424 uid61615	0.195658	0.119503	0.28455	0.400289	0.247402	0.284754	0.269008	0.198836	0.049839	0.06437	0.467429	0.418362
Cyanobacterium PCC 10605 uid183340	0.318773	0.218228	0.160252	0.302746	0.340543	0.311129	0.196171	0.152157	0.336884	0.402017	0.134459	0.12664
Cyanobacterium stanieri PCC 7202 uid183337	0.305202	0.204212	0.175505	0.315081	0.330989	0.309418	0.20066	0.158932	0.289645	0.366004	0.184677	0.159673
cyanobacterium UCYN A uid43697	0.331119	0.220446	0.162298	0.286136	0.329471	0.323183	0.196709	0.150637	0.379144	0.424679	0.090591	0.105587
Cyanobium gracile PCC 6307 uid182931	0.174111	0.11243	0.325127	0.388332	0.223924	0.286325	0.259132	0.230619	0.045144	0.077671	0.480498	0.396688
Cyanothece ATCC 51142 uid59013	0.292064	0.214841	0.185813	0.307282	0.326257	0.308582	0.207769	0.157392	0.323619	0.37394	0.160418	0.142023
Cyanothece PCC 7424 uid59025	0.28293	0.211381	0.197242	0.308447	0.323053	0.30492	0.211876	0.160151	0.320502	0.368378	0.157061	0.154059
Cyanothece PCC 7425 uid59435	0.231991	0.168692	0.270514	0.328803	0.286738	0.300493	0.232817	0.179952	0.191716	0.269996	0.264984	0.273304
Cyanothece PCC 7822 uid52547	0.27989	0.203491	0.203326	0.313294	0.320798	0.302721	0.215319	0.161161	0.305656	0.354952	0.175497	0.163895
Cyanothece PCC 8801 uid59027	0.281937	0.20678	0.20362	0.307663	0.321363	0.306376	0.211618	0.160643	0.310042	0.357229	0.177701	0.155028
Cyanothece PCC 8802 uid59143	0.281304	0.206451	0.204125	0.30812	0.320853	0.306289	0.212208	0.16065	0.30887	0.356921	0.179355	0.154854
Cyclobacterium marinum DSM 745 uid71485	0.323776	0.207759	0.150752	0.317714	0.345171	0.306487	0.196431	0.151911	0.303303	0.339794	0.174755	0.182148
Cycloclasticus P1 uid176368	0.282542	0.192287	0.183647	0.341523	0.315256	0.307329	0.216794	0.16062	0.287441	0.340699	0.179445	0.192415
Cycloclasticus zancles 7 ME uid214092	0.283473	0.193889	0.184202	0.338436	0.315311	0.307893	0.215365	0.161431	0.287775	0.342673	0.176799	0.192754
Cylindrospermum stagnale PCC 7417 uid183111	0.274034	0.192933	0.211053	0.32198	0.311096	0.301167	0.222863	0.164874	0.293081	0.326967	0.190511	0.189442
Cytophaga hutchinsonii ATCC 33406 uid57651	0.325236	0.208437	0.158353	0.307974	0.331654	0.304825	0.222336	0.141185	0.304566	0.336869	0.176485	0.18208
Dactylococcopsis salina PCC 8305 uid183341	0.269089	0.195124	0.202204	0.333583	0.319776	0.295159	0.217068	0.167998	0.30117	0.333654	0.18723	0.177946
Dechloromonas aromatica RCB uid58025	0.225158	0.139198	0.258352	0.377293	0.268472	0.294309	0.247475	0.189744	0.110011	0.166676	0.404085	0.319228
Dechlorosoma suillum PS uid81439	0.201206	0.12188	0.288019	0.388895	0.263831	0.288398	0.252521	0.19525	0.062247	0.082123	0.508475	0.347156
Deferribacter desulfuricans SSM1 uid46653	0.368744	0.214718	0.105761	0.310777	0.367309	0.335771	0.166566	0.130354	0.365345	0.415636	0.082967	0.136052
Dehalobacter 11DCA uid177715	0.307773	0.167679	0.188634	0.335914	0.322371	0.311376	0.203818	0.162436	0.233035	0.283838	0.233349	0.249778
Dehalobacter CF uid177714	0.309337	0.168304	0.186992	0.335367	0.324177	0.311189	0.203025	0.161609	0.236104	0.286542	0.23077	0.246584
Dehalococcoides BAV1 uid58477	0.286942	0.157752	0.212949	0.342357	0.298905	0.307544	0.218157	0.175393	0.225486	0.284961	0.25645	0.233103
Dehalococcoides CBDB1 uid58413	0.286742	0.159063	0.213074	0.341121	0.297851	0.308631	0.218545	0.174973	0.225923	0.286143	0.256167	0.231767
Dehalococcoides ethenogenes 195 uid57763	0.283695	0.15579	0.214575	0.345939	0.298025	0.30444	0.220602	0.176933	0.204631	0.264978	0.278208	0.252184
Dehalococcoides GT uid42115	0.285798	0.157488	0.213447	0.343267	0.29879	0.307399	0.218636	0.175175	0.224108	0.28349	0.257193	0.23521
Dehalococcoides mccartyi BTF08 uid190183	0.28702	0.157928	0.212533	0.342518	0.29997	0.306375	0.218416	0.17524	0.224752	0.281407	0.259422	0.234418
Dehalococcoides mccartyi DCMB5 uid190184	0.286298	0.159356	0.21308	0.341265	0.298911	0.307945	0.217371	0.175773	0.225486	0.285484	0.255386	0.233645
Dehalococcoides VS uid42393	0.286212	0.160043	0.211652	0.342093	0.296828	0.306818	0.219451	0.176903	0.222869	0.285039	0.256037	0.236055
Dehalogenimonas lykanthroporepellens BL DC 9 uid48131	0.248894	0.147103	0.231784	0.372219	0.280129	0.296326	0.235386	0.188159	0.156249	0.191463	0.358459	0.293829
Deinococcus deserti VCD115 uid58615	0.2041	0.104378	0.29601	0.395512	0.245388	0.282555	0.257641	0.214416	0.093819	0.146018	0.397635	0.362528
Deinococcus geothermalis DSM 11300 uid58275	0.188011	0.104141	0.304313	0.403535	0.238559	0.28222	0.263323	0.215898	0.071281	0.105721	0.428506	0.394492
Deinococcus gobiensis I 0 uid162509	0.180996	0.098419	0.302831	0.417747	0.232961	0.274214	0.269508	0.223312	0.036395	0.043074	0.50409	0.416433
Deinococcus maricopensis DSM 21211 uid62225	0.196174	0.09272	0.304271	0.406836	0.237056	0.276987	0.271049	0.214908	0.048205	0.041797	0.53067	0.379328
Deinococcus peraridilitoris DSM 19664 uid183485	0.196318	0.120048	0.293495	0.39014	0.249937	0.285301	0.250761	0.214001	0.092475	0.116428	0.430681	0.360417
Deinococcus proteolyticus MRP uid63399	0.188516	0.104991	0.303266	0.403228	0.24871	0.274173	0.260277	0.21684	0.076673	0.099877	0.42932	0.39413
Deinococcus radiodurans R1 uid57665	0.190033	0.10898	0.301625	0.399303	0.244006	0.27398	0.263829	0.218152	0.070226	0.083511	0.461242	0.384962
Delftia acidovorans SPH 1 uid58703	0.196248	0.119896	0.292438	0.391419	0.246882	0.278645	0.268483	0.20599	0.061258	0.079601	0.470445	0.388696
Delftia Cs1 4 uid67319	0.194486	0.119721	0.293834	0.391959	0.245297	0.279937	0.268364	0.206402	0.057616	0.076811	0.473774	0.391799
Denitrovibrio acetiphilus DSM 12809 uid46657	0.323777	0.162038	0.173026	0.341159	0.331738	0.311268	0.202288	0.154707	0.26396	0.311226	0.21935	0.205464
Desulfarculus baarsii DSM 2075 uid51371	0.199291	0.127877	0.272948	0.399884	0.259489	0.289351	0.243099	0.208061	0.060811	0.076668	0.495946	0.366575
Desulfatibacillum alkenivorans AK 01 uid58913	0.261906	0.16532	0.205534	0.367239	0.302046	0.295963	0.228815	0.173175	0.145571	0.163724	0.384107	0.306598
Desulfitobacterium dehalogenans ATCC 51507 uid82553	0.287848	0.176009	0.193257	0.342885	0.315369	0.312543	0.205402	0.166686	0.230458	0.30384	0.229923	0.23578
Desulfitobacterium dichloroeliminans LMG P 21439 uid82555	0.287067	0.175789	0.193704	0.34344	0.315314	0.313401	0.205575	0.165709	0.243836	0.312828	0.219498	0.223838
Desulfitobacterium hafniense DCB 2 uid57749	0.279805	0.170162	0.20234	0.347694	0.309626	0.310883	0.209479	0.170012	0.197585	0.27509	0.263368	0.263957
Desulfitobacterium hafniense Y51 uid58605	0.280591	0.17154	0.20258	0.345289	0.30929	0.309725	0.209565	0.17142	0.199389	0.274925	0.262613	0.263073
Desulfobacca acetoxidans DSM 11109 uid65785	0.240474	0.164353	0.250384	0.344789	0.283507	0.308315	0.222038	0.18614	0.159125	0.216801	0.326877	0.297196
Desulfobacterium autotrophicum HRM2 uid59061	0.291185	0.160803	0.212035	0.335977	0.298283	0.313009	0.220506	0.168201	0.192839	0.252466	0.302382	0.252313
Desulfobacula toluolica Tol2 uid175777	0.323398	0.182185	0.178801	0.315616	0.331859	0.312424	0.203748	0.151969	0.266672	0.315147	0.212279	0.205902
Desulfobulbus propionicus DSM 2032 uid62265	0.234795	0.142768	0.262341	0.360096	0.277547	0.300893	0.233274	0.188287	0.1031	0.150843	0.41784	0.328217
Desulfocapsa sulfexigens DSM 10523 uid189952	0.285438	0.16304	0.217057	0.334466	0.30545	0.311661	0.214076	0.168813	0.229628	0.323638	0.234689	0.212045
Desulfococcus oleovorans Hxd3 uid58777	0.253037	0.147411	0.231498	0.368054	0.285026	0.298917	0.236656	0.179402	0.1243	0.174178	0.377428	0.324094
Desulfohalobium retbaense DSM 5692 uid59183	0.217412	0.156517	0.262729	0.363342	0.284201	0.291262	0.231434	0.193104	0.128969	0.179846	0.37808	0.313104
Desulfomicrobium baculatum DSM 4028 uid59217	0.234835	0.146214	0.250891	0.368059	0.272672	0.305215	0.232502	0.189612	0.107625	0.145404	0.421843	0.325129
Desulfomonile tiedjei DSM 6799 uid168320	0.265508	0.16817	0.216229	0.350093	0.28754	0.305635	0.22633	0.180496	0.215435	0.237688	0.278536	0.268341
Desulfosporosinus acidiphilus SJ4 uid156759	0.294619	0.1869	0.185233	0.333248	0.309433	0.315513	0.209729	0.165326	0.267784	0.331022	0.192722	0.208473
Desulfosporosinus meridiei DSM 13257 uid75097	0.297892	0.184058	0.180138	0.337913	0.312005	0.318173	0.20576	0.164062	0.278179	0.332272	0.183965	0.205583
Desulfosporosinus orientis DSM 765 uid82939	0.295746	0.183314	0.180751	0.340189	0.310763	0.31702	0.206716	0.165501	0.259628	0.32223	0.20203	0.216111
Desulfotalea psychrophila LSv54 uid58153	0.284027	0.16254	0.212035	0.341398	0.296949	0.310264	0.217802	0.174986	0.200578	0.31574	0.258573	0.225108
Desulfotomaculum acetoxidans DSM 771 uid59109	0.311186	0.183754	0.171539	0.333521	0.323076	0.311594	0.200399	0.16493	0.263264	0.323137	0.187875	0.225724
Desulfotomaculum carboxydivorans CO 1 SRB uid67317	0.28307	0.167251	0.196225	0.353454	0.306347	0.313061	0.208944	0.171648	0.224669	0.274732	0.245908	0.254691
Desulfotomaculum gibsoniae DSM 7213 uid76945	0.289235	0.169399	0.192612	0.348754	0.312012	0.309533	0.204444	0.174012	0.23071	0.279119	0.234657	0.255514
Desulfotomaculum kuznetsovii DSM 6115 uid67357	0.239885	0.146851	0.238392	0.374872	0.278961	0.30709	0.217743	0.196207	0.158613	0.191543	0.323156	0.326688
Desulfotomaculum reducens MI 1 uid58277	0.301331	0.175309	0.181509	0.341852	0.319042	0.3144	0.203436	0.163122	0.274405	0.31811	0.195992	0.211493
Desulfotomaculum ruminis DSM 2154 uid67507	0.280359	0.168752	0.20289	0.347999	0.307932	0.31321	0.20795	0.170907	0.208058	0.259062	0.258721	0.274159
Desulfovibrio aespoeensis Aspo 2 uid42613	0.230728	0.137159	0.252862	0.379251	0.268264	0.298978	0.240504	0.192255	0.069589	0.095016	0.484121	0.351274
Desulfovibrio africanus Walvis Bay uid66847	0.219512	0.140626	0.263223	0.37664	0.266829	0.297125	0.237317	0.198728	0.086596	0.115374	0.445638	0.352391
Desulfovibrio alaskensis G20 uid57941	0.225506	0.134491	0.26148	0.378522	0.266869	0.292056	0.244345	0.196729	0.147801	0.185237	0.347603	0.319359
Desulfovibrio desulfuricans ATCC 27774 uid59213	0.223438	0.135033	0.264615	0.376915	0.262775	0.289909	0.245782	0.201534	0.127224	0.195957	0.374117	0.302701
Desulfovibrio desulfuricans ND132 uid63159	0.220195	0.137774	0.258627	0.383404	0.271375	0.301035	0.240295	0.187296	0.044856	0.044449	0.541386	0.369309
Desulfovibrio gigas DSM 1382 uid221293	0.199195	0.13239	0.285472	0.382933	0.258122	0.293576	0.25742	0.190875	0.076242	0.103589	0.447682	0.372478
Desulfovibrio hydrothermalis AM13 DSM 14728 uid184831	0.285854	0.164539	0.202079	0.347528	0.30782	0.307966	0.216552	0.167662	0.229596	0.323877	0.238541	0.207986
Desulfovibrio magneticus RS 1 uid59309	0.205706	0.141174	0.259155	0.393965	0.25465	0.289665	0.264455	0.19123	0.08992	0.114682	0.473217	0.322181
Desulfovibrio piezophilus C1TLV30 uid190704	0.259395	0.164445	0.220246	0.355914	0.29374	0.305326	0.227194	0.173739	0.194115	0.267925	0.288289	0.249671
Desulfovibrio salexigens DSM 2638 uid59223	0.277161	0.163663	0.205649	0.353527	0.310036	0.306127	0.216832	0.167005	0.206894	0.295566	0.27714	0.2204
Desulfovibrio vulgaris DP4 uid58679	0.206867	0.130597	0.268003	0.394533	0.250365	0.29079	0.254716	0.204129	0.098991	0.119943	0.460686	0.32038
Desulfovibrio vulgaris Hildenborough uid57645	0.206729	0.131597	0.267553	0.39412	0.250327	0.288812	0.255663	0.205198	0.09937	0.120724	0.457969	0.321937
Desulfovibrio vulgaris Miyazaki F uid59089	0.19108	0.122879	0.280298	0.405743	0.243448	0.282562	0.269125	0.204865	0.065601	0.070668	0.477661	0.38607
Desulfovibrio vulgaris RCH1 uid161961	0.206468	0.12991	0.267725	0.395897	0.250629	0.289935	0.255493	0.203943	0.097552	0.11872	0.461364	0.322364
Desulfurispirillum indicum S5 uid45897	0.248525	0.137373	0.266903	0.347199	0.288679	0.304936	0.218038	0.188348	0.120331	0.194754	0.388489	0.296426
Desulfurivibrio alkaliphilus AHT2 uid49487	0.215111	0.134268	0.278674	0.371946	0.278142	0.292577	0.230032	0.19925	0.099161	0.145859	0.404284	0.350697
Desulfurobacterium thermolithotrophum DSM 11699 uid63405	0.344927	0.181928	0.144828	0.328317	0.345142	0.326758	0.18298	0.14512	0.385714	0.373156	0.114879	0.126251
Desulfurococcus fermentans DSM 16532 uid75119	0.328577	0.170303	0.161675	0.339445	0.289418	0.335145	0.193626	0.181811	0.28304	0.238235	0.222708	0.256017
Desulfurococcus kamchatkensis 1221n uid59133	0.327529	0.168496	0.162006	0.341968	0.290534	0.33243	0.193707	0.183328	0.27757	0.231982	0.228389	0.262059
Desulfurococcus mucosus DSM 2162 uid62227	0.290038	0.153552	0.181835	0.374574	0.268894	0.323218	0.208987	0.198901	0.206388	0.157732	0.311863	0.324017
Dichelobacter nodosus VCS1703A uid57643	0.256686	0.207021	0.195717	0.340574	0.311745	0.300439	0.22362	0.164197	0.25893	0.314856	0.208782	0.217432
Dickeya dadantii 3937 uid52537	0.23513	0.15173	0.265008	0.348117	0.277976	0.29836	0.235489	0.188166	0.126077	0.182658	0.330708	0.360541
Dickeya dadantii Ech586 uid42519	0.235533	0.1579	0.258371	0.348196	0.280057	0.300665	0.233862	0.185416	0.153786	0.225263	0.28947	0.331482
Dickeya dadantii Ech703 uid59363	0.23411	0.159277	0.256836	0.349778	0.277138	0.301699	0.234184	0.186978	0.136859	0.204916	0.312433	0.345791
Dickeya zeae Ech1591 uid59297	0.23505	0.158347	0.257916	0.348687	0.281298	0.298662	0.233165	0.186875	0.144393	0.208036	0.304832	0.342739
Dictyoglomus thermophilum H 6 12 uid59439	0.350296	0.205127	0.131347	0.31323	0.344325	0.336633	0.171175	0.147867	0.362311	0.386958	0.098553	0.152179
Dictyoglomus turgidum DSM 6724 uid59177	0.350253	0.2027	0.132897	0.31415	0.343792	0.33627	0.172084	0.147853	0.361828	0.385486	0.099576	0.153109
Dinoroseobacter shibae DFL 12 uid58707	0.200731	0.125805	0.263261	0.410203	0.239864	0.288352	0.274651	0.197133	0.05998	0.094876	0.437518	0.407626
Dyadobacter fermentans DSM 18053 uid59049	0.281809	0.171089	0.211851	0.335251	0.317969	0.293981	0.221973	0.166078	0.168846	0.188765	0.344093	0.298295
Echinicola vietnamensis DSM 17526 uid184076	0.299782	0.188916	0.178595	0.332707	0.340902	0.299129	0.202348	0.15762	0.229829	0.267934	0.255537	0.2467
Ectothiorhodospiraceae bacterium M19 40 uid199898	0.188803	0.121379	0.281107	0.408711	0.252892	0.285645	0.252498	0.208965	0.090383	0.174437	0.375507	0.359673
Edwardsiella ictaluri 93 146 uid59403	0.2306	0.139471	0.281017	0.348913	0.272498	0.299263	0.230102	0.198136	0.105609	0.189884	0.340041	0.364466
Edwardsiella tarda C07 087 uid193773	0.223798	0.132985	0.288973	0.354244	0.267632	0.298927	0.23498	0.198461	0.082211	0.162632	0.369545	0.385612
Edwardsiella tarda EIB202 uid41819	0.224269	0.134337	0.289934	0.35146	0.267546	0.299896	0.234453	0.198105	0.083406	0.161932	0.37052	0.384141
Edwardsiella tarda FL6 60 uid159657	0.221874	0.13231	0.292192	0.353623	0.266673	0.300247	0.234572	0.198508	0.078697	0.158646	0.374507	0.38815
Eggerthella lenta DSM 2243 uid59079	0.210429	0.147154	0.227989	0.414428	0.26609	0.288509	0.256593	0.188808	0.062736	0.079461	0.467639	0.390165
Eggerthella YY7918 uid68707	0.229667	0.155976	0.216077	0.39828	0.276613	0.292717	0.25048	0.18019	0.129191	0.210841	0.3457	0.314268
Ehrlichia canis Jake uid58071	0.361854	0.224642	0.124779	0.288724	0.346122	0.327944	0.18286	0.143075	0.387075	0.422627	0.073842	0.116456
Ehrlichia chaffeensis Arkansas uid57933	0.358967	0.226074	0.12879	0.286169	0.343501	0.33067	0.182927	0.142902	0.381195	0.417047	0.080055	0.121703
Ehrlichia ruminantium Gardel uid58245	0.365184	0.225965	0.130177	0.278674	0.345087	0.330516	0.183516	0.140882	0.386112	0.429991	0.070757	0.11314
Ehrlichia ruminantium Welgevonden uid58013	0.364585	0.224178	0.130433	0.280805	0.344947	0.329035	0.184621	0.141397	0.387156	0.429828	0.070282	0.112734
Ehrlichia ruminantium Welgevonden uid58243	0.365297	0.225831	0.129883	0.278989	0.344941	0.33084	0.183381	0.140837	0.386295	0.429415	0.070724	0.113565
Elusimicrobium minutum Pei191 uid58949	0.333499	0.195489	0.139108	0.331903	0.332573	0.305655	0.213724	0.148048	0.297751	0.314325	0.212291	0.175634
Emticicia oligotrophica DSM 17448 uid177079	0.32671	0.210211	0.152993	0.310086	0.341882	0.306509	0.203058	0.148552	0.329751	0.385375	0.144461	0.140413
Enterobacter 638 uid58727	0.24908	0.150597	0.247655	0.352668	0.28513	0.303242	0.230656	0.180972	0.155081	0.233734	0.295327	0.315858
Enterobacter aerogenes EA1509E uid187411	0.241282	0.148059	0.257771	0.352888	0.280574	0.301094	0.231322	0.18701	0.136179	0.208005	0.327532	0.328285
Enterobacter aerogenes KCTC 2190 uid68103	0.242452	0.147721	0.257231	0.352596	0.280571	0.302386	0.230107	0.186936	0.135668	0.207404	0.328281	0.328646
Enterobacter asburiae LF7a uid72793	0.247244	0.146199	0.252397	0.354159	0.282788	0.303852	0.23118	0.182179	0.148621	0.225014	0.306397	0.319968
Enterobacter cloacae ATCC 13047 uid48363	0.248228	0.143327	0.254914	0.353531	0.284171	0.300186	0.23163	0.184012	0.136034	0.210183	0.319749	0.334034
Enterobacter cloacae dissolvens SDM uid168997	0.246352	0.142477	0.255929	0.355241	0.282368	0.302561	0.232114	0.182957	0.132328	0.208422	0.322055	0.337195
Enterobacter cloacae EcWSU1 uid80739	0.245327	0.144606	0.257261	0.352806	0.281112	0.303722	0.23087	0.184296	0.137808	0.2166	0.317236	0.328356
Enterobacter cloacae ENHKU01 uid172463	0.246086	0.141966	0.256527	0.355422	0.283327	0.302249	0.231689	0.182735	0.132841	0.207884	0.324453	0.334823
Enterobacter cloacae NCTC 9394 uid197202	0.246983	0.141227	0.25615	0.35564	0.283828	0.303136	0.230351	0.182685	0.127406	0.198176	0.331504	0.342914
Enterobacter cloacae SCF1 uid59969	0.242395	0.139064	0.263743	0.354798	0.277058	0.303673	0.232438	0.18683	0.109784	0.177582	0.353652	0.358983
Enterobacter R4 368 uid208672	0.243564	0.149628	0.253352	0.353456	0.283108	0.301549	0.231191	0.184152	0.147093	0.220743	0.303532	0.328632
Enterobacteriaceae bacterium FGI 57 uid185181	0.247424	0.147053	0.252252	0.35327	0.284343	0.302814	0.230181	0.182662	0.143927	0.218665	0.311511	0.325897
Enterococcus 7L76 uid197170	0.301443	0.20597	0.159049	0.333539	0.339542	0.313653	0.207362	0.139443	0.35012	0.347305	0.14375	0.158825
Enterococcus casseliflavus EC20 uid55693	0.285734	0.197134	0.17736	0.339773	0.327838	0.313376	0.214439	0.144347	0.280565	0.283638	0.220065	0.215732
Enterococcus faecalis D32 uid171261	0.302264	0.206195	0.158177	0.333364	0.340473	0.310993	0.208731	0.139803	0.350713	0.347585	0.143736	0.157966
Enterococcus faecalis OG1RF uid54927	0.300774	0.206394	0.159369	0.333463	0.3363	0.313982	0.209409	0.140309	0.348688	0.34687	0.145262	0.15918
Enterococcus faecalis Symbioflor 1 uid183342	0.301162	0.205427	0.159716	0.333695	0.338139	0.312471	0.209189	0.140202	0.348715	0.347289	0.145921	0.158075
Enterococcus faecalis V583 uid57669	0.304468	0.206261	0.157513	0.331758	0.340862	0.31104	0.207292	0.140807	0.348152	0.346584	0.144967	0.160297
Enterococcus faecium Aus0004 uid87025	0.308417	0.199618	0.166746	0.32522	0.344045	0.312795	0.199681	0.14348	0.340806	0.322671	0.161422	0.175102
Enterococcus faecium Aus0085 uid214432	0.308702	0.199796	0.166229	0.325273	0.344138	0.313168	0.199269	0.143424	0.342534	0.324258	0.158955	0.174252
Enterococcus faecium DO uid55353	0.307786	0.200758	0.166653	0.324804	0.342348	0.315809	0.19909	0.142753	0.345532	0.324362	0.157727	0.172378
Enterococcus faecium NRRL B 2354 uid188477	0.305388	0.19995	0.166203	0.328459	0.34199	0.316296	0.20018	0.141534	0.347912	0.324932	0.157342	0.169815
Enterococcus hirae ATCC 9790 uid70619	0.311924	0.205326	0.16085	0.321897	0.346147	0.314712	0.199714	0.139425	0.350539	0.339741	0.145124	0.164593
Erwinia amylovora ATCC 49946 uid46943	0.244192	0.148247	0.261539	0.346022	0.284541	0.29929	0.227266	0.188904	0.153993	0.23171	0.294146	0.320151
Erwinia amylovora CFBP1430 uid46839	0.243917	0.148211	0.262001	0.345871	0.28411	0.299008	0.227542	0.189339	0.15343	0.230915	0.294546	0.321108
Erwinia billingiae Eb661 uid50547	0.245691	0.145793	0.254357	0.354159	0.279946	0.301452	0.23475	0.183852	0.12967	0.207849	0.322177	0.340304
Erwinia Ejp617 uid159955	0.245451	0.145642	0.261983	0.346924	0.286801	0.296851	0.226833	0.189515	0.151115	0.22987	0.294504	0.324511
Erwinia pyrifoliae DSM 12163 uid159693	0.246123	0.149386	0.260305	0.343716	0.285045	0.29442	0.227729	0.192475	0.157007	0.231401	0.290555	0.320448
Erwinia pyrifoliae Ep1 96 uid40659	0.246981	0.146872	0.260254	0.345893	0.287805	0.296279	0.22676	0.189156	0.154223	0.2314	0.292516	0.321861
Erwinia tasmaniensis Et1 99 uid59029	0.246012	0.146627	0.260368	0.346993	0.284194	0.300123	0.22716	0.188523	0.147189	0.228457	0.299381	0.324973
Erysipelothrix rhusiopathiae Fujisawa uid68021	0.309197	0.196158	0.1694	0.325246	0.343987	0.325167	0.192124	0.138721	0.33264	0.390883	0.129956	0.146521
Erysipelothrix rhusiopathiae SY1027 uid206518	0.309066	0.196396	0.169314	0.325224	0.343696	0.325787	0.192065	0.138453	0.332702	0.391035	0.129712	0.146552
Erythrobacter litoralis HTCC2594 uid58299	0.213659	0.124769	0.252639	0.408932	0.263408	0.277582	0.255275	0.203736	0.092839	0.124829	0.436198	0.346134
Escherichia blattae DSM 4481 uid165043	0.238384	0.139047	0.269817	0.352751	0.274094	0.299329	0.231463	0.195114	0.121882	0.198979	0.332947	0.346192
Escherichia coli 042 uid161985	0.255325	0.158285	0.23989	0.3465	0.292123	0.30066	0.226521	0.180696	0.184421	0.261497	0.26423	0.289853
Escherichia coli 536 uid58531	0.253498	0.159601	0.241371	0.34553	0.289291	0.30329	0.226383	0.181036	0.184497	0.26431	0.262807	0.288386
Escherichia coli 55989 uid59383	0.253659	0.158383	0.241709	0.34625	0.290812	0.300545	0.226215	0.182429	0.183131	0.260945	0.264254	0.29167
Escherichia coli ABU 83972 uid161975	0.253643	0.158242	0.24117	0.346944	0.289818	0.301709	0.226781	0.181691	0.183469	0.263364	0.263726	0.289441
Escherichia coli APEC O1 uid58623	0.254197	0.158686	0.240142	0.346933	0.289475	0.301265	0.22752	0.181721	0.184064	0.263498	0.263028	0.289388
Escherichia coli APEC O78 uid187277	0.253089	0.157941	0.240817	0.348154	0.290308	0.302542	0.226003	0.181147	0.181917	0.261649	0.266216	0.290218
Escherichia coli ATCC 8739 uid58783	0.251506	0.156738	0.242888	0.348868	0.289732	0.303333	0.226071	0.180864	0.179578	0.258743	0.268445	0.293235
Escherichia coli B REL606 uid58803	0.252582	0.157587	0.241778	0.348053	0.289229	0.303402	0.226103	0.181266	0.180716	0.2602	0.267999	0.291084
Escherichia coli BL21 DE3 uid161947	0.251898	0.157368	0.242394	0.348339	0.288813	0.303867	0.226036	0.181283	0.180041	0.259577	0.26833	0.292051
Escherichia coli BL21 DE3 uid161949	0.251798	0.157245	0.242452	0.348505	0.288521	0.303936	0.22623	0.181313	0.179785	0.259399	0.268541	0.292276
Escherichia coli BL21 Gold DE3 pLysS AG uid59245	0.251935	0.157358	0.242492	0.348214	0.288509	0.304256	0.226137	0.181098	0.180033	0.259462	0.268428	0.292076
Escherichia coli BW2952 uid59391	0.251596	0.156922	0.242731	0.348751	0.289083	0.304112	0.225787	0.181018	0.179862	0.259358	0.268509	0.292271
Escherichia coli CFT073 uid57915	0.25507	0.162414	0.240654	0.341759	0.288698	0.301742	0.225622	0.18387	0.185667	0.263719	0.263112	0.287399
Escherichia coli clone D i14 uid162049	0.254685	0.160333	0.240537	0.344446	0.289397	0.303072	0.226098	0.181433	0.184387	0.263951	0.263039	0.288623
Escherichia coli clone D i2 uid162047	0.254685	0.160333	0.240537	0.344446	0.289398	0.303072	0.226097	0.181433	0.184387	0.263951	0.263039	0.288623
Escherichia coli DH1 uid161951	0.251976	0.157222	0.242514	0.348289	0.288961	0.304268	0.225896	0.180875	0.179699	0.259535	0.268699	0.292068
Escherichia coli DH1 uid162051	0.252541	0.157384	0.242005	0.348071	0.289407	0.303862	0.225807	0.180925	0.180439	0.259902	0.268367	0.291291
Escherichia coli E24377A uid58395	0.253137	0.158479	0.241779	0.346605	0.291441	0.302049	0.225186	0.181325	0.182403	0.260775	0.26651	0.290312
Escherichia coli ED1a uid59379	0.253519	0.157028	0.241147	0.348306	0.29028	0.299949	0.227027	0.182744	0.183725	0.260523	0.262571	0.293182
Escherichia coli ETEC H10407 uid161993	0.253509	0.157258	0.241664	0.347569	0.291178	0.30028	0.226334	0.182208	0.182062	0.26038	0.266422	0.291136
Escherichia coli HS uid58393	0.252015	0.157489	0.242257	0.348239	0.289874	0.303313	0.225804	0.181008	0.180311	0.260454	0.26698	0.292255
Escherichia coli IAI1 uid59377	0.252324	0.157914	0.241224	0.348538	0.289808	0.302824	0.226253	0.181115	0.180247	0.260774	0.266915	0.292064
Escherichia coli IAI39 uid59381	0.254756	0.158242	0.240593	0.346409	0.291003	0.301219	0.225771	0.182007	0.183949	0.262099	0.264029	0.289923
Escherichia coli IHE3034 uid162007	0.253118	0.157526	0.240626	0.348729	0.290306	0.301185	0.22751	0.181	0.182663	0.262562	0.263807	0.290968
Escherichia coli K 12 substr DH10B uid58979	0.25169	0.157604	0.242647	0.348057	0.288884	0.304184	0.225819	0.181112	0.180518	0.259374	0.268055	0.292051
Escherichia coli K 12 substr MDS42 uid193705	0.248888	0.15643	0.243869	0.350813	0.287865	0.305992	0.225869	0.180274	0.176869	0.258497	0.270389	0.294246
Escherichia coli K 12 substr MG1655 uid57779	0.251534	0.157253	0.242824	0.348389	0.2887	0.304511	0.225907	0.180883	0.179633	0.25914	0.269007	0.29222
Escherichia coli K 12 substr W3110 uid161931	0.25225	0.157358	0.242425	0.347968	0.28947	0.30366	0.225709	0.181161	0.18025	0.25978	0.268419	0.291551
Escherichia coli KO11FL uid162099	0.253	0.157516	0.241438	0.348046	0.292081	0.301014	0.226632	0.180272	0.180862	0.260333	0.269131	0.289674
Escherichia coli KO11FL uid52593	0.252761	0.157214	0.241808	0.348217	0.291047	0.301684	0.226334	0.180936	0.180732	0.259187	0.267678	0.292403
Escherichia coli LF82 uid161965	0.252851	0.157537	0.240904	0.348707	0.289408	0.30334	0.22697	0.180283	0.182699	0.262579	0.26407	0.290652
Escherichia coli LY180 uid219461	0.252753	0.157253	0.242091	0.347904	0.290807	0.302198	0.226137	0.180858	0.180798	0.258734	0.267932	0.292536
Escherichia coli NA114 uid162139	0.251343	0.155931	0.242988	0.349737	0.288473	0.301652	0.227958	0.181917	0.1799	0.258418	0.267555	0.294128
Escherichia coli O103 H2 12009 uid41013	0.253819	0.156914	0.240597	0.34867	0.29243	0.297909	0.226916	0.182744	0.184165	0.260471	0.262645	0.29272
Escherichia coli O104 H4 2009EL 2050 uid175905	0.253434	0.15755	0.241742	0.347275	0.290925	0.300463	0.226288	0.182324	0.182424	0.260378	0.265364	0.291834
Escherichia coli O104 H4 2009EL 2071 uid176128	0.253699	0.157532	0.241413	0.347355	0.291383	0.299893	0.226459	0.182266	0.182969	0.260796	0.264592	0.291644
Escherichia coli O104 H4 2011C 3493 uid176127	0.253643	0.157531	0.241425	0.347402	0.291211	0.300257	0.226276	0.182256	0.182901	0.260659	0.264932	0.291508
Escherichia coli O111 H 11128 uid41023	0.253792	0.157027	0.240558	0.348623	0.292367	0.298683	0.226705	0.182246	0.183607	0.260135	0.262381	0.293878
Escherichia coli O127 H6 E2348 69 uid59343	0.253883	0.156971	0.240602	0.348544	0.291111	0.301214	0.226462	0.181214	0.184868	0.262258	0.262798	0.290077
Escherichia coli O157 H7 EC4115 uid59091	0.25507	0.157564	0.239333	0.348033	0.293088	0.29813	0.22688	0.181902	0.184515	0.260468	0.261742	0.293276
Escherichia coli O157 H7 EDL933 uid57831	0.253476	0.170625	0.239642	0.335045	0.284928	0.288446	0.228777	0.197068	0.196242	0.25883	0.257211	0.286499
Escherichia coli O157 H7 Sakai uid57781	0.256353	0.157813	0.238429	0.347406	0.293022	0.297353	0.227216	0.18241	0.185242	0.261346	0.262121	0.291291
Escherichia coli O157 H7 TW14359 uid59235	0.256223	0.157684	0.238352	0.347741	0.292869	0.297724	0.227324	0.182084	0.185289	0.261171	0.261774	0.291766
Escherichia coli O26 H11 11368 uid41021	0.25488	0.156367	0.24012	0.348633	0.292734	0.296543	0.227947	0.182776	0.184696	0.258815	0.263654	0.292835
Escherichia coli O55 H7 CB9615 uid46655	0.256729	0.158244	0.238029	0.346998	0.291987	0.299177	0.227386	0.18145	0.184502	0.261502	0.263567	0.29043
Escherichia coli O55 H7 RM12579 uid162153	0.255836	0.158029	0.238563	0.347571	0.292089	0.300157	0.226714	0.181041	0.183703	0.261161	0.263848	0.291289
Escherichia coli O7 K1 CE10 uid162115	0.255188	0.158011	0.239462	0.347339	0.290967	0.300973	0.22672	0.181339	0.184212	0.26255	0.263575	0.289663
Escherichia coli O83 H1 NRG 857C uid161987	0.252717	0.157835	0.24091	0.348535	0.289464	0.303589	0.226815	0.18013	0.182629	0.26278	0.26417	0.290418
Escherichia coli P12b uid162061	0.253056	0.157238	0.242724	0.346983	0.290048	0.302079	0.225866	0.182006	0.180185	0.257693	0.268808	0.293314
Escherichia coli PMV 1 uid219679	0.252565	0.15752	0.241113	0.348802	0.289783	0.301915	0.227515	0.180787	0.182382	0.262579	0.264099	0.290939
Escherichia coli S88 uid62979	0.25352	0.157648	0.24084	0.347991	0.290018	0.301442	0.227238	0.181301	0.183096	0.262248	0.263846	0.29081
Escherichia coli SE11 uid59425	0.253618	0.158114	0.240083	0.348184	0.290816	0.301329	0.226571	0.181284	0.182183	0.260685	0.26589	0.291242
Escherichia coli SE15 uid161939	0.252041	0.158056	0.241938	0.347965	0.288482	0.304511	0.226463	0.180544	0.181851	0.262249	0.265537	0.290363
Escherichia coli SMS 3 5 uid58919	0.254909	0.159017	0.239576	0.346498	0.29087	0.303301	0.225964	0.179864	0.183634	0.263634	0.264469	0.288264
Escherichia coli UM146 uid162043	0.252256	0.158288	0.241361	0.347891	0.289331	0.302266	0.226989	0.181303	0.183145	0.263151	0.263554	0.289977
Escherichia coli UMN026 uid62981	0.255692	0.157803	0.239629	0.346875	0.290743	0.301355	0.227044	0.180858	0.182603	0.26012	0.267068	0.29021
Escherichia coli UMNK88 uid161991	0.252988	0.157189	0.241109	0.348711	0.291601	0.300207	0.226542	0.181649	0.182597	0.259834	0.266117	0.29145
Escherichia coli UTI89 uid58541	0.254448	0.160092	0.240374	0.345086	0.289153	0.302251	0.226765	0.181831	0.184292	0.264185	0.263502	0.288021
Escherichia coli W uid162011	0.25247	0.156733	0.241853	0.348944	0.291063	0.301815	0.226298	0.180825	0.1802	0.259076	0.268013	0.292711
Escherichia coli W uid162101	0.252903	0.157138	0.241579	0.34838	0.291481	0.30156	0.226036	0.180924	0.180842	0.259443	0.267438	0.292277
Escherichia coli Xuzhou21 uid163995	0.256336	0.158113	0.238366	0.347185	0.292981	0.298143	0.226962	0.181913	0.185314	0.261611	0.262293	0.29078
Escherichia fergusonii ATCC 35469 uid59375	0.253522	0.15897	0.239729	0.347779	0.289356	0.303129	0.226821	0.180694	0.193325	0.275137	0.252185	0.279354
Ethanoligenens harbinense YUAN 3 uid46255	0.254703	0.153768	0.228737	0.362791	0.289429	0.294978	0.236534	0.179059	0.132838	0.172204	0.363726	0.331233
Eubacterium cylindroides T2 87 uid197177	0.321537	0.20061	0.151772	0.326081	0.356759	0.309957	0.187262	0.146022	0.314605	0.354136	0.148808	0.182451
Eubacterium eligens ATCC 27750 uid59171	0.346126	0.171481	0.13573	0.346663	0.349522	0.305376	0.195123	0.14998	0.306487	0.382143	0.11624	0.19513
Eubacterium limosum KIST612 uid59777	0.302068	0.160645	0.187646	0.34964	0.324005	0.306624	0.205319	0.164052	0.193648	0.255361	0.289397	0.261593
Eubacterium rectale ATCC 33656 uid59169	0.331471	0.17362	0.155664	0.339244	0.350795	0.301309	0.194575	0.153321	0.272212	0.305202	0.180122	0.242463
Eubacterium rectale uid197161	0.33178	0.170121	0.154293	0.343807	0.350575	0.300834	0.195544	0.153047	0.268956	0.306012	0.181281	0.243751
Eubacterium rectale uid197162	0.335798	0.172615	0.151289	0.340299	0.353841	0.300532	0.194362	0.151265	0.276473	0.313285	0.175819	0.234424
Eubacterium siraeum uid197160	0.330037	0.162706	0.163648	0.343609	0.337946	0.292419	0.208756	0.16088	0.241219	0.263521	0.258907	0.236352
Eubacterium siraeum V10Sc8a uid197178	0.329467	0.162248	0.163216	0.345068	0.335087	0.294006	0.209654	0.161252	0.23907	0.261828	0.261587	0.237515
Exiguobacterium antarcticum B7 uid176125	0.259166	0.179403	0.210727	0.350704	0.306475	0.315495	0.222557	0.155473	0.251399	0.243112	0.249678	0.255811
Exiguobacterium AT1b uid59093	0.257089	0.179027	0.207129	0.356755	0.310441	0.315532	0.218265	0.155763	0.237947	0.22684	0.268178	0.267036
Exiguobacterium sibiricum 255 15 uid58053	0.260546	0.177756	0.213475	0.348223	0.308841	0.314303	0.221972	0.154884	0.242881	0.240363	0.255578	0.261178
Faecalibacterium prausnitzii L2 6 uid197183	0.260912	0.142405	0.228443	0.368241	0.305039	0.28885	0.224493	0.181619	0.097012	0.148096	0.435907	0.318986
Faecalibacterium prausnitzii uid197157	0.262069	0.143959	0.229359	0.364613	0.307917	0.288024	0.224404	0.179655	0.111027	0.172866	0.382225	0.333882
Ferrimonas balearica DSM 9799 uid53371	0.216045	0.133566	0.27838	0.37201	0.284068	0.291963	0.233624	0.190345	0.087609	0.153006	0.400946	0.358439
Ferroglobus placidus DSM 10642 uid40863	0.327216	0.172853	0.134242	0.365689	0.329909	0.325706	0.178196	0.166188	0.272613	0.229953	0.23951	0.257924
Ferroplasma acidarmanus fer1 uid54095	0.367304	0.196167	0.134754	0.301766	0.337776	0.324297	0.196799	0.141121	0.338923	0.30876	0.166605	0.185705
Fervidicoccus fontis Kam940 uid162201	0.358259	0.191323	0.134413	0.316005	0.323737	0.331428	0.187629	0.157206	0.341376	0.303688	0.159855	0.195082
Fervidobacterium nodosum Rt17 B1 uid58625	0.350553	0.200023	0.128138	0.321286	0.348984	0.333416	0.178583	0.139017	0.375408	0.334828	0.14085	0.148914
Fervidobacterium pennivorans DSM 9078 uid78143	0.33021	0.190986	0.146228	0.332576	0.335097	0.332573	0.186873	0.145457	0.334316	0.306116	0.177891	0.181678
Fibrella aestuarina BUZ 2 uid178352	0.251842	0.153953	0.256296	0.337909	0.291263	0.285973	0.244863	0.177901	0.123851	0.161991	0.38013	0.334027
Fibrobacter succinogenes S85 uid161919	0.287392	0.184806	0.182783	0.34502	0.328567	0.292353	0.214177	0.164903	0.17288	0.265338	0.316607	0.245174
Fibrobacter succinogenes S85 uid41169	0.288554	0.184488	0.182157	0.344801	0.329632	0.2912	0.214758	0.164411	0.174445	0.264912	0.316292	0.244352
Filifactor alocis ATCC 35896 uid46625	0.337845	0.207105	0.13102	0.32403	0.36242	0.315782	0.180446	0.141352	0.35219	0.331349	0.129138	0.187323
Finegoldia magna ATCC 29328 uid58867	0.375776	0.208328	0.101035	0.314861	0.381226	0.320303	0.172595	0.125875	0.39369	0.343798	0.131721	0.130792
Flavobacteriaceae bacterium 3519 10 uid59413	0.321249	0.183682	0.177252	0.317818	0.346125	0.305756	0.206371	0.141748	0.249304	0.289067	0.242738	0.218892
Flavobacteriales bacterium HTCC2170 uid51877	0.332505	0.208506	0.140335	0.318654	0.35157	0.306723	0.195987	0.14572	0.310637	0.364636	0.153019	0.171708
Flavobacterium branchiophilum FL 15 uid73421	0.352556	0.226169	0.130085	0.29119	0.364107	0.312525	0.195898	0.127469	0.361735	0.365655	0.144492	0.128118
Flavobacterium columnare ATCC 49512 uid80731	0.350851	0.222793	0.133065	0.293291	0.367535	0.310764	0.191531	0.13017	0.395431	0.388566	0.111896	0.104107
Flavobacterium indicum GPTSA100 9 uid157999	0.348688	0.233753	0.116994	0.300565	0.361018	0.310738	0.199944	0.128301	0.384195	0.406092	0.101089	0.108624
Flavobacterium johnsoniae UW101 uid58493	0.344519	0.21498	0.135991	0.30451	0.360089	0.303638	0.2019	0.134372	0.353354	0.375078	0.138402	0.133166
Flavobacterium psychrophilum JIP02 86 uid61627	0.358714	0.216525	0.130092	0.294669	0.360643	0.312989	0.198511	0.127857	0.394613	0.359267	0.139819	0.106301
Flexibacter litoralis DSM 6794 uid168257	0.343877	0.218379	0.142834	0.294911	0.369612	0.305845	0.193434	0.131108	0.378877	0.429624	0.083467	0.108033
Flexistipes sinusarabici DSM 4947 uid68147	0.346071	0.18875	0.144713	0.320466	0.35273	0.317607	0.1806	0.149064	0.289953	0.342287	0.171765	0.195996
Fluviicola taffensis DSM 16823 uid65271	0.32322	0.226759	0.147021	0.303	0.339603	0.305819	0.210275	0.144303	0.329411	0.366361	0.145746	0.158482
Francisella cf novicida 3523 uid162107	0.351271	0.204527	0.14269	0.301512	0.346896	0.322351	0.192993	0.137761	0.352795	0.433015	0.092366	0.121824
Francisella cf novicida Fx1 uid162105	0.349756	0.203818	0.143192	0.303234	0.346026	0.32261	0.193522	0.137841	0.351041	0.431391	0.093282	0.124286
Francisella noatunensis orientalis Toba 04 uid164779	0.350609	0.206001	0.138372	0.305018	0.347132	0.324329	0.190697	0.137841	0.351815	0.430189	0.091852	0.126144
Francisella novicida U112 uid58499	0.350215	0.204445	0.144099	0.301241	0.345983	0.324136	0.193091	0.13679	0.350978	0.430593	0.094499	0.12393
Francisella philomiragia ATCC 25017 uid59105	0.351628	0.207557	0.139016	0.301799	0.346911	0.321928	0.192746	0.138415	0.350474	0.429519	0.093525	0.126482
Francisella tularensis FSC198 uid58693	0.351014	0.204946	0.143425	0.300615	0.347682	0.32441	0.192165	0.135743	0.351508	0.431186	0.094022	0.123284
Francisella tularensis holarctica F92 uid181998	0.351907	0.206677	0.142855	0.298561	0.347331	0.323407	0.191943	0.137319	0.352264	0.430347	0.093898	0.123491
Francisella tularensis holarctica FSC200 uid54341	0.350239	0.203045	0.143748	0.302968	0.346826	0.323999	0.192709	0.136466	0.351019	0.431654	0.093554	0.123773
Francisella tularensis holarctica FTNF002 00 uid58999	0.350605	0.204475	0.143663	0.301257	0.347326	0.323761	0.192179	0.136733	0.351668	0.432032	0.093245	0.123055
Francisella tularensis holarctica LVS uid58595	0.351347	0.206041	0.143107	0.299504	0.346418	0.324764	0.19256	0.136258	0.351768	0.432268	0.093342	0.122622
Francisella tularensis holarctica OSU18 uid58687	0.35111	0.203578	0.143948	0.301364	0.347661	0.324347	0.192057	0.135935	0.351412	0.43126	0.093943	0.123384
Francisella tularensis mediasiatica FSC147 uid58939	0.350093	0.202663	0.143837	0.303406	0.346485	0.324555	0.192733	0.136228	0.350549	0.431613	0.093977	0.12386
Francisella tularensis NE061598 uid161973	0.351635	0.205813	0.143079	0.299473	0.34831	0.323716	0.191294	0.13668	0.352121	0.430009	0.094099	0.123771
Francisella tularensis SCHU S4 uid57589	0.350645	0.204518	0.143614	0.301222	0.347236	0.324769	0.192128	0.135866	0.351266	0.431283	0.09401	0.123441
Francisella tularensis TI0902 uid89373	0.350463	0.204101	0.143653	0.301783	0.347657	0.324104	0.192486	0.135753	0.351233	0.431364	0.094116	0.123287
Francisella tularensis TIGB03 uid89379	0.350086	0.203786	0.143551	0.302577	0.346646	0.324262	0.192788	0.136305	0.350541	0.431598	0.093885	0.123976
Francisella tularensis WY96 3418 uid58811	0.350793	0.20401	0.143648	0.301548	0.346855	0.32447	0.192621	0.136054	0.35145	0.431512	0.094064	0.122974
Francisella TX077308 uid68321	0.348684	0.208204	0.139407	0.303704	0.345016	0.323771	0.192986	0.138227	0.346308	0.426633	0.096627	0.130431
Frankia alni ACN14a uid58695	0.151881	0.10663	0.2979	0.443589	0.20122	0.259258	0.310413	0.229109	0.03853	0.051729	0.508625	0.401116
Frankia CcI3 uid58397	0.162905	0.112816	0.295456	0.428824	0.207944	0.264952	0.300114	0.22699	0.056091	0.079136	0.470288	0.394485
Frankia EAN1pec uid58367	0.16171	0.109812	0.293971	0.434507	0.209276	0.261743	0.303123	0.225858	0.049651	0.060112	0.494993	0.395243
Frankia EuI1c uid42615	0.161716	0.108378	0.289419	0.440487	0.207821	0.264442	0.308745	0.218993	0.033844	0.04307	0.514568	0.408518
Frankia symbiont of Datisca glomerata uid46257	0.166592	0.11032	0.292829	0.430259	0.209928	0.264757	0.301192	0.224122	0.054578	0.068571	0.48322	0.393632
Frateuria aurantia DSM 6220 uid81775	0.195076	0.130995	0.294999	0.37893	0.249621	0.282988	0.254697	0.212694	0.075872	0.150053	0.397565	0.376511
Fusobacterium 3 1 36A2 uid55995	0.388034	0.21423	0.087247	0.31049	0.379464	0.323177	0.167595	0.129764	0.462121	0.412555	0.043123	0.082202
Fusobacterium 4 8 uid205051	0.387636	0.214694	0.086336	0.311335	0.378793	0.323192	0.168196	0.129818	0.461473	0.41355	0.042738	0.082239
Fusobacterium nucleatum ATCC 25586 uid57885	0.38469	0.215318	0.087949	0.312042	0.377426	0.325213	0.168616	0.128744	0.460068	0.41479	0.045267	0.079875
Fusobacterium nucleatum polymorphum ATCC 10953 uid54419	0.466308	0.160932	0.084229	0.28853	0.493548	0.284946	0.112903	0.108602	0.515412	0.319355	0.072401	0.092832
Gallibacterium anatis UMN179 uid66567	0.287718	0.207183	0.181207	0.323889	0.331597	0.306422	0.207906	0.154073	0.297285	0.352349	0.162459	0.187902
Gallionella capsiferriformans ES 2 uid51505	0.246309	0.160813	0.235026	0.357852	0.287582	0.302604	0.231629	0.178184	0.168929	0.229156	0.288912	0.313003
gamma proteobacterium HdN1 uid51635	0.237637	0.158605	0.247583	0.356174	0.285073	0.290912	0.237068	0.186947	0.186095	0.23093	0.305716	0.277259
Gardnerella vaginalis 409 05 uid43211	0.279984	0.181107	0.181672	0.357237	0.312362	0.285879	0.237878	0.163882	0.247919	0.409379	0.154717	0.187985
Gardnerella vaginalis ATCC 14019 uid55487	0.293216	0.180776	0.174065	0.351943	0.31631	0.287146	0.233785	0.162758	0.266415	0.39399	0.15585	0.183745
Gardnerella vaginalis HMP9231 uid162045	0.292275	0.182182	0.173482	0.352062	0.314798	0.288598	0.232973	0.163631	0.265586	0.396609	0.154045	0.18376
Geitlerinema PCC 7407 uid183007	0.2102	0.144958	0.287423	0.357419	0.274159	0.290039	0.246122	0.189679	0.109498	0.170372	0.373892	0.346238
Gemmatimonas aurantiaca T 27 uid58813	0.195869	0.13061	0.272678	0.400842	0.229462	0.27927	0.282988	0.20828	0.090095	0.139876	0.386586	0.383444
Geobacillus C56 T3 uid49467	0.244745	0.171673	0.217022	0.36656	0.301589	0.308703	0.218433	0.171275	0.176571	0.19648	0.29452	0.332429
Geobacillus HH01 uid188479	0.244629	0.172279	0.218336	0.364755	0.303566	0.306685	0.218006	0.171743	0.179121	0.197648	0.292759	0.330472
Geobacillus JF8 uid215234	0.241849	0.169331	0.219563	0.369257	0.300057	0.306531	0.220716	0.172696	0.177575	0.196611	0.294639	0.331176
Geobacillus kaustophilus HTA426 uid58227	0.246743	0.172485	0.217838	0.362934	0.304452	0.306548	0.217457	0.171543	0.182216	0.19936	0.290865	0.327559
Geobacillus thermodenitrificans NG80 2 uid58829	0.254988	0.177193	0.209784	0.358035	0.306055	0.311697	0.214648	0.1676	0.213949	0.239236	0.251667	0.295148
Geobacillus thermoglucosidasius C56 YS93 uid48129	0.281471	0.18708	0.190299	0.34115	0.327256	0.315636	0.203202	0.153907	0.274369	0.269132	0.202529	0.25397
Geobacillus thermoleovorans CCB US3 UF5 uid82949	0.246058	0.172907	0.218899	0.362137	0.305133	0.305545	0.216909	0.172413	0.180939	0.196819	0.291682	0.330561
Geobacillus WCH70 uid59045	0.284197	0.18781	0.192975	0.335019	0.333096	0.314571	0.19945	0.152883	0.293935	0.283303	0.187857	0.234905
Geobacillus Y4 1MC1 uid55779	0.281269	0.186346	0.190957	0.341428	0.326497	0.315734	0.203322	0.154446	0.273888	0.268603	0.203291	0.254219
Geobacillus Y412MC52 uid55381	0.244566	0.171796	0.219047	0.364591	0.303564	0.306934	0.21787	0.171632	0.176696	0.19553	0.295036	0.332738
Geobacillus Y412MC61 uid41171	0.244509	0.171863	0.218817	0.364811	0.303425	0.307077	0.217843	0.171655	0.176526	0.195494	0.295038	0.332941
Geobacter bemidjiensis Bem uid58749	0.24667	0.14315	0.237779	0.3724	0.280415	0.297993	0.235023	0.186569	0.09325	0.09604	0.449018	0.361692
Geobacter FRC 32 uid58543	0.271585	0.149381	0.220364	0.358669	0.289452	0.29947	0.229914	0.181164	0.156504	0.204778	0.351818	0.2869
Geobacter lovleyi SZ uid58713	0.250014	0.144427	0.252003	0.353555	0.284015	0.299852	0.231887	0.184245	0.141164	0.219935	0.319979	0.318922
Geobacter M18 uid55771	0.245711	0.13907	0.243802	0.371417	0.279568	0.295412	0.23521	0.18981	0.080472	0.088574	0.462093	0.368861
Geobacter M21 uid59037	0.245498	0.142606	0.237797	0.374099	0.281752	0.296682	0.233936	0.187629	0.090117	0.092303	0.450526	0.367054
Geobacter metallireducens GS 15 uid57731	0.242199	0.13797	0.244084	0.375746	0.27445	0.29755	0.236249	0.191752	0.098415	0.138457	0.430882	0.332246
Geobacter sulfurreducens KN400 uid161977	0.231738	0.134233	0.250514	0.383516	0.263696	0.298218	0.241803	0.196283	0.093215	0.130413	0.438742	0.33763
Geobacter sulfurreducens PCA uid57743	0.232117	0.134387	0.250539	0.382957	0.264308	0.29758	0.241804	0.196307	0.093599	0.1304	0.437922	0.338079
Geobacter uraniireducens Rf4 uid58475	0.269261	0.150103	0.220541	0.360095	0.289384	0.298082	0.229897	0.182636	0.147659	0.185011	0.364371	0.302958
Geodermatophilus obscurus DSM 43160 uid43725	0.142721	0.101831	0.298218	0.457231	0.209541	0.271823	0.298664	0.219972	0.023777	0.026404	0.531151	0.418668
Glaciecola 4H 3 7 YE 5 uid66595	0.273615	0.190453	0.194356	0.341576	0.315668	0.2987	0.219642	0.16599	0.262872	0.311195	0.223982	0.201951
Glaciecola nitratireducens FR1064 uid73759	0.290639	0.189627	0.181457	0.338277	0.318759	0.306198	0.217931	0.157113	0.280798	0.323882	0.201412	0.193908
Glaciecola psychrophila 170 uid193711	0.291708	0.202126	0.179383	0.326783	0.31999	0.307709	0.212716	0.159586	0.294777	0.345921	0.183759	0.175543
Gloeobacter violaceus PCC 7421 uid58011	0.19717	0.143868	0.278156	0.380806	0.254835	0.287741	0.249833	0.20759	0.098366	0.132117	0.425296	0.344221
Gloeocapsa PCC 7428 uid183112	0.254506	0.188643	0.223787	0.333064	0.295569	0.301975	0.231089	0.171367	0.300651	0.3265	0.187791	0.185058
Gluconacetobacter diazotrophicus PAl 5 uid59075	0.190962	0.121487	0.286976	0.400576	0.225298	0.2833	0.280353	0.21105	0.06425	0.09562	0.432764	0.407365
Gluconacetobacter diazotrophicus PAl 5 uid61587	0.191427	0.123221	0.288315	0.397037	0.225113	0.281529	0.279258	0.214099	0.067547	0.099225	0.429479	0.403749
Gluconacetobacter xylinus NBRC 3288 uid46523	0.211006	0.124183	0.281648	0.383162	0.238834	0.285152	0.268537	0.207477	0.105468	0.17467	0.368644	0.351219
Gluconobacter oxydans 621H uid58239	0.214504	0.128627	0.281306	0.375563	0.248031	0.283156	0.26804	0.200774	0.094712	0.179656	0.377202	0.348429
Gluconobacter oxydans H24 uid179202	0.221908	0.139863	0.269609	0.36862	0.254185	0.286158	0.262475	0.197182	0.14013	0.249833	0.3095	0.300537
Gordonia bronchialis DSM 43247 uid41403	0.18725	0.124469	0.264498	0.423783	0.230588	0.276551	0.289635	0.203226	0.071396	0.087181	0.481889	0.359535
Gordonia KTR9 uid174812	0.183046	0.124558	0.264564	0.427832	0.229216	0.276966	0.29049	0.203327	0.067191	0.076527	0.490659	0.365623
Gordonia polyisoprenivorans VH2 uid86651	0.185887	0.128296	0.261847	0.42397	0.227084	0.277735	0.29373	0.20145	0.073135	0.087786	0.480544	0.358535
Gordonibacter pamelaeae 7 10 1 b uid197167	0.217631	0.146394	0.228151	0.407824	0.274457	0.287747	0.248307	0.189489	0.052685	0.064847	0.488051	0.394417
Gramella forsetii KT0803 uid58881	0.335586	0.193758	0.150972	0.319684	0.361157	0.305287	0.190524	0.143031	0.311058	0.375202	0.142621	0.171119
Granulibacter bethesdensis CGDNIH1 uid58661	0.21446	0.133599	0.269419	0.382522	0.238987	0.285494	0.268705	0.206815	0.117775	0.221182	0.320424	0.340619
Granulicella mallensis MP5ACTX8 uid49957	0.236212	0.15005	0.253692	0.360045	0.267466	0.281282	0.266512	0.184741	0.118428	0.184194	0.377911	0.319467
Haemophilus ducreyi 35000HP uid57625	0.288373	0.208677	0.181449	0.321501	0.326559	0.310213	0.21087	0.152358	0.33445	0.369589	0.141446	0.154515
Haemophilus influenzae 10810 uid86647	0.285042	0.206493	0.180715	0.327751	0.330154	0.308462	0.208358	0.153026	0.330762	0.376695	0.144047	0.148496
Haemophilus influenzae 86 028NP uid58093	0.284646	0.205853	0.181362	0.328138	0.329853	0.308401	0.208184	0.153562	0.330052	0.377528	0.14357	0.14885
Haemophilus influenzae F3031 uid62123	0.285451	0.205196	0.179801	0.329553	0.331264	0.305623	0.209396	0.153717	0.32933	0.375422	0.145478	0.14977
Haemophilus influenzae F3047 uid62097	0.286123	0.205025	0.179647	0.329206	0.330655	0.305283	0.209728	0.154334	0.329628	0.375895	0.144733	0.149744
Haemophilus influenzae KR494 uid219323	0.28329	0.206806	0.180153	0.329751	0.327497	0.310079	0.209211	0.153213	0.331529	0.379865	0.142464	0.146142
Haemophilus influenzae PittEE uid58591	0.283368	0.206393	0.180994	0.329245	0.328828	0.310138	0.207823	0.153212	0.331896	0.378244	0.1426	0.147261
Haemophilus influenzae PittGG uid58593	0.284484	0.206537	0.18005	0.328925	0.330044	0.310343	0.206771	0.152841	0.331654	0.37792	0.141943	0.148481
Haemophilus influenzae R2846 uid161921	0.284	0.207247	0.181131	0.327622	0.328893	0.310626	0.207787	0.152693	0.330825	0.379189	0.142942	0.147044
Haemophilus influenzae R2866 uid161923	0.284721	0.206544	0.180712	0.328023	0.330488	0.308868	0.207848	0.152796	0.331781	0.37739	0.143122	0.147707
Haemophilus influenzae Rd KW20 uid57771	0.282296	0.207411	0.180834	0.329355	0.326175	0.310565	0.208787	0.154402	0.331211	0.376378	0.143849	0.14845
Haemophilus parainfluenzae T3T1 uid72801	0.277663	0.205613	0.180371	0.336353	0.324248	0.309927	0.212248	0.153577	0.316978	0.360225	0.165134	0.157663
Haemophilus parasuis SH0165 uid59273	0.281774	0.198819	0.187379	0.332028	0.32989	0.307949	0.206949	0.155212	0.311811	0.346465	0.166319	0.175404
Haemophilus parasuis ZJ0906 uid209117	0.282972	0.195692	0.185599	0.335737	0.330077	0.302463	0.209598	0.157862	0.310416	0.34734	0.164702	0.177542
Haemophilus somnus 129PT uid57929	0.297239	0.206258	0.171724	0.324779	0.332945	0.308533	0.205063	0.153459	0.334805	0.387408	0.124341	0.153447
Haemophilus somnus 2336 uid57979	0.300954	0.204113	0.170581	0.324353	0.334909	0.305753	0.205065	0.154272	0.331714	0.383395	0.13012	0.154771
Hahella chejuensis KCTC 2396 uid58483	0.241543	0.165684	0.233662	0.359111	0.298192	0.289746	0.228311	0.18375	0.156269	0.205213	0.327152	0.311365
Halalkalicoccus jeotgali B3 uid50305	0.184855	0.126085	0.238746	0.450302	0.275859	0.274955	0.251205	0.197972	0.07859	0.077008	0.488794	0.355596
Halanaerobium hydrogeniformans uid60191	0.34332	0.189823	0.128878	0.337979	0.366108	0.314773	0.177724	0.141394	0.365141	0.408558	0.09677	0.129531
Halanaerobium praevalens DSM 2228 uid161959	0.349379	0.205199	0.120471	0.32495	0.366303	0.317058	0.184146	0.132494	0.394458	0.448989	0.057081	0.099472
Haliangium ochraceum DSM 14365 uid41425	0.170656	0.117635	0.288405	0.423304	0.248031	0.262441	0.268271	0.221256	0.041095	0.062416	0.520691	0.375798
Haliscomenobacter hydrossis DSM 1100 uid66777	0.283703	0.190444	0.202624	0.323228	0.322426	0.297683	0.210958	0.168933	0.209697	0.255784	0.301372	0.233148
Haloarcula hispanica ATCC 33960 uid72475	0.192455	0.122562	0.23502	0.449962	0.286867	0.270966	0.25843	0.183736	0.094788	0.088686	0.477013	0.339514
Haloarcula marismortui ATCC 43049 uid57719	0.197073	0.124116	0.234889	0.443921	0.28816	0.269299	0.258038	0.184503	0.10967	0.112777	0.449123	0.32843
Halobacillus halophilus DSM 2266 uid162033	0.291379	0.181942	0.186095	0.340584	0.338759	0.309814	0.20118	0.150247	0.282223	0.323151	0.181821	0.212805
Halobacterium NRC 1 uid57769	0.179027	0.118643	0.233781	0.468548	0.269603	0.263049	0.279572	0.187776	0.059569	0.054782	0.518472	0.367177
Halobacterium salinarum R1 uid61571	0.178285	0.118505	0.233157	0.470052	0.269257	0.264112	0.28002	0.186611	0.058405	0.05351	0.520296	0.36779
Halobacteroides halobius DSM 5150 uid184862	0.337353	0.201704	0.124293	0.33665	0.360669	0.314791	0.179633	0.144907	0.384441	0.419674	0.058852	0.137033
Haloferax mediterranei ATCC 33500 uid167315	0.194079	0.133196	0.230711	0.442014	0.287519	0.275295	0.257064	0.180122	0.125849	0.113335	0.475228	0.285588
Haloferax volcanii DS2 uid46845	0.175575	0.127444	0.236758	0.460223	0.277302	0.274203	0.261592	0.186903	0.069616	0.050663	0.553031	0.326689
Halogeometricum borinquense DSM 11551 uid54919	0.19173	0.135544	0.228625	0.444101	0.289367	0.270646	0.25816	0.181827	0.131305	0.12316	0.442463	0.303072
Halomicrobium mukohataei DSM 12286 uid59107	0.182939	0.120966	0.239497	0.456598	0.281966	0.268128	0.258903	0.191003	0.078366	0.066876	0.498247	0.356511
Halomonas elongata DSM 2581 uid52781	0.192172	0.126958	0.286237	0.394632	0.25919	0.288238	0.244936	0.207636	0.070566	0.120566	0.448606	0.360262
halophilic archaeon DL31 uid72619	0.187622	0.123319	0.238819	0.45024	0.284934	0.270189	0.256091	0.188786	0.095433	0.095552	0.474168	0.334847
Halopiger xanaduensis SH 6 uid68105	0.179613	0.122426	0.236252	0.461709	0.294701	0.264461	0.254918	0.185921	0.069603	0.059523	0.518022	0.352852
Haloquadratum walsbyi C23 uid162019	0.239857	0.144593	0.215934	0.399616	0.29512	0.271406	0.262154	0.17132	0.257515	0.331463	0.204238	0.206785
Haloquadratum walsbyi DSM 16790 uid58673	0.241298	0.144338	0.216241	0.398123	0.293286	0.27124	0.263334	0.17214	0.255145	0.329398	0.208321	0.207135
Halorhabdus tiamatea SARL4B uid214082	0.18919	0.124457	0.233336	0.453017	0.291752	0.269112	0.253615	0.185521	0.09412	0.09351	0.478504	0.333865
Halorhabdus utahensis DSM 12940 uid59189	0.194271	0.126116	0.232334	0.447279	0.285985	0.271476	0.255851	0.186688	0.101465	0.109177	0.456327	0.333031
Halorhodospira halophila SL1 uid58473	0.166884	0.113299	0.301267	0.418549	0.260576	0.272871	0.246654	0.2199	0.050086	0.088214	0.468127	0.393573
Halorubrum lacusprofundi ATCC 49239 uid58807	0.17605	0.120444	0.230428	0.473078	0.278062	0.266615	0.264135	0.191188	0.065161	0.063323	0.50587	0.365646
Haloterrigena turkmenica DSM 5511 uid43501	0.181148	0.122867	0.236128	0.459857	0.288047	0.267262	0.256323	0.188368	0.069902	0.062824	0.516761	0.350512
Halothece PCC 7418 uid183338	0.259767	0.193053	0.218156	0.329025	0.319165	0.295826	0.219249	0.16576	0.289791	0.335572	0.191487	0.18315
Halothermothrix orenii H 168 uid58585	0.340478	0.173278	0.153716	0.332528	0.34398	0.322486	0.174946	0.158588	0.287757	0.365402	0.152957	0.193884
Halothiobacillus neapolitanus c2 uid41317	0.232195	0.156603	0.248638	0.362563	0.27419	0.295862	0.248358	0.18159	0.154801	0.221657	0.323287	0.300255
Halovivax ruber XH 70 uid184819	0.184498	0.127023	0.233912	0.454567	0.278802	0.266503	0.268212	0.186482	0.097797	0.089548	0.484698	0.327957
Helicobacter acinonychis Sheeba uid58685	0.33998	0.219276	0.144269	0.296476	0.357789	0.320153	0.173933	0.148125	0.26915	0.330065	0.202963	0.197823
Helicobacter bizzozeronii CIII 1 uid68141	0.294691	0.197067	0.199136	0.309021	0.333894	0.310191	0.191625	0.164234	0.204187	0.268175	0.2839	0.243653
Helicobacter cetorum MIT 00 7128 uid162217	0.35379	0.212939	0.144679	0.288591	0.368614	0.312509	0.173458	0.145419	0.305758	0.386339	0.153624	0.154278
Helicobacter cetorum MIT 99 5656 uid162215	0.35089	0.213767	0.147062	0.288282	0.363831	0.315187	0.173359	0.147624	0.299893	0.370457	0.166992	0.162657
Helicobacter cinaedi ATCC BAA 847 uid193765	0.335596	0.190625	0.174915	0.298864	0.350703	0.311073	0.182977	0.155247	0.283143	0.364486	0.158043	0.194327
Helicobacter cinaedi PAGU611 uid162219	0.33271	0.190047	0.176019	0.301223	0.346945	0.313298	0.183229	0.156528	0.278661	0.364345	0.157874	0.19912
Helicobacter felis ATCC 49179 uid61409	0.293464	0.192287	0.201971	0.312278	0.331441	0.311119	0.193628	0.163812	0.223401	0.301468	0.252247	0.222884
Helicobacter heilmannii ASB1 4 uid182935	0.296994	0.190158	0.200428	0.312294	0.327651	0.311018	0.195612	0.165651	0.204375	0.223263	0.317999	0.254255
Helicobacter hepaticus ATCC 51449 uid57737	0.330164	0.19315	0.178798	0.297888	0.345941	0.31755	0.184277	0.152231	0.311986	0.411386	0.126685	0.149943
Helicobacter mustelae 12198 uid46647	0.324816	0.178775	0.190061	0.306347	0.337852	0.316771	0.184043	0.161334	0.240279	0.314825	0.233598	0.211298
Helicobacter pylori 2017 uid161151	0.336932	0.218198	0.14627	0.2986	0.356953	0.318563	0.176125	0.148359	0.256428	0.313757	0.221708	0.208107
Helicobacter pylori 2018 uid161159	0.337067	0.217977	0.146254	0.298702	0.3575	0.318074	0.176114	0.148312	0.256492	0.313661	0.221997	0.20785
Helicobacter pylori 26695 uid178201	0.339122	0.217494	0.146294	0.297056	0.359801	0.316796	0.175881	0.147498	0.2628	0.3165	0.216484	0.204175
Helicobacter pylori 26695 uid57787	0.339744	0.217033	0.1464	0.296785	0.360224	0.315789	0.176265	0.147696	0.262796	0.317037	0.216327	0.2038
Helicobacter pylori 35A uid49903	0.33807	0.217509	0.145285	0.299137	0.356811	0.319006	0.176167	0.148015	0.26294	0.319999	0.213943	0.203118
Helicobacter pylori 51 uid161925	0.338029	0.21729	0.145116	0.299565	0.356603	0.318124	0.176677	0.148596	0.26234	0.320513	0.214476	0.202672
Helicobacter pylori 83 uid161153	0.340265	0.217057	0.145118	0.29756	0.360275	0.316667	0.175474	0.147584	0.265078	0.321946	0.212649	0.200327
Helicobacter pylori 908 uid159985	0.336792	0.218212	0.146136	0.29886	0.356976	0.318692	0.176062	0.14827	0.25648	0.313493	0.221901	0.208125
Helicobacter pylori Aklavik117 uid182201	0.339772	0.216188	0.145517	0.298523	0.361379	0.315607	0.175649	0.147365	0.264586	0.32009	0.214072	0.201252
Helicobacter pylori Aklavik86 uid182202	0.336314	0.217731	0.144938	0.301017	0.354792	0.319	0.177331	0.148877	0.257793	0.317	0.217976	0.207231
Helicobacter pylori B38 uid59415	0.335871	0.217458	0.146067	0.300604	0.35494	0.318771	0.177488	0.148802	0.258335	0.315403	0.219741	0.20652
Helicobacter pylori B8 uid49873	0.340794	0.217097	0.145816	0.296293	0.361785	0.315791	0.175495	0.146929	0.264461	0.3193	0.215746	0.200493
Helicobacter pylori Cuz20 uid159987	0.339752	0.216675	0.145154	0.298419	0.358995	0.317148	0.175825	0.148032	0.263565	0.318509	0.215387	0.202539
Helicobacter pylori ELS37 uid158157	0.338957	0.217107	0.145795	0.298141	0.359979	0.316202	0.176003	0.147816	0.261407	0.318123	0.216897	0.203573
Helicobacter pylori F16 uid161145	0.338482	0.217441	0.145245	0.298833	0.358759	0.317169	0.17612	0.147951	0.262516	0.319817	0.215146	0.202521
Helicobacter pylori F30 uid159991	0.33865	0.217015	0.145144	0.29919	0.359002	0.31719	0.175914	0.147894	0.263447	0.320363	0.214333	0.201857
Helicobacter pylori F32 uid161139	0.338598	0.216622	0.145386	0.299393	0.359198	0.316801	0.176146	0.147856	0.263126	0.319891	0.215036	0.201947
Helicobacter pylori F57 uid161143	0.339763	0.216907	0.145105	0.298226	0.359856	0.316543	0.17607	0.147531	0.264795	0.32087	0.213753	0.200581
Helicobacter pylori G27 uid59305	0.338952	0.216927	0.145423	0.298698	0.359446	0.316788	0.176344	0.147423	0.261147	0.317985	0.217321	0.203547
Helicobacter pylori Gambia94 24 uid159493	0.339343	0.215845	0.145776	0.299036	0.360125	0.315838	0.176602	0.147435	0.259058	0.313232	0.221524	0.206186
Helicobacter pylori HPAG1 uid58517	0.337855	0.21692	0.146365	0.29886	0.358537	0.316538	0.177109	0.147816	0.261334	0.316767	0.218197	0.203701
Helicobacter pylori HUP B14 uid162213	0.33738	0.21767	0.145998	0.298953	0.356924	0.318283	0.176775	0.148018	0.25849	0.317662	0.218325	0.205523
Helicobacter pylori India7 uid161149	0.340664	0.215327	0.145508	0.298502	0.360411	0.315287	0.176268	0.148035	0.263791	0.316004	0.218355	0.20185
Helicobacter pylori J99 uid57789	0.338152	0.215571	0.146226	0.300051	0.359317	0.316074	0.176564	0.148046	0.259413	0.313731	0.220789	0.206068
Helicobacter pylori Lithuania75 uid159491	0.338218	0.217315	0.145572	0.298894	0.358594	0.317472	0.176102	0.14783	0.261652	0.318426	0.216034	0.203887
Helicobacter pylori OK113 uid193715	0.339711	0.216359	0.145203	0.298727	0.360306	0.315987	0.17598	0.147728	0.264028	0.32022	0.214902	0.200849
Helicobacter pylori OK310 uid193716	0.33918	0.216774	0.145263	0.298783	0.359329	0.316793	0.176133	0.147745	0.263122	0.320789	0.214691	0.201398
Helicobacter pylori P12 uid59327	0.339935	0.216364	0.145749	0.297953	0.360888	0.315666	0.175992	0.147454	0.263885	0.318475	0.21603	0.20161
Helicobacter pylori PeCan18 uid162211	0.338307	0.216085	0.145886	0.299722	0.358516	0.316019	0.177585	0.14788	0.259207	0.316021	0.21953	0.205242
Helicobacter pylori PeCan4 uid53539	0.338579	0.217274	0.145626	0.29852	0.358124	0.317676	0.17632	0.14788	0.261378	0.318229	0.216694	0.2037
Helicobacter pylori Puno120 uid159611	0.338108	0.216657	0.145795	0.299441	0.359586	0.317058	0.175682	0.147674	0.26362	0.318026	0.214969	0.203385
Helicobacter pylori Puno135 uid161157	0.338664	0.217029	0.145196	0.299111	0.35961	0.316757	0.175342	0.148292	0.263066	0.31985	0.214237	0.202847
Helicobacter pylori Rif1 uid178202	0.339009	0.217496	0.146357	0.297104	0.359858	0.316783	0.175874	0.14746	0.262823	0.316514	0.216461	0.204161
Helicobacter pylori Rif2 uid178203	0.339014	0.217499	0.146358	0.297094	0.359908	0.316761	0.175826	0.147481	0.262846	0.316492	0.216449	0.204173
Helicobacter pylori Sat464 uid159467	0.337371	0.217551	0.145929	0.299145	0.356815	0.31772	0.176488	0.148975	0.260503	0.317675	0.217209	0.20461
Helicobacter pylori Shi112 uid162207	0.340585	0.216216	0.145754	0.297445	0.360424	0.315854	0.175878	0.147844	0.264349	0.319589	0.215031	0.201031
Helicobacter pylori Shi169 uid162209	0.33924	0.217157	0.145298	0.298305	0.357962	0.31773	0.176343	0.147965	0.26211	0.320271	0.214865	0.202754
Helicobacter pylori Shi417 uid162205	0.339772	0.216715	0.145361	0.298152	0.360345	0.316431	0.17566	0.147563	0.263623	0.320532	0.214235	0.20161
Helicobacter pylori Shi470 uid59165	0.338841	0.216935	0.145486	0.298738	0.359086	0.317325	0.176007	0.147582	0.262947	0.319372	0.214712	0.202969
Helicobacter pylori SJM180 uid53541	0.339474	0.216592	0.14587	0.298064	0.359844	0.316066	0.176169	0.147921	0.262006	0.318157	0.217275	0.202561
Helicobacter pylori SNT49 uid159615	0.33837	0.216531	0.145735	0.299364	0.358083	0.317171	0.176983	0.147763	0.261601	0.317665	0.217723	0.203012
Helicobacter pylori SouthAfrica20 uid216150	0.338969	0.218908	0.144982	0.297127	0.360007	0.316974	0.175811	0.147197	0.26501	0.321604	0.213167	0.200197
Helicobacter pylori SouthAfrica7 uid159989	0.340033	0.217082	0.145182	0.297703	0.360757	0.316586	0.175586	0.147072	0.265638	0.321731	0.21314	0.199491
Helicobacter pylori uid159983	0.337964	0.217158	0.14577	0.299108	0.358044	0.317713	0.176304	0.14794	0.262098	0.319741	0.215333	0.202827
Helicobacter pylori UM032 uid203025	0.339359	0.217363	0.14436	0.298918	0.358766	0.317143	0.175711	0.14838	0.263214	0.320715	0.213951	0.20212
Helicobacter pylori UM037 uid203027	0.340364	0.216544	0.14562	0.297472	0.360395	0.316209	0.175909	0.147487	0.263334	0.317411	0.217114	0.202142
Helicobacter pylori UM066 uid203028	0.341415	0.216185	0.144865	0.297535	0.361498	0.31628	0.175307	0.146915	0.267076	0.321421	0.212429	0.199073
Helicobacter pylori UM298 uid213226	0.338798	0.217732	0.144948	0.298522	0.357679	0.317897	0.176141	0.148282	0.262672	0.320959	0.214106	0.202263
Helicobacter pylori UM299 uid203026	0.338917	0.217885	0.145009	0.298189	0.357898	0.317895	0.176028	0.148179	0.262945	0.32095	0.21408	0.202026
Helicobacter pylori v225d uid159639	0.337964	0.217702	0.145117	0.299218	0.357506	0.317828	0.176426	0.14824	0.261254	0.319266	0.215177	0.204304
Helicobacter pylori XZ274 uid165869	0.339065	0.217808	0.144778	0.29835	0.358704	0.316731	0.175824	0.148741	0.261568	0.322402	0.213426	0.202603
Heliobacterium modesticaldum Ice1 uid58279	0.239396	0.147451	0.240178	0.372975	0.284406	0.296	0.23048	0.189115	0.133226	0.159348	0.394955	0.312471
Herbaspirillum seropedicae SmR1 uid50427	0.215902	0.130524	0.275102	0.378472	0.261119	0.290343	0.255671	0.192867	0.07213	0.102045	0.458587	0.367238
Herminiimonas arsenicoxydans uid58291	0.244868	0.153787	0.236689	0.364656	0.276387	0.298468	0.247458	0.177687	0.166381	0.20285	0.318794	0.311975
Herpetosiphon aurantiacus DSM 785 uid58599	0.238758	0.175864	0.237899	0.34748	0.274079	0.294062	0.242979	0.18888	0.195048	0.285302	0.272657	0.246993
Hippea maritima DSM 10411 uid65267	0.358343	0.191968	0.128915	0.320774	0.345937	0.327569	0.180952	0.145542	0.32626	0.325458	0.158386	0.189896
Hirschia baltica ATCC 49814 uid59365	0.255242	0.176817	0.197057	0.370884	0.294425	0.289631	0.247699	0.168245	0.271078	0.337152	0.19581	0.19596
Hydrogenobacter thermophilus TK 6 uid159875	0.315893	0.17292	0.1744	0.336787	0.324708	0.326977	0.180481	0.167833	0.27016	0.265311	0.213838	0.250691
Hydrogenobacter thermophilus TK 6 uid45927	0.315791	0.173262	0.174742	0.336204	0.324478	0.327128	0.180579	0.167814	0.26994	0.26541	0.214089	0.250561
Hydrogenobaculum HO uid190882	0.352979	0.202321	0.135879	0.308821	0.356578	0.328897	0.184043	0.130483	0.379701	0.333264	0.143845	0.143191
Hydrogenobaculum SN uid46251	0.352848	0.20221	0.135802	0.30914	0.356513	0.328799	0.184224	0.130464	0.379675	0.333239	0.14384	0.143246
Hydrogenobaculum Y04AAS1 uid58857	0.352927	0.202951	0.134986	0.309136	0.355427	0.328295	0.18509	0.131188	0.377115	0.334093	0.143294	0.145498
Hyperthermus butylicus DSM 5456 uid57755	0.262402	0.126267	0.224213	0.387118	0.264431	0.312324	0.218618	0.204628	0.218319	0.195243	0.292114	0.294325
Hyphomicrobium denitrificans 1NES1 uid179904	0.223878	0.140615	0.24997	0.385537	0.255577	0.283462	0.267646	0.193314	0.122965	0.167121	0.383614	0.326301
Hyphomicrobium denitrificans ATCC 51888 uid50325	0.224538	0.138464	0.248574	0.388424	0.259257	0.281017	0.269425	0.190301	0.108219	0.14793	0.40309	0.340761
Hyphomicrobium MC1 uid68453	0.22742	0.14379	0.246061	0.38273	0.258737	0.285801	0.266039	0.189423	0.123149	0.173206	0.382503	0.321142
Hyphomonas neptunium ATCC 15444 uid58433	0.211756	0.130734	0.255945	0.401565	0.251812	0.280947	0.272048	0.195193	0.099202	0.155431	0.411625	0.333741
Idiomarina loihiensis GSL 199 uid205256	0.255482	0.176651	0.213893	0.353974	0.318688	0.295134	0.21546	0.170718	0.227458	0.302578	0.230132	0.239832
Idiomarina loihiensis L2TR uid58087	0.255295	0.176454	0.214036	0.354216	0.318808	0.294864	0.21557	0.170757	0.227316	0.302577	0.230185	0.239922
Ignavibacterium album JCM 16511 uid162097	0.345003	0.209098	0.145644	0.300256	0.349037	0.319199	0.194983	0.136781	0.347946	0.400469	0.123207	0.128378
Ignicoccus hospitalis KIN4 I uid58365	0.277807	0.176687	0.157245	0.388262	0.297912	0.313232	0.20952	0.179336	0.149351	0.089311	0.36134	0.399999
Ignisphaera aggregans DSM 17230 uid51875	0.36303	0.178429	0.143282	0.315259	0.299828	0.344311	0.185673	0.170188	0.358133	0.375989	0.096346	0.169532
Ilyobacter polytropus DSM 2926 uid59769	0.36175	0.178488	0.125813	0.333949	0.357476	0.321681	0.176289	0.144554	0.382136	0.336634	0.118726	0.162504
Intrasporangium calvum DSM 43043 uid61729	0.171428	0.112263	0.281077	0.435232	0.223023	0.277666	0.28764	0.211671	0.039224	0.049375	0.534082	0.377319
Isoptericola variabilis 225 uid67501	0.146739	0.105536	0.284144	0.463581	0.220263	0.272142	0.300914	0.206681	0.015686	0.018104	0.547706	0.418504
Isosphaera pallida ATCC 43644 uid62207	0.185762	0.148364	0.287709	0.378165	0.24309	0.27443	0.276296	0.206184	0.111169	0.147422	0.422775	0.318634
Jannaschia CCS1 uid58147	0.207263	0.138807	0.24774	0.40619	0.245751	0.289493	0.27253	0.192227	0.089416	0.148518	0.393725	0.368341
Janthinobacterium Marseille uid58603	0.243616	0.155407	0.233034	0.367943	0.274669	0.296395	0.248074	0.180863	0.1695	0.205858	0.32591	0.298732
Jonesia denitrificans DSM 20603 uid59053	0.205433	0.142791	0.249437	0.402338	0.246547	0.280524	0.291111	0.181818	0.165795	0.202902	0.358097	0.273206
Kangiella koreensis DSM 16069 uid59209	0.275153	0.185802	0.197655	0.341389	0.32797	0.301665	0.20926	0.161105	0.246708	0.333946	0.209919	0.209428
Ketogulonicigenium vulgare WSH 001 uid161161	0.21025	0.129672	0.261718	0.39836	0.241737	0.294945	0.269917	0.193401	0.087969	0.170156	0.382924	0.35895
Ketogulonicigenium vulgare Y25 uid59581	0.210003	0.130086	0.261462	0.398449	0.240913	0.294618	0.270877	0.193592	0.087797	0.169437	0.383244	0.359522
Kineococcus radiotolerans SRS30216 uid58067	0.141305	0.102843	0.297617	0.458235	0.206606	0.271062	0.303254	0.219078	0.021124	0.021933	0.560714	0.396229
Kitasatospora setae KM 6054 uid77027	0.149131	0.106199	0.305655	0.439015	0.2147	0.256439	0.309671	0.21919	0.024869	0.015527	0.560545	0.399059
Klebsiella oxytoca E718 uid170256	0.240935	0.142939	0.262187	0.353939	0.277033	0.302607	0.232142	0.188218	0.11994	0.19544	0.341224	0.343396
Klebsiella oxytoca KCTC 1686 uid83159	0.241813	0.142636	0.261471	0.35408	0.277495	0.302597	0.231878	0.188031	0.120154	0.196588	0.340589	0.342669
Klebsiella pneumoniae 1084 uid174151	0.234631	0.139176	0.270295	0.355898	0.273789	0.303162	0.233743	0.189306	0.108027	0.178629	0.356074	0.35727
Klebsiella pneumoniae 342 uid59145	0.23635	0.140478	0.268663	0.354509	0.27386	0.303079	0.234055	0.189006	0.110998	0.182345	0.35271	0.353948
Klebsiella pneumoniae HS11286 uid84387	0.236104	0.139774	0.268588	0.355533	0.274636	0.302668	0.233473	0.189223	0.10897	0.178852	0.355956	0.356223
Klebsiella pneumoniae JM45 uid215235	0.236219	0.139194	0.268161	0.356427	0.275367	0.302796	0.232865	0.188972	0.107511	0.178249	0.357162	0.357078
Klebsiella pneumoniae KCTC 2242 uid162147	0.235066	0.138358	0.269984	0.356588	0.273311	0.303625	0.233608	0.189453	0.106903	0.176999	0.358384	0.35771
Klebsiella pneumoniae MGH 78578 uid57619	0.235127	0.138659	0.268955	0.35726	0.275058	0.302707	0.233322	0.188913	0.107232	0.178936	0.356991	0.356841
Klebsiella pneumoniae NTUH K2044 uid59073	0.234881	0.139808	0.270232	0.355079	0.272857	0.303744	0.23377	0.189629	0.108387	0.17837	0.356353	0.356891
Klebsiella pneumoniae uid203334	0.236241	0.139644	0.269196	0.354847	0.275605	0.300606	0.233132	0.190586	0.112393	0.180636	0.352572	0.354323
Klebsiella variicola At 22 uid42113	0.234431	0.138743	0.269828	0.356998	0.272851	0.303758	0.234571	0.18882	0.107281	0.179494	0.355847	0.357378
Kocuria rhizophila DC2201 uid59099	0.171129	0.118581	0.281984	0.428306	0.235935	0.27144	0.290434	0.202192	0.03014	0.038154	0.507289	0.424417
Kosmotoga olearia TBF 19 5 1 uid59205	0.325648	0.179813	0.162252	0.332287	0.324671	0.329987	0.189732	0.155609	0.295346	0.298174	0.204247	0.202234
Kribbella flavida DSM 17836 uid43465	0.174842	0.116263	0.283442	0.425453	0.229689	0.27289	0.28837	0.20905	0.036797	0.043895	0.488987	0.430321
Krokinobacter 4H 3 7 5 uid66593	0.32465	0.181498	0.163557	0.330295	0.342428	0.30357	0.207723	0.146278	0.340467	0.370994	0.139759	0.14878
Kyrpidia tusciae DSM 2912 uid48361	0.204974	0.153568	0.2488	0.392658	0.262042	0.296002	0.232846	0.20911	0.127893	0.168426	0.315076	0.388605
Kytococcus sedentarius DSM 20547 uid59071	0.165982	0.109226	0.281296	0.443496	0.231429	0.269231	0.287928	0.211412	0.028383	0.041524	0.51332	0.416773
Lacinutrix 5H 3 7 4 uid68067	0.357827	0.216618	0.120622	0.304934	0.364902	0.305159	0.198025	0.131914	0.416019	0.399095	0.101788	0.083097
Lactobacillus acidophilus 30SC uid63605	0.326271	0.194982	0.156382	0.322364	0.35607	0.303508	0.198421	0.142	0.274934	0.377743	0.183856	0.163467
Lactobacillus acidophilus La 14 uid201479	0.33484	0.197932	0.147473	0.319755	0.356002	0.305222	0.199623	0.139153	0.318664	0.431583	0.116903	0.13285
Lactobacillus acidophilus NCFM uid57685	0.335084	0.197722	0.147375	0.319819	0.355849	0.305068	0.199947	0.139136	0.318612	0.431317	0.116888	0.133183
Lactobacillus amylovorus GRL 1112 uid61179	0.327262	0.194523	0.156895	0.321313	0.357273	0.301203	0.19862	0.142897	0.275101	0.376577	0.185726	0.162588
Lactobacillus amylovorus GRL1118 uid160233	0.32546	0.194598	0.155744	0.324199	0.356183	0.30352	0.199138	0.141158	0.274257	0.378979	0.184728	0.162036
Lactobacillus brevis ATCC 367 uid57989	0.273324	0.184707	0.202792	0.339178	0.306332	0.302026	0.235989	0.155653	0.221798	0.29844	0.222034	0.257729
Lactobacillus brevis KB290 uid195560	0.275901	0.185371	0.201587	0.33714	0.30613	0.302337	0.234714	0.156819	0.222282	0.298714	0.22056	0.258445
Lactobacillus buchneri NRRL B 30929 uid66205	0.304388	0.185055	0.183415	0.327142	0.333463	0.304021	0.217769	0.144747	0.2126	0.300645	0.259558	0.227196
Lactobacillus buchneri uid73657	0.303583	0.184322	0.183224	0.32887	0.33313	0.304808	0.21791	0.144152	0.213747	0.301878	0.256987	0.227388
Lactobacillus casei ATCC 334 uid57985	0.280288	0.172037	0.205992	0.341683	0.307657	0.305108	0.233057	0.154178	0.211432	0.304499	0.238812	0.245257
Lactobacillus casei BD II uid162119	0.282396	0.173645	0.203533	0.340425	0.307127	0.306873	0.23239	0.153609	0.214631	0.306906	0.234726	0.243735
Lactobacillus casei BL23 uid59237	0.28228	0.172656	0.203335	0.341729	0.307566	0.306547	0.232552	0.153336	0.213966	0.307064	0.235136	0.243835
Lactobacillus casei LC2W uid162121	0.282008	0.173616	0.203808	0.340568	0.306663	0.307493	0.232247	0.153597	0.214316	0.306871	0.234751	0.244062
Lactobacillus casei LOCK919 uid210959	0.282853	0.173186	0.201832	0.342129	0.307776	0.306875	0.232942	0.152406	0.214647	0.308077	0.234301	0.242975
Lactobacillus casei W56 uid178736	0.283505	0.173854	0.203243	0.339399	0.306943	0.306925	0.231569	0.154563	0.214794	0.306755	0.234458	0.243992
Lactobacillus casei Zhang uid50673	0.280648	0.173266	0.204544	0.341542	0.304957	0.308838	0.233234	0.152972	0.211407	0.306764	0.236212	0.245617
Lactobacillus crispatus ST1 uid48359	0.32362	0.199743	0.157161	0.319476	0.353134	0.306403	0.199785	0.140677	0.287743	0.402223	0.1457	0.164334
Lactobacillus delbrueckii bulgaricus 2038 uid161929	0.289436	0.17485	0.193314	0.3424	0.334616	0.300699	0.207924	0.156762	0.156097	0.196641	0.361577	0.285685
Lactobacillus delbrueckii bulgaricus ATCC 11842 uid58647	0.289694	0.173014	0.193155	0.344137	0.33553	0.301681	0.207043	0.155746	0.155055	0.196074	0.361679	0.287192
Lactobacillus delbrueckii bulgaricus ATCC BAA 365 uid57987	0.289331	0.174535	0.193514	0.34262	0.335462	0.302455	0.206038	0.156044	0.156522	0.196572	0.359936	0.28697
Lactobacillus delbrueckii bulgaricus ND02 uid60621	0.292169	0.173407	0.192955	0.341468	0.339685	0.296045	0.207312	0.156958	0.160429	0.200692	0.355695	0.283184
Lactobacillus fermentum CECT 5716 uid162003	0.265624	0.17827	0.218694	0.335314	0.30772	0.289426	0.231699	0.169682	0.177232	0.19243	0.34467	0.28345
Lactobacillus fermentum F6 uid203391	0.268776	0.168954	0.213128	0.349142	0.320144	0.299883	0.226157	0.153816	0.166386	0.186011	0.359582	0.288021
Lactobacillus fermentum IFO 3956 uid58865	0.267598	0.169293	0.212588	0.35052	0.319492	0.300822	0.225819	0.153867	0.166148	0.185941	0.359441	0.28847
Lactobacillus gasseri ATCC 33323 uid57687	0.330986	0.197735	0.149953	0.321327	0.354801	0.306895	0.199482	0.138822	0.321436	0.422057	0.118834	0.137673
Lactobacillus helveticus CNRZ32 uid212302	0.325504	0.197394	0.152278	0.324825	0.355821	0.3055	0.198852	0.139828	0.292481	0.406107	0.14727	0.154142
Lactobacillus helveticus DPC 4571 uid58761	0.324665	0.197556	0.159368	0.318411	0.357879	0.304171	0.195765	0.142184	0.285992	0.39792	0.155873	0.160215
Lactobacillus helveticus H10 uid162017	0.326546	0.199917	0.156736	0.316801	0.356202	0.306708	0.19547	0.14162	0.28899	0.399988	0.151764	0.159259
Lactobacillus helveticus R0052 uid174439	0.326034	0.198766	0.155512	0.319688	0.357535	0.304227	0.197053	0.141185	0.289895	0.401341	0.151525	0.157239
Lactobacillus johnsonii DPC 6026 uid162057	0.331122	0.199145	0.152426	0.317307	0.353832	0.308918	0.197958	0.139292	0.329142	0.420488	0.118233	0.132137
Lactobacillus johnsonii FI9785 uid41735	0.33083	0.199824	0.150937	0.318409	0.353644	0.310438	0.197621	0.138297	0.33199	0.425494	0.112431	0.130086
Lactobacillus johnsonii NCC 533 uid58029	0.334078	0.198941	0.149203	0.317778	0.353737	0.307812	0.199645	0.138805	0.331369	0.425159	0.113967	0.129505
Lactobacillus kefiranofaciens ZW3 uid67985	0.32626	0.196338	0.159414	0.317988	0.356184	0.303912	0.198512	0.141392	0.275029	0.390994	0.158466	0.175511
Lactobacillus paracasei 8700 2 uid55295	0.281932	0.172612	0.20234	0.343116	0.306625	0.307288	0.233753	0.152334	0.212779	0.307554	0.23505	0.244617
Lactobacillus plantarum 16 uid209042	0.283855	0.183968	0.197393	0.334785	0.308994	0.30466	0.234298	0.152048	0.230659	0.311403	0.214461	0.243477
Lactobacillus plantarum JDM1 uid59361	0.285022	0.184435	0.196163	0.334379	0.308644	0.305283	0.233794	0.152278	0.231086	0.313128	0.214272	0.24151
Lactobacillus plantarum P8 uid203333	0.28509	0.185094	0.19705	0.332766	0.308687	0.305703	0.232261	0.153349	0.230798	0.310481	0.214835	0.243885
Lactobacillus plantarum ST III uid53537	0.285365	0.184953	0.196264	0.333418	0.308475	0.304873	0.234078	0.152574	0.231174	0.313508	0.213461	0.241857
Lactobacillus plantarum WCFS1 uid62911	0.285562	0.185122	0.195859	0.333457	0.309907	0.305131	0.232716	0.152246	0.233073	0.31538	0.211604	0.239942
Lactobacillus plantarum ZJ316 uid188689	0.285258	0.184731	0.196077	0.333934	0.308603	0.30487	0.233888	0.15264	0.231318	0.313438	0.212932	0.242312
Lactobacillus reuteri DSM 20016 uid58471	0.303795	0.182926	0.188291	0.324987	0.34439	0.303952	0.20422	0.147438	0.293954	0.385996	0.149384	0.170665
Lactobacillus reuteri I5007 uid208677	0.302369	0.182754	0.192124	0.322753	0.344143	0.302908	0.205137	0.147812	0.292423	0.387598	0.150616	0.169362
Lactobacillus reuteri JCM 1112 uid58875	0.303556	0.182533	0.187754	0.326157	0.343751	0.303445	0.205237	0.147568	0.293295	0.386809	0.149365	0.170531
Lactobacillus reuteri SD2112 uid55357	0.30634	0.183629	0.193354	0.316677	0.348848	0.300315	0.201428	0.149408	0.290369	0.383427	0.154542	0.171661
Lactobacillus reuteri TD1 uid213089	0.309099	0.181168	0.185764	0.323969	0.346812	0.29852	0.208627	0.146041	0.295304	0.390171	0.147689	0.166836
Lactobacillus rhamnosus ATCC 8530 uid162169	0.27833	0.174898	0.205477	0.341295	0.304613	0.307809	0.235297	0.152281	0.209566	0.302363	0.233742	0.254329
Lactobacillus rhamnosus GG uid161983	0.278278	0.174016	0.206568	0.341137	0.306674	0.305516	0.234836	0.152975	0.210468	0.30207	0.233397	0.254066
Lactobacillus rhamnosus GG uid59313	0.278272	0.174322	0.207133	0.340273	0.306279	0.305087	0.235075	0.153558	0.210754	0.301691	0.233646	0.25391
Lactobacillus rhamnosus Lc 705 uid59315	0.279183	0.174658	0.204829	0.34133	0.304682	0.306023	0.236188	0.153107	0.209989	0.302721	0.233168	0.254122
Lactobacillus rhamnosus LOCK900 uid210957	0.278477	0.1743	0.205586	0.341637	0.305005	0.305994	0.236088	0.152913	0.209119	0.302483	0.233215	0.255183
Lactobacillus rhamnosus LOCK908 uid210958	0.278723	0.174188	0.205677	0.341412	0.305276	0.305286	0.236444	0.152994	0.209513	0.302483	0.233709	0.254295
Lactobacillus ruminis ATCC 27782 uid73417	0.307466	0.185562	0.168895	0.338075	0.34461	0.306915	0.198763	0.14971	0.233519	0.289982	0.23921	0.237287
Lactobacillus sakei 23K uid58281	0.292979	0.191479	0.181712	0.33383	0.323286	0.312254	0.221318	0.143142	0.296338	0.32634	0.194929	0.182393
Lactobacillus salivarius CECT 5713 uid162005	0.33438	0.213348	0.13353	0.317775	0.35328	0.314773	0.190177	0.141151	0.374359	0.41002	0.09058	0.124176
Lactobacillus salivarius UCC118 uid58233	0.335667	0.208674	0.131818	0.323841	0.35634	0.313462	0.190682	0.139516	0.376594	0.414332	0.088764	0.12031
Lactobacillus sanfranciscensis TMW 1 1304 uid72937	0.328584	0.200339	0.151908	0.319169	0.353186	0.314704	0.19582	0.136289	0.336262	0.420692	0.121042	0.122004
Lactococcus garvieae ATCC 49156 uid73413	0.300046	0.186708	0.175238	0.338008	0.336236	0.314812	0.208996	0.139956	0.302706	0.368442	0.166902	0.16195
Lactococcus garvieae Lg2 uid161935	0.300558	0.187166	0.174955	0.337321	0.336249	0.315012	0.20883	0.13991	0.303115	0.368959	0.16631	0.161616
Lactococcus lactis cremoris A76 uid160937	0.313116	0.200484	0.163163	0.323236	0.340573	0.314453	0.206534	0.138441	0.32946	0.398551	0.132466	0.139523
Lactococcus lactis cremoris KW2 uid219629	0.312728	0.200311	0.159046	0.327915	0.337668	0.315253	0.210418	0.136661	0.331745	0.402709	0.128665	0.136881
Lactococcus lactis cremoris MG1363 uid58837	0.313904	0.198946	0.160524	0.326626	0.341305	0.314081	0.207114	0.1375	0.332196	0.399882	0.130529	0.137394
Lactococcus lactis cremoris NZ9000 uid167481	0.31417	0.199171	0.16092	0.325738	0.342217	0.31395	0.206503	0.137329	0.332293	0.399682	0.130528	0.137498
Lactococcus lactis cremoris SK11 uid57983	0.312327	0.200008	0.162758	0.324907	0.339927	0.314934	0.206726	0.138413	0.330278	0.398818	0.13216	0.138744
Lactococcus lactis cremoris UC509 9 uid179384	0.308013	0.199133	0.16419	0.328664	0.337188	0.316662	0.208128	0.138022	0.329039	0.401974	0.131798	0.137189
Lactococcus lactis CV56 uid160253	0.313919	0.200089	0.157813	0.32818	0.340653	0.31527	0.206986	0.137091	0.339734	0.408751	0.121492	0.130022
Lactococcus lactis Il1403 uid57671	0.314483	0.199478	0.158961	0.327078	0.340859	0.313507	0.208223	0.137412	0.338201	0.408368	0.122895	0.130536
Lactococcus lactis IO 1 uid192185	0.314799	0.199921	0.158001	0.327278	0.33833	0.31568	0.209492	0.136498	0.339734	0.411054	0.120503	0.128709
Lactococcus lactis KF147 uid42831	0.315816	0.202775	0.157145	0.324264	0.340124	0.317661	0.206038	0.136177	0.339567	0.409973	0.120277	0.130183
Laribacter hongkongensis HLHK9 uid59265	0.206159	0.127563	0.283398	0.38288	0.251781	0.292359	0.253218	0.202641	0.09797	0.126774	0.419605	0.35565
Lawsonia intracellularis N343 uid186598	0.314413	0.19688	0.19319	0.295518	0.312543	0.318985	0.2167	0.151772	0.377326	0.438382	0.084026	0.100266
Lawsonia intracellularis PHE MN1 00 uid61575	0.314294	0.197311	0.193035	0.29536	0.312186	0.319497	0.216553	0.151765	0.377225	0.438023	0.084261	0.100492
Leadbetterella byssophila DSM 17132 uid60161	0.315424	0.204938	0.160446	0.319192	0.338708	0.302767	0.203152	0.155373	0.295474	0.315623	0.192933	0.19597
Legionella longbeachae NSW150 uid46099	0.305815	0.211861	0.186882	0.295275	0.333624	0.312022	0.207969	0.146283	0.326154	0.380079	0.13915	0.154429
Legionella pneumophila 2300 99 Alcoy uid48801	0.305492	0.210571	0.182571	0.301366	0.331432	0.311953	0.20671	0.149906	0.307315	0.361977	0.157005	0.173703
Legionella pneumophila ATCC 43290 uid86885	0.30723	0.212789	0.181781	0.298197	0.33093	0.313671	0.205598	0.149798	0.30847	0.36316	0.156165	0.172202
Legionella pneumophila Corby uid58733	0.305172	0.210293	0.182602	0.301933	0.33117	0.311936	0.206941	0.149954	0.306998	0.361596	0.15763	0.173777
Legionella pneumophila Lens uid58209	0.304883	0.211501	0.183023	0.300494	0.329397	0.312538	0.206961	0.151036	0.306601	0.361649	0.157004	0.17462
Legionella pneumophila Lorraine uid170535	0.305626	0.210867	0.18217	0.301337	0.330435	0.312522	0.206763	0.15028	0.307503	0.363121	0.156886	0.17249
Legionella pneumophila Paris uid58211	0.3051	0.211836	0.183164	0.299771	0.330225	0.312116	0.206189	0.151402	0.306691	0.361645	0.157727	0.173838
Legionella pneumophila Philadelphia 1 uid193710	0.305652	0.21176	0.182456	0.300132	0.330993	0.312727	0.206452	0.149828	0.307133	0.363172	0.156667	0.173028
Legionella pneumophila Philadelphia 1 uid57609	0.306579	0.212353	0.182248	0.298819	0.330488	0.313317	0.206162	0.150033	0.30719	0.362268	0.15711	0.173431
Legionella pneumophila Thunder Bay uid206517	0.305996	0.211891	0.182446	0.299667	0.331005	0.312844	0.206353	0.149798	0.307468	0.363197	0.156872	0.172464
Legionella pneumophila uid170534	0.305363	0.211179	0.182622	0.300836	0.330052	0.313013	0.206625	0.150311	0.306691	0.362291	0.157042	0.173976
Leifsonia xyli CTCB07 uid57759	0.18913	0.117906	0.270021	0.422943	0.226939	0.282873	0.285401	0.204788	0.055863	0.075503	0.493584	0.37505
Leifsonia xyli cynodontis DSM 46306 uid221294	0.187617	0.118345	0.270665	0.423373	0.224904	0.277405	0.290139	0.207552	0.051609	0.070414	0.499123	0.378855
Leptolyngbya PCC 7376 uid182928	0.266616	0.181708	0.216744	0.334932	0.312759	0.299234	0.222838	0.165169	0.249787	0.343934	0.209279	0.196999
Leptospira biflexa serovar Patoc Patoc 1 Ames uid58511	0.303495	0.225733	0.172351	0.298421	0.332547	0.31933	0.205512	0.142611	0.327304	0.322323	0.194876	0.155496
Leptospira biflexa serovar Patoc Patoc 1 Paris uid58993	0.303423	0.226032	0.172235	0.29831	0.332764	0.319315	0.205374	0.142547	0.327297	0.322358	0.19481	0.155534
Leptospira borgpetersenii serovar Hardjo bovis JB197 uid58509	0.310123	0.216615	0.172903	0.300358	0.33036	0.315211	0.203562	0.150867	0.283008	0.307378	0.210939	0.198674
Leptospira borgpetersenii serovar Hardjo bovis L550 uid58507	0.310144	0.216534	0.1728	0.300522	0.330327	0.315405	0.203613	0.150656	0.282362	0.307467	0.21114	0.199032
Leptospira interrogans serovar Copenhageni Fiocruz L1 130 uid58065	0.318416	0.230022	0.160569	0.290992	0.334843	0.316782	0.202374	0.146	0.3325	0.367116	0.149443	0.150942
Leptospira interrogans serovar Lai 56601 uid57881	0.318193	0.228865	0.161003	0.291939	0.335417	0.31615	0.202458	0.145975	0.333834	0.367247	0.148957	0.149961
Leptospira interrogans serovar Lai IPAV uid161957	0.318273	0.22884	0.161014	0.291873	0.335505	0.316095	0.20242	0.14598	0.333721	0.36716	0.149074	0.150045
Leptospirillum ferriphilum ML 04 uid175904	0.229457	0.166345	0.264973	0.339225	0.265506	0.305482	0.238836	0.190176	0.160934	0.220112	0.314992	0.303962
Leptospirillum ferrooxidans C2 3 uid158171	0.258567	0.174471	0.233746	0.333216	0.274987	0.311394	0.235651	0.177968	0.193455	0.267236	0.269927	0.269382
Leptothrix cholodnii SP 6 uid58971	0.192615	0.111816	0.294665	0.400904	0.240518	0.282629	0.26698	0.209873	0.041323	0.052144	0.497805	0.408728
Leptotrichia buccalis C 1013 b uid59211	0.38489	0.200064	0.102148	0.312897	0.392581	0.315892	0.161996	0.129531	0.414504	0.369031	0.071735	0.14473
Leuconostoc C2 uid68743	0.301772	0.199644	0.167733	0.330851	0.323437	0.31731	0.222885	0.136367	0.317711	0.38578	0.125719	0.17079
Leuconostoc carnosum JB16 uid176371	0.298786	0.200863	0.167395	0.332957	0.32632	0.316144	0.221052	0.136484	0.324276	0.398775	0.115696	0.161253
Leuconostoc citreum KM20 uid58481	0.295592	0.19656	0.173583	0.334265	0.320724	0.314819	0.225821	0.138636	0.307569	0.379183	0.137883	0.175365
Leuconostoc gasicomitatum LMG 18811 uid50385	0.309357	0.202688	0.162922	0.325033	0.325547	0.319388	0.219289	0.135775	0.332963	0.391463	0.117093	0.158481
Leuconostoc gelidum JB7 uid175682	0.307763	0.202892	0.164296	0.325048	0.324108	0.320666	0.219329	0.135898	0.330786	0.393005	0.116501	0.159707
Leuconostoc kimchii IMSNU 11154 uid48589	0.30383	0.198725	0.166825	0.33062	0.326848	0.314445	0.221949	0.136757	0.316155	0.383098	0.128948	0.171799
Leuconostoc mesenteroides ATCC 8293 uid57919	0.307982	0.20038	0.16145	0.330187	0.330553	0.313354	0.218672	0.137421	0.317626	0.38068	0.134275	0.167419
Leuconostoc mesenteroides J18 uid84337	0.305432	0.200727	0.163109	0.330732	0.32847	0.315689	0.218827	0.137014	0.316981	0.381138	0.13419	0.167691
Listeria innocua Clip11262 uid61567	0.316372	0.184143	0.158173	0.341312	0.339033	0.313429	0.206826	0.140712	0.356047	0.355949	0.143114	0.14489
Listeria ivanovii PAM 55 uid73473	0.315396	0.185648	0.160393	0.338564	0.332317	0.318561	0.207533	0.141589	0.356471	0.362495	0.13373	0.147304
Listeria monocytogenes 07PF0776 uid162185	0.312952	0.18361	0.160751	0.342686	0.333609	0.316347	0.209025	0.141019	0.346664	0.350079	0.149594	0.153663
Listeria monocytogenes 08 5923 uid43727	0.31385	0.183766	0.16036	0.342024	0.336127	0.31527	0.207181	0.141422	0.346954	0.350866	0.147712	0.154468
Listeria monocytogenes 10403S uid54461	0.313052	0.183576	0.160763	0.342608	0.334179	0.316286	0.208366	0.141169	0.34745	0.350835	0.148278	0.153437
Listeria monocytogenes ATCC 19117 uid175109	0.313885	0.18391	0.160366	0.341839	0.335625	0.315656	0.208008	0.140711	0.347266	0.350607	0.148643	0.153484
Listeria monocytogenes Clip80459 uid59317	0.313028	0.183871	0.160498	0.342603	0.334133	0.315909	0.209079	0.140879	0.346418	0.350463	0.149167	0.153953
Listeria monocytogenes EGD e uid61583	0.313592	0.183728	0.160367	0.342313	0.335079	0.315697	0.208243	0.140981	0.348	0.350811	0.147968	0.153221
Listeria monocytogenes Finland 1998 uid54443	0.31233	0.183606	0.161125	0.342939	0.333627	0.316644	0.208599	0.141131	0.346784	0.351476	0.148235	0.153506
Listeria monocytogenes FSL R2 561 uid54441	0.313936	0.183837	0.160163	0.342064	0.33588	0.315255	0.20765	0.141215	0.347857	0.35065	0.147689	0.153804
Listeria monocytogenes HCC23 uid59203	0.312928	0.18348	0.160069	0.343523	0.337645	0.313367	0.207791	0.141197	0.346432	0.345944	0.152041	0.155583
Listeria monocytogenes J0161 uid54459	0.314615	0.184522	0.159667	0.341196	0.335752	0.315751	0.207493	0.141004	0.348269	0.351112	0.147144	0.153475
Listeria monocytogenes J1 220 uid179735	0.314707	0.18409	0.159484	0.341719	0.336689	0.315118	0.207397	0.140796	0.347983	0.349941	0.148114	0.153962
Listeria monocytogenes J1816 uid179734	0.313372	0.184172	0.159938	0.342518	0.334473	0.315792	0.208091	0.141644	0.34656	0.35018	0.148905	0.154355
Listeria monocytogenes L312 uid175768	0.31323	0.183939	0.160386	0.342445	0.334491	0.315867	0.208803	0.140839	0.346605	0.350383	0.148974	0.154037
Listeria monocytogenes La111 uid193768	0.31245	0.184901	0.162154	0.340495	0.332491	0.317894	0.207262	0.142353	0.346921	0.349067	0.148046	0.155966
Listeria monocytogenes M7 uid162131	0.313083	0.183548	0.160089	0.34328	0.337616	0.313483	0.207679	0.141222	0.346393	0.345879	0.152048	0.15568
Listeria monocytogenes N53 1 uid193767	0.312158	0.185041	0.161985	0.340816	0.332613	0.317851	0.207312	0.142223	0.346769	0.349212	0.147949	0.156069
Listeria monocytogenes serotype 1 2b SLCC2755 uid52455	0.313659	0.184104	0.160422	0.341815	0.335152	0.315489	0.20828	0.141079	0.345662	0.350328	0.149075	0.154935
Listeria monocytogenes serotype 4a L99 uid161953	0.313135	0.183353	0.160118	0.343395	0.337495	0.31335	0.207842	0.141313	0.34649	0.345733	0.152105	0.155672
Listeria monocytogenes serotype 4b F2365 uid57689	0.313524	0.184161	0.16052	0.341795	0.334473	0.31619	0.208263	0.141074	0.34664	0.350164	0.149423	0.153773
Listeria monocytogenes serotype 4b LL195 uid182103	0.314765	0.184474	0.160025	0.340735	0.334188	0.316786	0.207458	0.141568	0.346458	0.349898	0.149174	0.15447
Listeria monocytogenes serotype 7 SLCC2482 uid174871	0.31379	0.184063	0.160052	0.342095	0.334993	0.315787	0.20826	0.140961	0.347141	0.35011	0.148631	0.154118
Listeria monocytogenes SLCC2372 uid174872	0.314115	0.183796	0.16004	0.342048	0.335983	0.315272	0.207634	0.141111	0.348074	0.350675	0.14752	0.153731
Listeria monocytogenes SLCC2376 uid175111	0.311755	0.183293	0.161533	0.343419	0.333818	0.315893	0.20913	0.14116	0.34661	0.347088	0.152093	0.154209
Listeria monocytogenes SLCC2378 uid175105	0.313602	0.184185	0.160352	0.341862	0.334871	0.316114	0.20817	0.140846	0.34691	0.350449	0.14898	0.153661
Listeria monocytogenes SLCC2479 uid175108	0.314158	0.183838	0.160038	0.341966	0.335988	0.315305	0.207608	0.141099	0.348062	0.350664	0.147535	0.153739
Listeria monocytogenes SLCC2540 uid175106	0.314649	0.184399	0.159431	0.341521	0.335645	0.315383	0.20811	0.140861	0.347741	0.351012	0.14748	0.153767
Listeria monocytogenes SLCC5850 uid175110	0.313085	0.183652	0.160777	0.342487	0.334718	0.316147	0.207954	0.141181	0.347717	0.35088	0.147952	0.153451
Listeria monocytogenes SLCC7179 uid175107	0.312896	0.183521	0.160867	0.342717	0.334445	0.31604	0.208296	0.141219	0.347665	0.350907	0.148231	0.153198
Listeria monocytogenes strain C1-387 uid212977	0.314098	0.183716	0.159654	0.342532	0.33615	0.314872	0.207791	0.141186	0.347841	0.350738	0.147548	0.153874
Listeria monocytogenes strain J1776 uid212977	0.314444	0.184072	0.159635	0.341848	0.335811	0.314959	0.208134	0.141096	0.347221	0.350158	0.148596	0.154025
Listeria monocytogenes strain J1817 uid212977	0.314389	0.18412	0.159632	0.341859	0.33582	0.314916	0.208139	0.141126	0.347231	0.350199	0.14856	0.15401
Listeria monocytogenes strain J1926 uid212977	0.314389	0.184071	0.159677	0.341864	0.335841	0.314907	0.208151	0.1411	0.347181	0.350146	0.148577	0.154096
Listeria monocytogenes strain J2-031 uid212977	0.313771	0.18385	0.160111	0.342269	0.335757	0.315419	0.207625	0.141199	0.348393	0.350776	0.147539	0.153292
Listeria monocytogenes strain J2-064 uid212977	0.314033	0.183859	0.15982	0.342287	0.335802	0.315027	0.208455	0.140716	0.347741	0.350504	0.148161	0.153593
Listeria monocytogenes strain J2-1091 uid212977	0.314209	0.184325	0.159821	0.341644	0.335324	0.315819	0.208058	0.1408	0.347125	0.349934	0.148979	0.153961
Listeria monocytogenes strain N1-011A uid212977	0.315187	0.18397	0.159018	0.341825	0.337226	0.313871	0.207819	0.141084	0.346904	0.349259	0.148433	0.155404
Listeria monocytogenes strain R2-502 uid212977	0.315312	0.184143	0.159094	0.341451	0.336872	0.314543	0.207744	0.14084	0.34789	0.350197	0.147723	0.15419
Listeria monocytogenes uid43671	0.314312	0.18394	0.159945	0.341802	0.336645	0.314857	0.207062	0.141437	0.34716	0.350345	0.147738	0.154757
Listeria seeligeri serovar 1 2b SLCC3954 uid46215	0.315418	0.184864	0.158776	0.340943	0.336071	0.315371	0.208006	0.140552	0.355864	0.358673	0.139453	0.146009
Listeria welshimeri serovar 6b SLCC5334 uid61605	0.31713	0.187412	0.156273	0.339186	0.338098	0.316943	0.204981	0.139979	0.364474	0.373472	0.124191	0.137863
Listonella anguillarum M3 uid217771	0.267414	0.183319	0.210119	0.339148	0.314101	0.306141	0.216822	0.162936	0.251872	0.316168	0.215201	0.21676
Lysinibacillus sphaericus C3 41 uid58945	0.302086	0.198296	0.168977	0.330641	0.333191	0.3215	0.206035	0.139274	0.343055	0.362103	0.127288	0.167554
Macrococcus caseolyticus JCSC5402 uid59003	0.328261	0.183626	0.162164	0.325948	0.35185	0.321076	0.190147	0.136926	0.334603	0.35494	0.133676	0.176782
Magnetococcus MC 1 uid57833	0.232331	0.155678	0.251041	0.360951	0.288764	0.29211	0.229991	0.189135	0.141437	0.245883	0.289094	0.323586
Magnetospirillum magneticum AMB 1 uid58527	0.204921	0.128658	0.264497	0.401911	0.246326	0.284887	0.269216	0.199563	0.054922	0.096293	0.477569	0.371203
Mahella australiensis 50 1 BON uid66917	0.31166	0.177822	0.163536	0.346982	0.323514	0.310316	0.202295	0.163876	0.271573	0.283351	0.197594	0.247483
Mannheimia haemolytica D153 uid212303	0.287614	0.197923	0.1817	0.332763	0.330633	0.30486	0.209968	0.154539	0.299477	0.324844	0.18905	0.186629
Mannheimia haemolytica D171 uid212304	0.285932	0.197981	0.181642	0.334445	0.327888	0.307075	0.210587	0.15445	0.297857	0.324817	0.190185	0.187141
Mannheimia haemolytica D174 uid212305	0.287389	0.197837	0.182236	0.332538	0.330655	0.305134	0.209699	0.154512	0.29926	0.323856	0.189264	0.187619
Mannheimia haemolytica M42548 uid198769	0.287405	0.198595	0.182728	0.331272	0.330317	0.30496	0.209915	0.154808	0.29884	0.324942	0.188915	0.187303
Mannheimia haemolytica USDA ARS SAM 185 uid195457	0.285982	0.199702	0.182243	0.332073	0.329145	0.306677	0.210048	0.15413	0.299263	0.326514	0.188397	0.185825
Mannheimia haemolytica USDA ARS USMARC 183 uid195458	0.287074	0.199096	0.18221	0.33162	0.330381	0.305387	0.209866	0.154365	0.299487	0.324846	0.189137	0.18653
Mannheimia haemolytica USMARC 2286 uid213228	0.287402	0.198737	0.182168	0.331693	0.330234	0.305458	0.209711	0.154597	0.298867	0.324972	0.188749	0.187411
Mannheimia succiniciproducens MBEL55E uid58197	0.281552	0.203757	0.18225	0.332441	0.320521	0.311379	0.211335	0.156766	0.266474	0.314038	0.210848	0.208641
Maricaulis maris MCS10 uid58689	0.199569	0.133837	0.254602	0.411992	0.249104	0.281939	0.268943	0.200014	0.085942	0.157513	0.425763	0.330781
Marinithermus hydrothermalis DSM 14884 uid65783	0.165415	0.121625	0.301618	0.411342	0.243673	0.296257	0.251274	0.208796	0.057811	0.059368	0.459451	0.42337
Marinitoga piezophila KA3 uid81629	0.377483	0.219738	0.100343	0.302436	0.378603	0.332998	0.169231	0.119167	0.443498	0.374243	0.075752	0.106508
Marinobacter adhaerens HP15 uid162009	0.230353	0.140052	0.25444	0.375155	0.283627	0.294005	0.231354	0.191015	0.125209	0.194108	0.357198	0.323485
Marinobacter aquaeolei VT8 uid59419	0.226718	0.140146	0.262506	0.37063	0.285593	0.291834	0.23113	0.191443	0.12785	0.19139	0.349339	0.331421
Marinobacter BSs20148 uid171995	0.237902	0.152536	0.24377	0.365792	0.277727	0.300911	0.232167	0.189195	0.16095	0.222706	0.319164	0.297181
Marinobacter hydrocarbonoclasticus ATCC 49840 uid162203	0.225902	0.140869	0.260269	0.372961	0.283139	0.293909	0.231821	0.191131	0.125132	0.193409	0.349569	0.331891
Marinomonas mediterranea MMB 1 uid64753	0.271545	0.190901	0.19533	0.342225	0.311052	0.303561	0.223596	0.161791	0.260801	0.315986	0.210072	0.213141
Marinomonas MWYL1 uid58715	0.273199	0.196796	0.189597	0.340408	0.304979	0.309552	0.222591	0.162877	0.267109	0.348897	0.190641	0.193352
Marinomonas posidonica IVIA Po 181 uid67323	0.264548	0.19772	0.195952	0.34178	0.308329	0.307567	0.221854	0.16225	0.24998	0.322968	0.211697	0.215355
Marivirga tractuosa DSM 4126 uid60837	0.333685	0.214142	0.135091	0.317082	0.361199	0.306462	0.190098	0.14224	0.332193	0.369833	0.14113	0.156844
Megamonas hypermegale uid197163	0.33504	0.207704	0.133191	0.324065	0.339086	0.32317	0.195072	0.142673	0.370506	0.442304	0.096412	0.090777
Megasphaera elsdenii DSM 20460 uid71135	0.267907	0.158012	0.214221	0.35986	0.314502	0.296963	0.21887	0.169666	0.147558	0.193634	0.402212	0.256596
Meiothermus ruber DSM 1279 uid198526	0.193469	0.12888	0.299555	0.378096	0.258346	0.299203	0.238213	0.204237	0.081548	0.112627	0.424002	0.381823
Meiothermus ruber DSM 1279 uid46661	0.194349	0.128936	0.299324	0.377391	0.257912	0.299501	0.238366	0.204221	0.082403	0.113338	0.423363	0.380896
Meiothermus silvanus DSM 9946 uid49485	0.195235	0.140127	0.284048	0.38059	0.258962	0.29483	0.2401	0.206108	0.10393	0.117865	0.412305	0.3659
Melioribacter roseus P3M uid170941	0.331025	0.197673	0.151843	0.319459	0.349556	0.311595	0.194236	0.144613	0.280301	0.273197	0.246329	0.200173
Melissococcus plutonius ATCC 35311 uid66803	0.338504	0.208687	0.152121	0.300687	0.355333	0.318561	0.193129	0.132977	0.383211	0.405988	0.089433	0.121368
Melissococcus plutonius DAT561 uid89371	0.337837	0.207361	0.152251	0.30255	0.355021	0.316871	0.194696	0.133412	0.383382	0.407345	0.089211	0.120061
Mesoplasma florum L1 uid58055	0.38777	0.225425	0.091471	0.295334	0.378228	0.324405	0.180289	0.117078	0.46071	0.411826	0.067737	0.059727
Mesorhizobium australicum WSM2073 uid75101	0.219595	0.135858	0.249645	0.394902	0.249593	0.291498	0.264981	0.193928	0.079608	0.119551	0.448381	0.35246
Mesorhizobium ciceri biovar biserrulae WSM1271 uid62101	0.221161	0.135695	0.247901	0.395243	0.249501	0.291675	0.265602	0.193222	0.079942	0.121029	0.448223	0.350806
Mesorhizobium loti MAFF303099 uid57601	0.219341	0.135801	0.250916	0.393943	0.248904	0.288667	0.266144	0.196284	0.081185	0.121951	0.446059	0.350805
Mesorhizobium opportunistum WSM2075 uid40861	0.219545	0.136089	0.249053	0.395313	0.24931	0.29118	0.26547	0.19404	0.078717	0.117592	0.451251	0.352441
Mesotoga prima MesG1 Ag 4 2 uid52599	0.310792	0.177352	0.166807	0.34505	0.299764	0.326823	0.203657	0.169755	0.249467	0.26483	0.243121	0.242583
Metallosphaera cuprina Ar 4 uid66329	0.331639	0.196888	0.143242	0.328231	0.304212	0.333165	0.20119	0.161433	0.285716	0.263288	0.208019	0.242977
Metallosphaera sedula DSM 5348 uid58717	0.318203	0.176824	0.16592	0.339053	0.293655	0.331895	0.205482	0.168968	0.232996	0.23071	0.250176	0.286118
Methanobacterium AL 21 uid63623	0.351766	0.182675	0.138554	0.327004	0.33721	0.319899	0.198982	0.14391	0.361793	0.313842	0.178689	0.145677
Methanobacterium SWAN 1 uid67359	0.344658	0.176423	0.14205	0.33687	0.3342	0.319146	0.197127	0.149526	0.354956	0.314726	0.174534	0.155785
Methanobrevibacter AbM4 uid206516	0.361999	0.203284	0.111588	0.323128	0.368682	0.309903	0.184178	0.137238	0.358596	0.423697	0.107839	0.109867
Methanobrevibacter ruminantium M1 uid45857	0.354289	0.198825	0.11249	0.334396	0.365304	0.305806	0.188719	0.140171	0.326724	0.356148	0.180787	0.136341
Methanobrevibacter smithii ATCC 35061 uid58827	0.35967	0.206593	0.105267	0.32847	0.36321	0.312011	0.188657	0.136121	0.373346	0.42367	0.106887	0.096097
Methanocaldococcus fervens AG86 uid59347	0.370709	0.206031	0.085737	0.337523	0.369921	0.329886	0.160817	0.139375	0.399934	0.345558	0.096693	0.157815
Methanocaldococcus FS406 22 uid42499	0.37406	0.208035	0.088977	0.328929	0.368971	0.332354	0.159149	0.139526	0.394441	0.346834	0.099645	0.15908
Methanocaldococcus infernus ME uid48803	0.36963	0.205395	0.095985	0.32899	0.36533	0.334493	0.155634	0.144543	0.354133	0.356717	0.112178	0.176971
Methanocaldococcus jannaschii DSM 2661 uid57713	0.376798	0.209199	0.085999	0.327984	0.371632	0.332063	0.157427	0.138865	0.400529	0.351634	0.093867	0.153956
Methanocaldococcus vulcanius M7 uid41131	0.376031	0.201549	0.098624	0.323797	0.37052	0.329864	0.161368	0.138248	0.413976	0.327747	0.109229	0.149048
Methanocella arvoryzae MRE50 uid61623	0.292911	0.147207	0.202301	0.357582	0.289498	0.305367	0.226702	0.178433	0.142047	0.134091	0.400611	0.323251
Methanocella conradii HZ254 uid157911	0.299691	0.155808	0.180704	0.363797	0.291316	0.310277	0.216955	0.181451	0.155835	0.159532	0.341953	0.34268
Methanocella paludicola SANAE uid42887	0.291033	0.15214	0.19586	0.360967	0.295796	0.307323	0.221152	0.17573	0.117674	0.127089	0.405458	0.349778
Methanococcoides burtonii DSM 6242 uid58023	0.322099	0.166613	0.164509	0.346779	0.32512	0.315694	0.204197	0.15499	0.277143	0.326178	0.197503	0.199176
Methanococcus aeolicus Nankai 3 uid58823	0.390326	0.200728	0.097058	0.311888	0.374914	0.317793	0.173848	0.133446	0.435423	0.342104	0.101213	0.12126
Methanococcus maripaludis C5 uid58741	0.356115	0.20017	0.114664	0.32905	0.359507	0.322029	0.183736	0.134727	0.408861	0.335398	0.140462	0.115279
Methanococcus maripaludis C6 uid58947	0.355069	0.197768	0.115361	0.331803	0.358303	0.320718	0.1855	0.135479	0.406377	0.331807	0.143918	0.117899
Methanococcus maripaludis C7 uid58847	0.354756	0.198533	0.115372	0.331338	0.356527	0.321862	0.186204	0.135407	0.405864	0.335893	0.14111	0.117133
Methanococcus maripaludis S2 uid58035	0.354849	0.198453	0.114931	0.331767	0.356225	0.321848	0.186389	0.135538	0.41193	0.33645	0.139422	0.112198
Methanococcus maripaludis X1 uid70729	0.355372	0.200552	0.114458	0.329612	0.357859	0.321712	0.185814	0.134612	0.411638	0.338731	0.13762	0.112002
Methanococcus vannielii SB uid58767	0.366678	0.202933	0.114606	0.315783	0.359525	0.325454	0.180424	0.134598	0.417639	0.360788	0.110202	0.11137
Methanococcus voltae A3 uid49529	0.380099	0.213128	0.094287	0.312486	0.382242	0.310667	0.177588	0.129502	0.411129	0.363794	0.11956	0.105517
Methanocorpusculum labreanum Z uid58785	0.282682	0.157883	0.200588	0.358848	0.291455	0.309986	0.234362	0.164197	0.197986	0.227055	0.317985	0.256973
Methanoculleus bourgensis MS2 uid171377	0.237344	0.132563	0.238542	0.391551	0.263736	0.297707	0.241405	0.197152	0.09932	0.121998	0.428239	0.350442
Methanoculleus marisnigri JR1 uid58561	0.229505	0.132725	0.239421	0.398342	0.263777	0.299142	0.24165	0.195429	0.090244	0.095825	0.458278	0.355649
Methanohalobium evestigatum Z 7303 uid49857	0.337587	0.177663	0.153211	0.331539	0.355175	0.302345	0.195558	0.146923	0.349229	0.345804	0.156214	0.148753
Methanohalophilus mahii DSM 5219 uid47313	0.309941	0.160405	0.174834	0.35482	0.326313	0.305797	0.207559	0.16033	0.277527	0.312629	0.210745	0.199099
Methanolobus psychrophilus R15 uid177925	0.319102	0.160158	0.176483	0.344257	0.317852	0.311589	0.207046	0.163513	0.245485	0.266475	0.248931	0.239109
Methanomassiliicoccus Mx1 Issoire uid207287	0.32001	0.18234	0.150953	0.346697	0.318708	0.302934	0.220044	0.158314	0.308568	0.303934	0.202746	0.184751
Methanomethylovorans hollandica DSM 15978 uid184864	0.31781	0.162192	0.17478	0.345218	0.315285	0.314375	0.209995	0.160346	0.271968	0.299807	0.207957	0.220268
Methanoplanus petrolearius DSM 11571 uid52695	0.307895	0.167975	0.169235	0.354895	0.306543	0.30962	0.217794	0.166043	0.223726	0.225776	0.291139	0.259359
Methanopyrus kandleri AV19 uid57883	0.204427	0.136434	0.232988	0.426151	0.279755	0.3001	0.217659	0.202485	0.132184	0.111912	0.367739	0.388164
Methanoregula boonei 6A8 uid58815	0.26437	0.145202	0.228487	0.361941	0.274462	0.301471	0.24747	0.176597	0.153165	0.193824	0.355125	0.297886
Methanoregula formicicum SMSP uid184406	0.26887	0.147574	0.227025	0.356531	0.280025	0.30265	0.240561	0.176764	0.140697	0.171459	0.378668	0.309176
Methanosaeta concilii GP6 uid66207	0.288057	0.157897	0.198861	0.355186	0.299011	0.300542	0.215129	0.185318	0.179175	0.206546	0.308883	0.305397
Methanosaeta harundinacea 6Ac uid81199	0.249998	0.143387	0.207396	0.399219	0.272046	0.294892	0.230704	0.202358	0.091143	0.089571	0.449924	0.369362
Methanosaeta thermophila PT uid58469	0.294445	0.139884	0.194703	0.370969	0.271472	0.30957	0.215579	0.203379	0.166088	0.176499	0.308452	0.348961
Methanosalsum zhilinae DSM 4017 uid68249	0.329252	0.163004	0.16838	0.339364	0.327235	0.31124	0.201752	0.159774	0.314649	0.344557	0.158342	0.182451
Methanosarcina acetivorans C2A uid57879	0.310702	0.171128	0.176347	0.341824	0.323566	0.303747	0.208668	0.164019	0.261775	0.27395	0.247745	0.21653
Methanosarcina barkeri Fusaro uid57715	0.32135	0.172349	0.171307	0.334994	0.326751	0.305135	0.209094	0.15902	0.290581	0.315078	0.204041	0.190299
Methanosarcina mazei Go1 uid57893	0.3149	0.164059	0.175835	0.345206	0.323616	0.305878	0.207135	0.163371	0.277689	0.288306	0.228886	0.205119
Methanosarcina mazei Tuc01 uid190185	0.312681	0.161869	0.17729	0.348153	0.31807	0.30751	0.209061	0.165356	0.272396	0.28143	0.236351	0.209818
Methanosphaera stadtmanae DSM 3091 uid58407	0.391977	0.188791	0.117207	0.302025	0.373162	0.307277	0.191713	0.127848	0.462568	0.403159	0.06833	0.065943
Methanosphaerula palustris E1 9c uid59193	0.267433	0.145888	0.226859	0.359821	0.2738	0.303744	0.244231	0.178225	0.134437	0.170865	0.36092	0.333778
Methanospirillum hungatei JF 1 uid58181	0.289423	0.168248	0.209232	0.333097	0.301222	0.30786	0.225072	0.165847	0.244255	0.305204	0.220795	0.229746
Methanothermobacter marburgensis Marburg uid51637	0.308891	0.14087	0.179283	0.370954	0.293188	0.314424	0.207289	0.185099	0.238352	0.213108	0.286673	0.261867
Methanothermobacter thermautotrophicus Delta H uid57877	0.306333	0.141405	0.182492	0.36977	0.290149	0.314016	0.207706	0.188129	0.23012	0.201207	0.302283	0.26639
Methanothermococcus okinawensis IH1 uid51535	0.392358	0.199288	0.098257	0.310097	0.376333	0.320902	0.168335	0.134429	0.417246	0.354347	0.099026	0.129382
Methanothermus fervidus DSM 2088 uid60167	0.372194	0.19319	0.111682	0.322933	0.350879	0.320881	0.182939	0.1453	0.449994	0.364888	0.07688	0.108238
Methanotorris igneus Kol 5 uid67321	0.376165	0.201321	0.093104	0.329411	0.370102	0.327795	0.16077	0.141333	0.39825	0.32661	0.111837	0.163303
Methylacidiphilum infernorum V4 uid59161	0.278642	0.200694	0.207316	0.313348	0.305311	0.313747	0.208309	0.172633	0.238713	0.287369	0.248806	0.225112
Methylibium petroleiphilum PM1 uid58085	0.185281	0.117132	0.294292	0.403294	0.238625	0.281715	0.268207	0.211452	0.04239	0.054658	0.480033	0.422919
Methylobacillus flagellatus KT uid58049	0.243961	0.147858	0.247039	0.361142	0.285788	0.298573	0.23196	0.183679	0.137821	0.18952	0.356137	0.316521
Methylobacterium 4 46 uid58843	0.168648	0.110322	0.295927	0.425103	0.212757	0.275948	0.291865	0.21943	0.028084	0.041463	0.519662	0.41079
Methylobacterium chloromethanicum CM4 uid58933	0.185134	0.117795	0.281298	0.415773	0.228573	0.276696	0.284328	0.210404	0.045867	0.074808	0.501394	0.377932
Methylobacterium extorquens AM1 uid57605	0.182524	0.116446	0.282446	0.418583	0.226274	0.275695	0.286252	0.211779	0.041348	0.069628	0.508331	0.380693
Methylobacterium extorquens DM4 uid61617	0.183858	0.117902	0.283211	0.415028	0.228247	0.276615	0.283657	0.211481	0.047796	0.076152	0.498522	0.377529
Methylobacterium extorquens PA1 uid58821	0.185454	0.117793	0.280856	0.415897	0.228535	0.276264	0.284253	0.210948	0.045614	0.075624	0.501981	0.376781
Methylobacterium nodulans ORS 2060 uid59023	0.18153	0.115861	0.289001	0.413608	0.222918	0.276452	0.285286	0.215343	0.042138	0.072879	0.491837	0.393146
Methylobacterium populi BJ001 uid58937	0.18102	0.115334	0.28449	0.419156	0.226106	0.275819	0.285844	0.212231	0.038018	0.063185	0.514638	0.384159
Methylobacterium radiotolerans JCM 2831 uid58845	0.175737	0.110892	0.288679	0.424693	0.218655	0.275971	0.292572	0.212802	0.024621	0.039423	0.528715	0.407241
Methylocella silvestris BL2 uid59433	0.203172	0.13597	0.25932	0.401538	0.242689	0.283637	0.277558	0.196117	0.083817	0.139097	0.431009	0.346076
Methylococcus capsulatus Bath uid57607	0.201052	0.136459	0.275952	0.386537	0.255923	0.288605	0.245694	0.209778	0.089433	0.109796	0.439477	0.361294
Methylocystis SC2 uid174072	0.199653	0.138213	0.260876	0.401258	0.248073	0.27975	0.27194	0.200238	0.087843	0.133537	0.426329	0.352291
Methylomicrobium alcaliphilum uid77119	0.261798	0.187721	0.20773	0.342751	0.306603	0.303062	0.218316	0.17202	0.211838	0.241705	0.287436	0.259021
Methylomonas methanica MC09 uid67363	0.252776	0.182704	0.220081	0.344439	0.301781	0.298913	0.223058	0.176248	0.186866	0.216985	0.315376	0.280773
Methylophaga JAM1 uid162947	0.265234	0.179284	0.217253	0.338229	0.312104	0.306174	0.215473	0.166249	0.246578	0.331412	0.197781	0.224229
Methylophaga JAM7 uid162949	0.251578	0.174687	0.225644	0.34809	0.30064	0.298307	0.227708	0.173345	0.221671	0.308289	0.2222	0.24784
Methylotenera 301 uid49469	0.285881	0.183854	0.185838	0.344427	0.304339	0.304269	0.228662	0.16273	0.280925	0.334841	0.190912	0.193322
Methylotenera mobilis JLW8 uid59373	0.277342	0.175091	0.197744	0.349823	0.303934	0.303435	0.22924	0.16339	0.249512	0.297635	0.221949	0.230904
Methylovorus glucosetrophus SIP3 4 uid59367	0.247928	0.143234	0.25057	0.358269	0.290419	0.296346	0.234863	0.178371	0.139663	0.213294	0.335241	0.311802
Methylovorus MP688 uid60723	0.243105	0.142275	0.255242	0.359378	0.287655	0.297	0.235763	0.179582	0.132974	0.208169	0.340457	0.318401
Micavibrio aeruginosavorus ARL 13 uid73585	0.250546	0.152927	0.220831	0.375696	0.287328	0.286506	0.249964	0.176202	0.145224	0.215337	0.325452	0.313987
Micavibrio EPB uid194120	0.249824	0.153325	0.220572	0.376276	0.286579	0.286731	0.250435	0.176253	0.14224	0.210672	0.330433	0.316652
Microbacterium testaceum StLB037 uid62789	0.172336	0.118208	0.270665	0.438791	0.218052	0.281392	0.297959	0.202596	0.041002	0.05736	0.529661	0.371976
Micrococcus luteus NCTC 2665 uid59033	0.15264	0.107089	0.288044	0.452227	0.225912	0.271022	0.300697	0.202368	0.021193	0.027412	0.544632	0.406763
Microcoleus PCC 7113 uid183114	0.25598	0.18279	0.232088	0.329142	0.301488	0.296083	0.229679	0.17275	0.248348	0.299599	0.221418	0.230636
Microcystis aeruginosa NIES 843 uid59101	0.284214	0.200643	0.20531	0.309833	0.318111	0.301212	0.210768	0.169909	0.28357	0.325229	0.208992	0.182209
Microlunatus phosphovorus NM 1 uid68055	0.182628	0.124552	0.27523	0.417589	0.227648	0.278746	0.284124	0.209481	0.06446	0.092729	0.449414	0.393397
Micromonospora aurantiaca ATCC 27029 uid42501	0.154791	0.10665	0.297607	0.440953	0.213158	0.267069	0.298093	0.22168	0.031389	0.032397	0.507725	0.428489
Micromonospora L5 uid45895	0.155088	0.106678	0.296656	0.441578	0.212461	0.267799	0.298208	0.221532	0.030813	0.032154	0.507371	0.429662
Mobiluncus curtisii ATCC 43063 uid49695	0.225867	0.158241	0.231041	0.384851	0.269375	0.283583	0.269232	0.177809	0.162487	0.223646	0.300328	0.313539
Modestobacter marinus uid167487	0.146721	0.102543	0.295197	0.455539	0.207156	0.27307	0.302182	0.217591	0.020522	0.023465	0.531665	0.424347
Moorella thermoacetica ATCC 39073 uid58051	0.238622	0.135814	0.246895	0.378669	0.271202	0.305006	0.226503	0.197288	0.149294	0.19228	0.354571	0.303854
Moraxella catarrhalis BBH18 uid48809	0.287694	0.184084	0.197265	0.330957	0.316517	0.305238	0.219723	0.158522	0.254421	0.363959	0.190165	0.191455
Morganella morganii KT uid180867	0.257686	0.150135	0.245315	0.346864	0.291213	0.301466	0.230875	0.176446	0.169878	0.251304	0.27459	0.304226
Muricauda ruestringensis DSM 13258 uid72479	0.317568	0.203553	0.152689	0.32619	0.350933	0.304849	0.197917	0.146301	0.265735	0.294551	0.230145	0.209568
Mycobacterium abscessus bolletii 50594 uid205422	0.197303	0.134113	0.257961	0.410624	0.23983	0.278132	0.282356	0.199682	0.09231	0.121103	0.417144	0.369444
Mycobacterium abscessus uid61613	0.196305	0.134484	0.258492	0.410719	0.238617	0.280048	0.282181	0.199153	0.09311	0.122404	0.414541	0.369945
Mycobacterium africanum GM041182 uid68839	0.187286	0.132712	0.258783	0.42122	0.225683	0.274293	0.285971	0.214052	0.090662	0.1132	0.42224	0.373897
Mycobacterium avium 104 uid57693	0.180639	0.124886	0.273668	0.420807	0.233219	0.273175	0.287166	0.206441	0.052064	0.055056	0.480835	0.412046
Mycobacterium avium paratuberculosis K 10 uid57699	0.179119	0.123578	0.277866	0.419437	0.230399	0.272343	0.288138	0.209121	0.050415	0.054556	0.479644	0.415386
Mycobacterium avium paratuberculosis MAP4 uid202426	0.179728	0.123726	0.276803	0.419744	0.23127	0.27317	0.287915	0.207644	0.04919	0.0531	0.48119	0.41652
Mycobacterium bovis AF2122 97 uid57695	0.187608	0.13273	0.257876	0.421786	0.22528	0.273438	0.285958	0.215325	0.090621	0.113235	0.422968	0.373176
Mycobacterium bovis BCG Korea 1168P uid189029	0.188006	0.132846	0.257989	0.421159	0.224943	0.273114	0.285792	0.216152	0.091138	0.113576	0.42266	0.372626
Mycobacterium bovis BCG Mexico uid86889	0.187374	0.132462	0.257778	0.422385	0.225187	0.273259	0.285474	0.216079	0.090417	0.113225	0.423493	0.372865
Mycobacterium bovis BCG Pasteur 1173P2 uid58781	0.187537	0.132488	0.257848	0.422127	0.225347	0.273295	0.285441	0.215916	0.090588	0.113347	0.423312	0.372753
Mycobacterium bovis BCG Tokyo 172 uid59281	0.187436	0.132599	0.257642	0.422323	0.225158	0.273563	0.285609	0.215671	0.090364	0.113296	0.423234	0.373106
Mycobacterium canettii CIPT 140010059 uid70731	0.188429	0.132636	0.257024	0.42191	0.225559	0.273465	0.28571	0.215266	0.08984	0.112918	0.424876	0.372366
Mycobacterium canettii CIPT 140060008 uid184829	0.188345	0.133011	0.257991	0.420651	0.226393	0.274663	0.285623	0.213319	0.089775	0.112284	0.423784	0.374155
Mycobacterium canettii CIPT 140070008 uid184832	0.187952	0.133124	0.258932	0.419992	0.226517	0.274758	0.285882	0.212844	0.090739	0.11279	0.422764	0.373706
Mycobacterium canettii CIPT 140070010 uid184828	0.187928	0.133163	0.259335	0.419574	0.227031	0.275154	0.285693	0.212122	0.089919	0.112559	0.422561	0.374961
Mycobacterium canettii CIPT 140070017 uid184830	0.188641	0.132749	0.258258	0.420351	0.226882	0.274361	0.28522	0.213538	0.089589	0.111423	0.42507	0.373918
Mycobacterium chubuense NBB4 uid168322	0.183727	0.123428	0.267299	0.425547	0.228948	0.277152	0.289366	0.204535	0.054539	0.061804	0.48376	0.399896
Mycobacterium gilvum PYR GCK uid59421	0.185954	0.124457	0.264962	0.424627	0.233157	0.276832	0.286965	0.203046	0.060533	0.070919	0.476549	0.391999
Mycobacterium gilvum Spyr1 uid61403	0.186855	0.124427	0.264261	0.424457	0.23471	0.276954	0.286565	0.201771	0.059649	0.069926	0.477498	0.392927
Mycobacterium indicus pranii MTCC 9506 uid175523	0.183341	0.128479	0.268219	0.419961	0.234376	0.275387	0.285345	0.204892	0.059917	0.064709	0.4768	0.398573
Mycobacterium intracellulare ATCC 13950 uid167994	0.183701	0.128346	0.267666	0.420287	0.235683	0.275001	0.284623	0.204693	0.058597	0.063338	0.478246	0.399819
Mycobacterium intracellulare MOTT 02 uid89387	0.183628	0.128537	0.267718	0.420116	0.235707	0.27472	0.284618	0.204953	0.058939	0.063498	0.478432	0.399131
Mycobacterium intracellulare MOTT 64 uid89385	0.183656	0.128752	0.267552	0.42004	0.235554	0.275208	0.28458	0.204658	0.058818	0.063405	0.478323	0.399453
Mycobacterium JDM601 uid67369	0.180813	0.123296	0.265066	0.430825	0.230941	0.27218	0.287349	0.20953	0.058457	0.06992	0.471748	0.399875
Mycobacterium JLS uid58489	0.181606	0.122969	0.268561	0.426863	0.232298	0.27704	0.285951	0.20471	0.060364	0.064446	0.481977	0.393212
Mycobacterium KMS uid58491	0.181348	0.122655	0.269148	0.426849	0.232746	0.276701	0.285764	0.204789	0.059872	0.063226	0.483614	0.393289
Mycobacterium leprae Br4923 uid59293	0.206549	0.147489	0.243783	0.402177	0.241525	0.289598	0.271873	0.197002	0.133796	0.177424	0.352162	0.336614
Mycobacterium leprae TN uid57697	0.206568	0.147373	0.243753	0.402306	0.241555	0.289804	0.271764	0.196877	0.133679	0.177322	0.352367	0.336632
Mycobacterium liflandii 128FXT uid59005	0.191296	0.132566	0.257227	0.41891	0.226583	0.273929	0.28663	0.212858	0.088321	0.108731	0.436251	0.366698
Mycobacterium marinum M uid59423	0.189808	0.131411	0.253829	0.424951	0.227373	0.270174	0.285733	0.21672	0.087864	0.111101	0.436099	0.364936
Mycobacterium massiliense GO 06 uid170732	0.194985	0.133515	0.257814	0.413144	0.238926	0.281117	0.278714	0.200856	0.089016	0.120419	0.419993	0.37002
Mycobacterium MCS uid58465	0.18114	0.122604	0.269345	0.42691	0.232634	0.276485	0.285722	0.20516	0.059914	0.063504	0.483489	0.393093
Mycobacterium MOTT36Y uid164001	0.184408	0.128128	0.267559	0.419905	0.23513	0.275351	0.284773	0.204747	0.060004	0.065603	0.476903	0.39749
Mycobacterium rhodesiae NBB3 uid75107	0.193703	0.131719	0.257778	0.4168	0.24021	0.279933	0.2803	0.199557	0.083313	0.096293	0.444531	0.375863
Mycobacterium smegmatis JS623 uid184820	0.195102	0.132887	0.256659	0.415352	0.239812	0.280066	0.281347	0.198776	0.086453	0.102183	0.433935	0.37743
Mycobacterium smegmatis MC2 155 uid171958	0.187241	0.124093	0.266709	0.421957	0.234222	0.279101	0.283894	0.202783	0.066899	0.074628	0.474424	0.384048
Mycobacterium smegmatis MC2 155 uid57701	0.187391	0.124064	0.266103	0.422442	0.234167	0.279887	0.284317	0.201629	0.065885	0.073439	0.47574	0.384936
Mycobacterium tuberculosis Beijing NITR203 uid197218	0.187501	0.133243	0.258773	0.420483	0.225871	0.273796	0.286177	0.214156	0.091105	0.112955	0.421728	0.374212
Mycobacterium tuberculosis CAS NITR204 uid202217	0.190935	0.137807	0.25991	0.411348	0.225702	0.269219	0.284598	0.220481	0.096885	0.118616	0.416158	0.368341
Mycobacterium tuberculosis CCDC5079 uid161943	0.187233	0.132675	0.257293	0.422799	0.225715	0.274115	0.284927	0.215243	0.089156	0.111596	0.426338	0.372911
Mycobacterium tuberculosis CCDC5079 uid203790	0.188311	0.133144	0.257695	0.420851	0.225619	0.273588	0.285969	0.214824	0.090688	0.112617	0.423709	0.372986
Mycobacterium tuberculosis CCDC5180 uid161941	0.187677	0.132697	0.256954	0.422673	0.226261	0.274844	0.284933	0.213962	0.088595	0.111039	0.426507	0.373859
Mycobacterium tuberculosis CDC1551 uid57775	0.187165	0.134847	0.261786	0.416093	0.223995	0.270642	0.2871	0.21819	0.094297	0.115791	0.41674	0.373067
Mycobacterium tuberculosis CTRI 2 uid161997	0.188291	0.132994	0.257686	0.421029	0.225448	0.273636	0.285839	0.215077	0.090459	0.112922	0.423674	0.372945
Mycobacterium tuberculosis EAI5 NITR206 uid202218	0.188298	0.132887	0.25745	0.421365	0.225369	0.27343	0.285846	0.215355	0.090571	0.112976	0.423929	0.372524
Mycobacterium tuberculosis EAI5 uid212307	0.187711	0.132765	0.258764	0.42076	0.226548	0.27579	0.284985	0.212677	0.090107	0.112178	0.422711	0.375004
Mycobacterium tuberculosis Erdman ATCC 35801 uid193763	0.188064	0.133409	0.257822	0.420706	0.226711	0.27533	0.285147	0.212812	0.089573	0.111549	0.424154	0.374724
Mycobacterium tuberculosis F11 uid58417	0.188261	0.132876	0.257444	0.421419	0.225035	0.272996	0.285901	0.216069	0.090757	0.113001	0.424077	0.372166
Mycobacterium tuberculosis H37Ra uid58853	0.188053	0.133078	0.257974	0.420896	0.225433	0.273597	0.285982	0.214988	0.090811	0.113172	0.423257	0.372761
Mycobacterium tuberculosis H37Rv uid170532	0.188326	0.133074	0.25767	0.42093	0.225373	0.273216	0.285777	0.215633	0.090884	0.113106	0.42358	0.37243
Mycobacterium tuberculosis H37Rv uid57777	0.188195	0.132822	0.257528	0.421455	0.225408	0.273069	0.285755	0.215767	0.090566	0.112989	0.424257	0.372188
Mycobacterium tuberculosis Haarlem uid54453	0.188046	0.132971	0.257826	0.421157	0.225383	0.27289	0.285682	0.216045	0.091008	0.113339	0.423444	0.372209
Mycobacterium tuberculosis Haarlem3 NITR202 uid202216	0.169461	0.156353	0.296785	0.359794	0.183239	0.200787	0.305162	0.298576	0.141099	0.154036	0.348786	0.338885
Mycobacterium tuberculosis KZN 1435 uid59069	0.18841	0.133134	0.257557	0.420899	0.225064	0.273023	0.285792	0.216121	0.090906	0.113435	0.42309	0.372568
Mycobacterium tuberculosis KZN 4207 uid83619	0.188294	0.133022	0.257568	0.421116	0.225085	0.273096	0.285909	0.21591	0.090759	0.113294	0.42336	0.372587
Mycobacterium tuberculosis KZN 605 uid54947	0.188442	0.133104	0.257517	0.420938	0.225291	0.273098	0.285795	0.215817	0.090815	0.113304	0.423432	0.372449
Mycobacterium tuberculosis RGTB327 uid157907	0.186609	0.133345	0.26237	0.417675	0.225414	0.271872	0.28641	0.216304	0.093343	0.11514	0.417568	0.37395
Mycobacterium tuberculosis RGTB423 uid162179	0.186422	0.132968	0.261638	0.418972	0.22527	0.270736	0.28724	0.216754	0.09382	0.115186	0.41795	0.373043
Mycobacterium tuberculosis uid185758	0.188273	0.132802	0.257086	0.421839	0.225291	0.273035	0.285677	0.215997	0.090433	0.112934	0.424566	0.372066
Mycobacterium tuberculosis UT205 uid162183	0.18793	0.134319	0.262426	0.415322	0.227842	0.277842	0.286175	0.208139	0.091236	0.112255	0.418855	0.377651
Mycobacterium ulcerans Agy99 uid62939	0.192665	0.132993	0.258141	0.416201	0.231037	0.275567	0.284365	0.209031	0.08815	0.107459	0.435025	0.369366
Mycobacterium vanbaalenii PYR 1 uid58463	0.185301	0.124942	0.264185	0.425572	0.232406	0.277097	0.286998	0.203499	0.062774	0.071946	0.470376	0.394904
Mycobacterium yongonense 05 1390 uid189649	0.184249	0.128529	0.268042	0.419179	0.234692	0.27514	0.285044	0.205125	0.059915	0.065151	0.477181	0.397753
Mycoplasma agalactiae PG2 uid61619	0.382589	0.216854	0.111879	0.288678	0.389814	0.310441	0.179994	0.119751	0.38722	0.409631	0.114781	0.088368
Mycoplasma agalactiae uid46679	0.38389	0.215722	0.112391	0.287997	0.393411	0.305744	0.181203	0.119643	0.393594	0.404794	0.113833	0.087779
Mycoplasma arthritidis 158L3 1 uid58005	0.381227	0.194232	0.136246	0.288295	0.403086	0.302633	0.18084	0.113441	0.378205	0.400395	0.13599	0.08541
Mycoplasma bovis HB0801 uid168665	0.388439	0.219828	0.111142	0.280591	0.393236	0.309381	0.177732	0.11965	0.391796	0.405178	0.111759	0.091267
Mycoplasma bovis Hubei 1 uid68691	0.388401	0.219786	0.110957	0.280857	0.392103	0.311194	0.177017	0.119686	0.389798	0.406347	0.111652	0.092203
Mycoplasma bovis PG45 uid60859	0.386538	0.218901	0.111643	0.282918	0.391939	0.309733	0.17814	0.120188	0.393727	0.404528	0.110801	0.090944
Mycoplasma capricolum ATCC 27343 uid58525	0.408236	0.233802	0.099373	0.258589	0.403097	0.322874	0.164842	0.109186	0.438988	0.472969	0.041645	0.046397
Mycoplasma conjunctivae uid59325	0.377838	0.218192	0.1358	0.26817	0.388793	0.317655	0.179844	0.113708	0.385522	0.440525	0.106183	0.06777
Mycoplasma crocodyli MP145 uid47087	0.396184	0.221912	0.106605	0.275257	0.394222	0.317307	0.177178	0.111273	0.435415	0.411697	0.084289	0.068572
Mycoplasma cynos C142 uid184824	0.403302	0.229396	0.103207	0.264089	0.411321	0.314477	0.168354	0.105844	0.427533	0.432153	0.068599	0.071711
Mycoplasma fermentans JER uid53543	0.389821	0.224706	0.106321	0.279148	0.400356	0.31388	0.169071	0.116689	0.420748	0.428134	0.096597	0.054517
Mycoplasma fermentans M64 uid62099	0.393584	0.226837	0.103931	0.275647	0.404115	0.314483	0.164938	0.116464	0.418701	0.425881	0.093996	0.061421
Mycoplasma fermentans PG18 uid197154	0.392922	0.225744	0.105193	0.276138	0.400611	0.315899	0.165808	0.117679	0.420303	0.426868	0.095252	0.057574
Mycoplasma gallisepticum CA06 2006 052 5 2P uid172630	0.368214	0.217026	0.137815	0.276945	0.381806	0.304751	0.195241	0.118202	0.357066	0.405255	0.130269	0.107409
Mycoplasma gallisepticum F uid162001	0.366496	0.219743	0.138028	0.275733	0.385278	0.310893	0.186543	0.117286	0.35566	0.403699	0.131589	0.109052
Mycoplasma gallisepticum NC06 2006 080 5 2P uid172629	0.36689	0.217938	0.138276	0.276896	0.382407	0.306933	0.192765	0.117894	0.35666	0.4036	0.131359	0.108382
Mycoplasma gallisepticum NC08 2008 031 4 3P uid172631	0.366685	0.218453	0.138463	0.276399	0.382984	0.308085	0.191143	0.117788	0.355973	0.403171	0.132132	0.108724
Mycoplasma gallisepticum NC95 13295 2 2P uid172625	0.367256	0.218392	0.138141	0.276211	0.383013	0.307129	0.192139	0.117719	0.356504	0.403713	0.131499	0.108284
Mycoplasma gallisepticum NC96 1596 4 2P uid172626	0.368213	0.217367	0.13764	0.27678	0.381186	0.304821	0.195579	0.118415	0.357029	0.405464	0.130293	0.107214
Mycoplasma gallisepticum NY01 2001 047 5 1P uid172627	0.367564	0.217773	0.138061	0.276602	0.382762	0.306289	0.193106	0.117844	0.356658	0.404537	0.130941	0.107864
Mycoplasma gallisepticum R high uid161999	0.369544	0.21751	0.136114	0.276832	0.382857	0.304424	0.194507	0.118211	0.357378	0.407514	0.128334	0.106774
Mycoplasma gallisepticum R low uid57993	0.369562	0.217453	0.136108	0.276877	0.382937	0.304312	0.194583	0.118168	0.357391	0.407605	0.128239	0.106764
Mycoplasma gallisepticum VA94 7994 1 7P uid172624	0.367024	0.218802	0.138052	0.276122	0.382475	0.3074	0.192259	0.117866	0.356294	0.403984	0.131357	0.108365
Mycoplasma gallisepticum WI01 2001 043 13 2P uid172628	0.367225	0.21851	0.138238	0.276027	0.383774	0.308082	0.190573	0.117571	0.355634	0.403442	0.132155	0.108769
Mycoplasma genitalium G37 uid57707	0.372	0.21267	0.14711	0.268221	0.372961	0.326303	0.173228	0.127508	0.342168	0.427386	0.122556	0.10789
Mycoplasma genitalium M2288 uid173372	0.37299	0.212422	0.147001	0.267587	0.371375	0.326807	0.173109	0.128708	0.341488	0.423321	0.123649	0.111541
Mycoplasma genitalium M2321 uid173373	0.372613	0.211282	0.147853	0.268253	0.373396	0.324194	0.173726	0.128683	0.340831	0.42412	0.124343	0.110707
Mycoplasma genitalium M6282 uid173371	0.372952	0.212059	0.147374	0.267615	0.374357	0.324414	0.173394	0.127835	0.341711	0.423744	0.124013	0.110532
Mycoplasma genitalium M6320 uid173370	0.372958	0.211973	0.147273	0.267796	0.373744	0.324245	0.173706	0.128306	0.342174	0.424949	0.123268	0.109609
Mycoplasma haemocanis Illinois uid82367	0.34559	0.243035	0.114479	0.296896	0.37821	0.267115	0.201362	0.153313	0.316657	0.380866	0.120359	0.182118
Mycoplasma haemofelis Langford 1 uid62461	0.336698	0.230112	0.120694	0.312496	0.374846	0.250416	0.216292	0.158447	0.288056	0.351793	0.153417	0.206735
Mycoplasma haemofelis Ohio2 uid162029	0.336403	0.230354	0.120454	0.312788	0.374685	0.250624	0.215816	0.158874	0.288118	0.352563	0.152397	0.206923
Mycoplasma hominis ATCC 23114 uid41875	0.393909	0.230692	0.102972	0.272428	0.403618	0.31497	0.173084	0.108327	0.438347	0.397072	0.092342	0.072239
Mycoplasma hyopneumoniae 168 L uid205052	0.374064	0.225517	0.145366	0.255054	0.388977	0.327162	0.17337	0.110491	0.384223	0.422526	0.10266	0.090591
Mycoplasma hyopneumoniae 168 uid162053	0.374479	0.225781	0.145039	0.254702	0.389357	0.327088	0.1729	0.110654	0.384125	0.42261	0.102797	0.090468
Mycoplasma hyopneumoniae 232 uid58205	0.372926	0.225205	0.146381	0.255488	0.387864	0.326606	0.175027	0.110502	0.384534	0.421042	0.103403	0.09102
Mycoplasma hyopneumoniae 7422 uid212968	0.372051	0.226182	0.145846	0.255914	0.387604	0.325836	0.175715	0.110842	0.385448	0.421508	0.102953	0.090088
Mycoplasma hyopneumoniae 7448 uid58039	0.372449	0.225677	0.145691	0.256183	0.388713	0.326224	0.173661	0.111401	0.384586	0.422839	0.103452	0.089123
Mycoplasma hyopneumoniae J uid58059	0.372386	0.224425	0.146076	0.257113	0.389028	0.32489	0.174452	0.111629	0.384838	0.422183	0.104025	0.088954
Mycoplasma hyorhinis GDL 1 uid87003	0.37578	0.240542	0.119044	0.264634	0.394123	0.322364	0.183593	0.09992	0.447467	0.425312	0.076664	0.050557
Mycoplasma hyorhinis HUB 1 uid51695	0.37912	0.238751	0.119585	0.262544	0.398628	0.317227	0.183553	0.100591	0.448729	0.423576	0.076966	0.050729
Mycoplasma hyorhinis MCLD uid162087	0.37914	0.242096	0.118558	0.260206	0.396742	0.321964	0.181588	0.099706	0.447962	0.424155	0.07675	0.051133
Mycoplasma hyorhinis SK76 uid181997	0.379488	0.241167	0.1184	0.260945	0.39734	0.319765	0.183242	0.099652	0.44791	0.424839	0.076466	0.050785
Mycoplasma leachii 99 014 6 uid162031	0.408229	0.235847	0.099287	0.256637	0.400283	0.326187	0.16431	0.10922	0.438925	0.47312	0.041504	0.046452
Mycoplasma leachii PG50 uid60849	0.407915	0.235519	0.099113	0.257452	0.399257	0.325282	0.165725	0.109735	0.439815	0.473377	0.040842	0.045967
Mycoplasma mobile 163K uid58077	0.40422	0.234658	0.096861	0.264262	0.378958	0.332654	0.178556	0.109832	0.437374	0.451702	0.054716	0.056209
Mycoplasma mycoides capri LC 95010 uid66189	0.409293	0.231524	0.10082	0.258363	0.40989	0.316959	0.165355	0.107796	0.446171	0.467116	0.04293	0.043783
Mycoplasma mycoides SC Gladysdale uid197153	0.408801	0.237087	0.09934	0.254771	0.403842	0.320775	0.164378	0.111006	0.443029	0.461316	0.047249	0.048406
Mycoplasma mycoides SC PG1 uid58031	0.408919	0.236979	0.099175	0.254927	0.402317	0.322497	0.164679	0.110507	0.442149	0.464404	0.045605	0.047843
Mycoplasma penetrans HF 2 uid57729	0.399927	0.243023	0.087928	0.269122	0.386015	0.30727	0.190481	0.116234	0.415065	0.454249	0.071974	0.058712
Mycoplasma pneumoniae 309 uid85495	0.326992	0.204146	0.176795	0.292067	0.360314	0.305059	0.193521	0.141107	0.260017	0.32192	0.228111	0.189953
Mycoplasma pneumoniae FH uid162027	0.327529	0.203873	0.176099	0.292498	0.360619	0.3111	0.189818	0.138463	0.260145	0.323425	0.227316	0.189114
Mycoplasma pneumoniae M129 B7 uid185759	0.326635	0.203057	0.17825	0.292058	0.362011	0.311409	0.189188	0.137391	0.261177	0.322417	0.226586	0.189821
Mycoplasma pneumoniae M129 uid57709	0.326737	0.203357	0.177468	0.292438	0.361179	0.307502	0.191721	0.139598	0.260185	0.321237	0.228584	0.189993
Mycoplasma pulmonis UAB CTIP uid61569	0.391066	0.219178	0.123202	0.266554	0.398807	0.319656	0.171359	0.110178	0.41974	0.432774	0.088926	0.058561
Mycoplasma putrefaciens KS1 uid72481	0.385498	0.218105	0.121321	0.275076	0.388677	0.321411	0.176886	0.113027	0.421805	0.441843	0.071674	0.064678
Mycoplasma putrefaciens Mput9231 uid198525	0.385848	0.218629	0.122078	0.273428	0.390098	0.320663	0.17606	0.113166	0.422053	0.439666	0.072552	0.065708
Mycoplasma suis Illinois uid61897	0.354088	0.236862	0.125697	0.283353	0.382799	0.285432	0.176088	0.155681	0.419655	0.378994	0.094536	0.106816
Mycoplasma suis KI3806 uid63665	0.355683	0.23519	0.126291	0.282836	0.382551	0.286812	0.176112	0.154525	0.419439	0.3773	0.095355	0.107905
Mycoplasma synoviae 53 uid58061	0.374225	0.222479	0.123483	0.279813	0.387984	0.315615	0.187768	0.108633	0.424641	0.411816	0.104523	0.059021
Mycoplasma wenyonii Massachusetts uid170731	0.347823	0.229735	0.13595	0.286492	0.360757	0.293989	0.183677	0.161578	0.384122	0.35548	0.126872	0.133526
Myxococcus fulvus HW 1 uid68443	0.167067	0.120337	0.30099	0.411606	0.240397	0.272437	0.276005	0.211161	0.028946	0.041462	0.465357	0.464235
Myxococcus stipitatus DSM 14675 uid186549	0.174589	0.129852	0.293563	0.401995	0.240474	0.274901	0.275224	0.209401	0.039486	0.057945	0.448565	0.454003
Myxococcus xanthus DK 1622 uid58003	0.172821	0.126424	0.295001	0.405755	0.240139	0.272917	0.275472	0.211471	0.048538	0.065285	0.443095	0.443082
Nakamurella multipartita DSM 44233 uid59221	0.17121	0.11696	0.283869	0.427961	0.214201	0.275473	0.300119	0.210207	0.038085	0.047376	0.494071	0.420469
Nanoarchaeum equitans Kin4 M uid58009	0.374969	0.22743	0.10551	0.292091	0.382557	0.328453	0.161746	0.127244	0.435355	0.315079	0.119828	0.129738
Natranaerobius thermophilus JW NM WN LF uid59001	0.320215	0.192241	0.148695	0.338849	0.356082	0.309888	0.18512	0.14891	0.354357	0.363929	0.13175	0.149964
Natrialba magadii ATCC 43099 uid46245	0.195316	0.126215	0.23127	0.447199	0.299341	0.262754	0.257219	0.180686	0.12034	0.118986	0.454567	0.306106
Natrinema J7 uid171337	0.188893	0.126667	0.238051	0.446384	0.27928	0.266702	0.262652	0.191362	0.092074	0.092682	0.478712	0.336528
Natrinema pellirubrum DSM 15624 uid74437	0.183768	0.123899	0.23534	0.456994	0.284449	0.26773	0.258933	0.188888	0.081547	0.07902	0.499215	0.340218
Natronobacterium gregoryi SP2 uid74439	0.186389	0.127226	0.232154	0.454231	0.297792	0.270698	0.248428	0.183083	0.118234	0.104018	0.463471	0.314277
Natronococcus occultus SP4 uid184863	0.180522	0.122108	0.238917	0.458453	0.290938	0.270534	0.250658	0.18787	0.075433	0.076761	0.494533	0.353274
Natronomonas moolapensis 8 8 11 uid190182	0.183244	0.128861	0.229001	0.458894	0.280572	0.264118	0.261309	0.194001	0.092051	0.086353	0.47635	0.345246
Natronomonas pharaonis DSM 2160 uid58435	0.181902	0.121685	0.232933	0.46348	0.289083	0.267418	0.259534	0.183965	0.108324	0.113283	0.464002	0.314391
Nautilia profundicola AmH uid59345	0.37694	0.184037	0.127054	0.311968	0.37498	0.329116	0.167363	0.12854	0.377188	0.350569	0.136859	0.135385
Neisseria gonorrhoeae FA 1090 uid57611	0.253967	0.167839	0.215291	0.362903	0.300996	0.288714	0.229739	0.180551	0.186966	0.181687	0.376094	0.255252
Neisseria gonorrhoeae NCCP11945 uid59191	0.256162	0.171431	0.213831	0.358576	0.301719	0.286115	0.230772	0.181394	0.191222	0.187889	0.36691	0.253978
Neisseria gonorrhoeae TCDC NG08107 uid161097	0.254725	0.169107	0.21466	0.361508	0.30135	0.287611	0.230396	0.180643	0.18755	0.182093	0.375501	0.254856
Neisseria lactamica 020 06 uid60851	0.258649	0.165249	0.2117	0.364402	0.306979	0.285431	0.228837	0.178753	0.19032	0.18612	0.37468	0.24888
Neisseria meningitidis 053442 uid58587	0.256442	0.169778	0.215062	0.358718	0.30528	0.290563	0.2279	0.176257	0.191312	0.191269	0.369125	0.248295
Neisseria meningitidis 8013 uid161967	0.257189	0.168164	0.21296	0.361687	0.305385	0.291191	0.227644	0.17578	0.190065	0.192612	0.366564	0.250759
Neisseria meningitidis alpha14 uid61649	0.254667	0.167402	0.214055	0.363875	0.302367	0.291053	0.229994	0.176586	0.188196	0.188116	0.372417	0.251271
Neisseria meningitidis alpha710 uid161971	0.25857	0.167491	0.214397	0.359542	0.305031	0.28823	0.23004	0.1767	0.191559	0.189493	0.370558	0.24839
Neisseria meningitidis FAM18 uid57825	0.257537	0.168696	0.213177	0.36059	0.30494	0.291457	0.22782	0.175782	0.190776	0.19137	0.368222	0.249632
Neisseria meningitidis G2136 uid162085	0.256651	0.167714	0.213554	0.36208	0.304863	0.29071	0.228114	0.176313	0.189472	0.190031	0.371118	0.249379
Neisseria meningitidis H44 76 uid162083	0.259107	0.166414	0.212839	0.36164	0.305901	0.289153	0.228459	0.176488	0.191656	0.190795	0.370386	0.247164
Neisseria meningitidis M01 240149 uid162079	0.258996	0.166864	0.213348	0.360793	0.30639	0.289411	0.22822	0.175979	0.191889	0.191699	0.36926	0.247152
Neisseria meningitidis M01 240355 uid162075	0.258313	0.166974	0.213341	0.36137	0.306159	0.288547	0.228279	0.177015	0.190506	0.192043	0.368548	0.248903
Neisseria meningitidis M04 240196 uid162081	0.259187	0.167142	0.212863	0.360809	0.306175	0.289549	0.228139	0.176137	0.192393	0.192039	0.368399	0.247169
Neisseria meningitidis MC58 uid57817	0.259827	0.167606	0.212809	0.359758	0.305016	0.289286	0.228647	0.177051	0.193366	0.19248	0.367411	0.246742
Neisseria meningitidis NZ 05 33 uid162077	0.25961	0.167394	0.213028	0.359968	0.306348	0.289558	0.228218	0.175875	0.192553	0.192385	0.367926	0.247137
Neisseria meningitidis WUE 2594 uid162093	0.257133	0.167504	0.213306	0.362057	0.304851	0.290144	0.229034	0.175971	0.190149	0.188177	0.369813	0.251861
Neisseria meningitidis Z2491 uid57819	0.256782	0.167273	0.213588	0.362358	0.304167	0.291522	0.228868	0.175443	0.189539	0.187726	0.371506	0.251229
Neorickettsia risticii Illinois uid58889	0.306016	0.195358	0.170671	0.327955	0.301236	0.324365	0.206629	0.167769	0.282658	0.341299	0.167326	0.208717
Neorickettsia sennetsu Miyayama uid57965	0.307928	0.198006	0.17071	0.323355	0.300341	0.327529	0.203816	0.168314	0.28074	0.343263	0.166699	0.209298
Niastella koreensis GR20 10 uid83125	0.312673	0.185416	0.186815	0.315096	0.329679	0.294521	0.21537	0.16043	0.228227	0.27503	0.262774	0.233969
Nitratifractor salsuginis DSM 16511 uid62183	0.270745	0.146032	0.235465	0.347758	0.319028	0.302521	0.200882	0.177569	0.13857	0.170604	0.394432	0.296393
Nitratiruptor SB155 2 uid58861	0.330814	0.174166	0.175419	0.3196	0.355627	0.321215	0.179612	0.143546	0.304987	0.318991	0.188771	0.187251
Nitrobacter hamburgensis X14 uid58293	0.221899	0.135236	0.255141	0.387724	0.252337	0.281915	0.267812	0.197935	0.093117	0.135938	0.412662	0.358283
Nitrobacter winogradskyi Nb 255 uid58295	0.217907	0.134013	0.260133	0.387947	0.252106	0.279903	0.267389	0.200603	0.088778	0.136776	0.410282	0.364164
Nitrosococcus halophilus Nc4 uid46803	0.228039	0.167774	0.25229	0.351897	0.286454	0.297197	0.225827	0.190522	0.184982	0.259928	0.276004	0.279086
Nitrosococcus oceani ATCC 19707 uid58403	0.233891	0.169026	0.248174	0.348909	0.285641	0.29758	0.227069	0.18971	0.197056	0.278666	0.257362	0.266916
Nitrosococcus watsonii C 113 uid50331	0.234888	0.169243	0.247285	0.348584	0.284017	0.299356	0.22775	0.188877	0.198071	0.283152	0.253352	0.265426
Nitrosomonas AL212 uid55727	0.276475	0.182765	0.210146	0.330615	0.304916	0.303768	0.220623	0.170693	0.246499	0.306412	0.20909	0.237999
Nitrosomonas europaea ATCC 19718 uid57647	0.252333	0.155792	0.247765	0.34411	0.287678	0.300124	0.229134	0.183064	0.197373	0.259615	0.263888	0.279123
Nitrosomonas eutropha C91 uid58363	0.257358	0.16325	0.238336	0.341056	0.288998	0.303621	0.228104	0.179277	0.219593	0.286433	0.231106	0.262868
Nitrosomonas Is79A3 uid68745	0.274262	0.177914	0.21406	0.333763	0.305256	0.300776	0.224079	0.169889	0.246335	0.296637	0.218306	0.238722
Nitrosopumilus maritimus SCM1 uid58903	0.339082	0.194794	0.140369	0.325755	0.349424	0.304378	0.21209	0.134108	0.408844	0.365865	0.113944	0.111348
Nitrosospira multiformis ATCC 25196 uid58361	0.243273	0.151858	0.245086	0.359783	0.278362	0.295988	0.235476	0.190174	0.170422	0.214505	0.304305	0.310768
Nocardia brasiliensis ATCC 700358 uid86913	0.178276	0.121725	0.276725	0.423274	0.226349	0.276674	0.291574	0.205403	0.064968	0.073805	0.468989	0.392238
Nocardia cyriacigeorgica GUH 2 uid89395	0.178604	0.118128	0.276318	0.426951	0.229749	0.273737	0.292059	0.204455	0.059834	0.075427	0.483034	0.381705
Nocardia farcinica IFM 10152 uid58203	0.168967	0.112517	0.283255	0.435261	0.222145	0.271813	0.296013	0.21003	0.043256	0.046391	0.508108	0.402246
Nocardioides JS614 uid58149	0.165662	0.111515	0.282008	0.440814	0.227415	0.27672	0.283583	0.212281	0.028672	0.033871	0.533884	0.403573
Nocardiopsis alba ATCC BAA 2165 uid174334	0.165444	0.121294	0.281355	0.431908	0.2311	0.272588	0.278002	0.21831	0.049116	0.056999	0.518092	0.375794
Nocardiopsis dassonvillei DSM 43111 uid49483	0.153858	0.110961	0.288997	0.446184	0.224224	0.265598	0.287477	0.222701	0.030474	0.024911	0.54437	0.400245
Nostoc azollae 0708 uid49725	0.281123	0.201471	0.198009	0.319397	0.307877	0.308188	0.219109	0.164827	0.325845	0.363569	0.153148	0.157438
Nostoc PCC 7107 uid182932	0.276534	0.199223	0.203102	0.321141	0.310548	0.302696	0.222754	0.164002	0.317307	0.34812	0.172815	0.161758
Nostoc PCC 7120 uid57803	0.275453	0.196692	0.205794	0.32206	0.307336	0.302921	0.222424	0.16732	0.306696	0.338186	0.185386	0.169731
Nostoc PCC 7524 uid182933	0.277017	0.193025	0.204288	0.32567	0.307022	0.299908	0.225648	0.167421	0.306295	0.343208	0.185133	0.165364
Nostoc punctiforme PCC 73102 uid57767	0.273124	0.192448	0.209872	0.324556	0.309576	0.302054	0.222361	0.166009	0.30291	0.338352	0.180495	0.178244
Novosphingobium aromaticivorans DSM 12444 uid57747	0.201236	0.124319	0.263991	0.410454	0.243193	0.278607	0.270936	0.207264	0.076101	0.110082	0.458087	0.35573
Novosphingobium PP1Y uid67383	0.207774	0.12816	0.261469	0.402596	0.252487	0.28074	0.262884	0.203889	0.084057	0.122949	0.452197	0.340797
Oceanimonas GK1 uid81627	0.213086	0.12632	0.290071	0.370523	0.2745	0.299234	0.229366	0.1969	0.080427	0.136478	0.409053	0.374041
Oceanithermus profundus DSM 14977 uid60855	0.164456	0.115115	0.296561	0.423868	0.242358	0.292233	0.251975	0.213434	0.036762	0.033148	0.524979	0.40511
Oceanobacillus iheyensis HTE831 uid57867	0.312529	0.199183	0.157533	0.330755	0.343386	0.319552	0.196473	0.140589	0.376848	0.366056	0.105869	0.151227
Ochrobactrum anthropi ATCC 49188 uid58921	0.231673	0.139362	0.244452	0.384513	0.269754	0.293042	0.252384	0.184819	0.132107	0.221753	0.345045	0.301094
Octadecabacter antarcticus 307 uid54701	0.234893	0.156266	0.224585	0.384256	0.26113	0.294648	0.256575	0.187647	0.168897	0.224924	0.311943	0.294236
Octadecabacter arcticus 238 uid54699	0.23355	0.152806	0.231206	0.382438	0.266495	0.288698	0.255972	0.188835	0.163571	0.211996	0.325482	0.29895
Odoribacter splanchnicus DSM 20712 uid63397	0.295275	0.203302	0.177376	0.324046	0.336228	0.302681	0.197992	0.1631	0.236952	0.295178	0.218313	0.249557
Oenococcus oeni PSU 1 uid59417	0.319443	0.207202	0.162195	0.311159	0.333013	0.318771	0.208877	0.139338	0.270243	0.385065	0.166607	0.178085
Oligotropha carboxidovorans OM4 uid162135	0.219261	0.131664	0.259312	0.389762	0.251563	0.287864	0.269121	0.191452	0.078001	0.136381	0.421559	0.364059
Oligotropha carboxidovorans OM5 uid59155	0.218977	0.132621	0.259179	0.389223	0.251155	0.287623	0.268869	0.192353	0.080023	0.138071	0.418997	0.362909
Oligotropha carboxidovorans OM5 uid72795	0.219264	0.131863	0.259202	0.389671	0.251498	0.288033	0.269018	0.191451	0.078279	0.137041	0.42082	0.36386
Olsenella uli DSM 7084 uid51367	0.211462	0.138377	0.2352	0.414961	0.259336	0.284794	0.251893	0.203977	0.055766	0.094764	0.509816	0.339654
Onion yellows phytoplasma OY M uid58015	0.373579	0.232173	0.155891	0.238343	0.406299	0.318718	0.172902	0.102076	0.392899	0.405027	0.132454	0.069611
Opitutus terrae PB90 1 uid58965	0.198434	0.136089	0.279999	0.385478	0.244566	0.281114	0.271825	0.202495	0.073157	0.102457	0.43095	0.393436
Orientia tsutsugamushi Boryong uid61621	0.37605	0.215296	0.1408	0.267853	0.359082	0.324277	0.182182	0.13446	0.37814	0.420848	0.083356	0.117656
Orientia tsutsugamushi Ikeda uid58869	0.376563	0.211011	0.143038	0.269388	0.362196	0.31724	0.181607	0.138957	0.379509	0.407384	0.088419	0.124688
Ornithobacterium rhinotracheale DSM 15997 uid168256	0.330542	0.208103	0.148529	0.312826	0.368117	0.301534	0.188478	0.141871	0.326899	0.320001	0.178769	0.174331
Oscillatoria acuminata PCC 6304 uid183003	0.250783	0.187018	0.229323	0.332876	0.30248	0.293413	0.230074	0.174033	0.241967	0.277679	0.247234	0.23312
Oscillatoria PCC 7112 uid183110	0.265514	0.187739	0.209748	0.336999	0.303552	0.293953	0.229759	0.172736	0.25847	0.278717	0.235468	0.227346
Oscillibacter valericigenes uid73895	0.266395	0.162098	0.215388	0.356119	0.298382	0.29145	0.227593	0.182575	0.142133	0.199308	0.332011	0.326548
Owenweeksia hongkongensis DSM 17368 uid82951	0.316555	0.192066	0.166333	0.325045	0.339758	0.299726	0.203703	0.156813	0.276868	0.354257	0.184099	0.184776
Paenibacillus JDR 2 uid59021	0.274419	0.166729	0.210387	0.348465	0.305972	0.303338	0.223024	0.167667	0.173396	0.240945	0.275729	0.30993
Paenibacillus mucilaginosus 3016 uid89377	0.23879	0.146874	0.249763	0.364574	0.285762	0.295658	0.232719	0.18586	0.104941	0.144736	0.359209	0.391114
Paenibacillus mucilaginosus K02 uid162117	0.238835	0.146612	0.249071	0.365482	0.286927	0.295618	0.23218	0.185275	0.10427	0.14398	0.358825	0.392925
Paenibacillus mucilaginosus KNP414 uid68311	0.237646	0.14727	0.250148	0.364936	0.285704	0.29508	0.233118	0.186099	0.104322	0.144571	0.358949	0.392159
Paenibacillus polymyxa E681 uid53477	0.274325	0.175525	0.208917	0.341233	0.312481	0.306012	0.214835	0.166672	0.230389	0.296661	0.20166	0.27129
Paenibacillus polymyxa M1 uid162159	0.277199	0.176578	0.20638	0.339843	0.315211	0.305813	0.213723	0.165254	0.237487	0.300965	0.197564	0.263984
Paenibacillus polymyxa SC2 uid59583	0.277015	0.177554	0.206685	0.338746	0.31444	0.306914	0.213414	0.165232	0.237285	0.301361	0.197535	0.263819
Paenibacillus terrae HPL 003 uid82371	0.275035	0.173234	0.209623	0.342109	0.311654	0.305777	0.215822	0.166747	0.214021	0.284437	0.215142	0.2864
Paenibacillus Y412MC10 uid41127	0.268033	0.168519	0.216766	0.346683	0.306829	0.306525	0.215787	0.170859	0.165046	0.210759	0.293101	0.331095
Paludibacter propionicigenes WB4 uid60725	0.325052	0.202799	0.162675	0.309474	0.337572	0.307563	0.207887	0.146979	0.288043	0.341013	0.180471	0.190473
Pantoea ananatis AJ13355 uid162073	0.242942	0.147956	0.258764	0.350338	0.27922	0.301228	0.2321	0.187452	0.146976	0.235869	0.29957	0.317585
Pantoea ananatis LMG 20103 uid46807	0.243166	0.150022	0.257979	0.348832	0.278967	0.302141	0.231968	0.186924	0.149566	0.236863	0.297436	0.316135
Pantoea ananatis PA13 uid162181	0.243061	0.148605	0.257656	0.350679	0.280946	0.301238	0.231698	0.186118	0.148433	0.235821	0.298975	0.316772
Pantoea ananatis uid86861	0.243118	0.149038	0.257961	0.349884	0.281051	0.301022	0.23163	0.186297	0.149442	0.236974	0.297645	0.315939
Pantoea At 9b uid55845	0.236857	0.148231	0.262179	0.352733	0.279362	0.30264	0.231482	0.186515	0.138332	0.221604	0.302121	0.337943
Pantoea vagans C9 1 uid49871	0.238416	0.135568	0.272759	0.353257	0.279111	0.300599	0.23221	0.18808	0.125774	0.218796	0.307684	0.347746
Parabacteroides distasonis ATCC 8503 uid58301	0.295424	0.211202	0.170344	0.323029	0.33155	0.301652	0.205168	0.16163	0.201269	0.278475	0.242927	0.277329
Parachlamydia acanthamoebae UV7 uid68335	0.291738	0.216662	0.197543	0.293544	0.334661	0.307599	0.207278	0.150123	0.307235	0.349704	0.173116	0.169391
Paracoccus aminophilus JCM 7686 uid214795	0.205765	0.127799	0.267689	0.398747	0.244871	0.284274	0.270829	0.200026	0.06937	0.152222	0.411794	0.366614
Paracoccus denitrificans PD1222 uid58187	0.193509	0.120685	0.280357	0.405449	0.238139	0.2829	0.269096	0.209865	0.056143	0.096179	0.444888	0.40279
Parvibaculum lavamentivorans DS 1 uid58739	0.212871	0.129774	0.255055	0.402299	0.257206	0.284999	0.260615	0.197181	0.093369	0.139561	0.42487	0.3422
Parvularcula bermudensis HTCC2503 uid51641	0.207064	0.139041	0.252255	0.40164	0.25351	0.283344	0.267843	0.195302	0.106916	0.181416	0.378578	0.33309
Pasteurella multocida 3480 uid161955	0.276642	0.206345	0.189481	0.327519	0.323299	0.310923	0.210083	0.155689	0.30686	0.346948	0.167055	0.179131
Pasteurella multocida 36950 uid86887	0.27429	0.207143	0.191166	0.3274	0.320359	0.312896	0.211067	0.155679	0.30541	0.346758	0.167323	0.180509
Pasteurella multocida HN06 uid156881	0.276771	0.206716	0.188853	0.32766	0.323215	0.311516	0.209821	0.155448	0.307489	0.346897	0.166478	0.179137
Pasteurella multocida Pm70 uid57627	0.274412	0.207179	0.190312	0.328097	0.321238	0.313069	0.210451	0.155242	0.305643	0.347332	0.167035	0.17999
Pectobacterium atrosepticum SCRI1043 uid57957	0.250474	0.15977	0.245198	0.344557	0.287806	0.301764	0.231089	0.179341	0.178614	0.25604	0.265892	0.299454
Pectobacterium carotovorum PC1 uid59295	0.248844	0.156171	0.249007	0.345978	0.286784	0.301294	0.232482	0.17944	0.166637	0.244379	0.278483	0.310501
Pectobacterium carotovorum PCC21 uid174335	0.248316	0.154201	0.249949	0.347535	0.288445	0.300341	0.232146	0.179068	0.162878	0.239941	0.281459	0.315722
Pectobacterium SCC3193 uid193707	0.251801	0.163714	0.2421	0.342385	0.290565	0.301252	0.22841	0.179773	0.182593	0.259889	0.262563	0.294955
Pectobacterium wasabiae WPP163 uid41297	0.250919	0.163052	0.24293	0.343099	0.290634	0.301628	0.228287	0.179452	0.181227	0.259264	0.263047	0.296463
Pediococcus claussenii ATCC BAA 344 uid81103	0.322238	0.192837	0.158041	0.326884	0.335582	0.316902	0.201245	0.146271	0.318031	0.393952	0.121809	0.166208
Pediococcus pentosaceus ATCC 25745 uid57981	0.314836	0.190425	0.163457	0.331281	0.340668	0.311653	0.204039	0.14364	0.318567	0.38653	0.141014	0.15389
Pedobacter heparinus DSM 2366 uid59111	0.324386	0.18589	0.170193	0.31953	0.332787	0.300261	0.211008	0.155945	0.259264	0.314452	0.210046	0.216238
Pedobacter saltans DSM 12145 uid61349	0.339293	0.212111	0.138797	0.309799	0.351073	0.303073	0.199173	0.14668	0.321948	0.358921	0.146504	0.172628
Pelagibacterium halotolerans B2 uid74393	0.214766	0.135716	0.248861	0.400657	0.248548	0.297568	0.26577	0.188115	0.094672	0.152623	0.42369	0.329016
Pelobacter carbinolicus DSM 2380 uid58241	0.230846	0.153039	0.252889	0.363226	0.281201	0.302151	0.223858	0.19279	0.139117	0.213214	0.347587	0.300082
Pelobacter propionicus DSM 2379 uid58255	0.247685	0.142476	0.251899	0.35794	0.273298	0.300252	0.229222	0.197228	0.10759	0.13444	0.417729	0.34024
Pelodictyon phaeoclathratiforme BU 1 uid58173	0.276225	0.160297	0.223623	0.339855	0.302581	0.306362	0.21927	0.171787	0.195347	0.291255	0.265911	0.247487
Pelotomaculum thermopropionicum SI uid58877	0.26415	0.147944	0.21286	0.375045	0.287628	0.304162	0.215295	0.192916	0.170933	0.188922	0.323005	0.31714
Persephonella marina EX H1 uid58119	0.351977	0.172061	0.149004	0.326958	0.354165	0.324132	0.178839	0.142864	0.339741	0.336406	0.136088	0.187765
Persicivirga dokdonensis DSW 6 uid186842	0.335723	0.20131	0.147179	0.315787	0.353409	0.303618	0.198045	0.144928	0.340204	0.387658	0.137324	0.134814
Petrotoga mobilis SJ95 uid58747	0.354462	0.215773	0.117453	0.312312	0.361894	0.327716	0.178268	0.132121	0.376856	0.337229	0.139952	0.145963
Phaeobacter gallaeciensis 2 10 uid54715	0.214592	0.133839	0.255561	0.396008	0.259258	0.287214	0.260229	0.193298	0.108314	0.187719	0.354034	0.349933
Phaeobacter gallaeciensis DSM 17395 uid54717	0.214374	0.133545	0.256139	0.395943	0.259927	0.286284	0.259953	0.193836	0.108539	0.187434	0.353666	0.350361
Phenylobacterium zucineum HLK1 uid58959	0.172935	0.113441	0.283025	0.430599	0.235074	0.272135	0.280922	0.211869	0.024435	0.034091	0.525012	0.416461
Photobacterium profundum SS9 uid62923	0.275199	0.188055	0.198327	0.338413	0.312081	0.306263	0.218484	0.163167	0.281079	0.352323	0.17986	0.186732
Photorhabdus asymbiotica ATCC 43949 uid59243	0.280515	0.187489	0.209818	0.322179	0.313942	0.3029	0.213334	0.169824	0.259965	0.349821	0.17577	0.214444
Photorhabdus luminescens laumondii TTO1 uid61593	0.27973	0.186467	0.211676	0.322127	0.314986	0.300577	0.214186	0.170252	0.253426	0.340149	0.185535	0.22089
Phycisphaera mikurensis NBRC 102666 uid157331	0.15634	0.108344	0.290977	0.444338	0.223973	0.261726	0.290088	0.224213	0.025308	0.0286	0.532915	0.413177
Picrophilus torridus DSM 9790 uid58041	0.375974	0.207616	0.123352	0.293057	0.33559	0.332425	0.190652	0.141333	0.338393	0.297706	0.178124	0.185777
Pirellula staleyi DSM 6068 uid43209	0.227409	0.138943	0.265337	0.368311	0.270484	0.279974	0.257949	0.191593	0.146257	0.199642	0.352094	0.302007
Planctomyces brasiliensis DSM 5305 uid60583	0.220641	0.155906	0.260264	0.363189	0.293163	0.277835	0.241411	0.187591	0.154312	0.192895	0.343727	0.309066
Planctomyces limnophilus DSM 3776 uid48643	0.230971	0.156882	0.260636	0.351511	0.273986	0.283509	0.254188	0.188317	0.175778	0.246668	0.290268	0.287286
Pleurocapsa PCC 7327 uid183006	0.259544	0.18594	0.223056	0.33146	0.298604	0.302265	0.223766	0.175365	0.268908	0.289997	0.243956	0.197139
Polaribacter MED152 uid54207	0.355879	0.227818	0.108922	0.307381	0.363457	0.309743	0.197149	0.129652	0.391062	0.421559	0.089499	0.097881
Polaromonas JS666 uid58207	0.216306	0.130548	0.268891	0.384256	0.251541	0.291197	0.260738	0.196524	0.090673	0.124974	0.416054	0.368299
Polaromonas naphthalenivorans CJ2 uid58273	0.21966	0.129498	0.26975	0.381093	0.255743	0.288391	0.258711	0.197155	0.086486	0.115351	0.429164	0.368998
Polymorphum gilvum SL003B 26A1 uid65447	0.194329	0.120991	0.270596	0.414084	0.237596	0.288348	0.271391	0.202665	0.051579	0.075888	0.496732	0.375801
Polynucleobacter necessarius asymbioticus QLW P1DMWA 1 uid58611	0.267994	0.187508	0.195302	0.349195	0.291458	0.301961	0.235651	0.17093	0.247203	0.345944	0.208988	0.197866
Polynucleobacter necessarius STIR1 uid58967	0.262884	0.186322	0.197881	0.352913	0.293674	0.302541	0.232813	0.170972	0.23616	0.339109	0.216029	0.208702
Porphyromonas asaccharolytica DSM 20707 uid66603	0.265263	0.150312	0.252279	0.332147	0.311517	0.291682	0.225061	0.17174	0.157171	0.218941	0.344097	0.279791
Porphyromonas gingivalis ATCC 33277 uid58879	0.278512	0.175521	0.214936	0.331032	0.31318	0.299577	0.212767	0.174476	0.199744	0.251168	0.293946	0.255142
Porphyromonas gingivalis TDC60 uid67407	0.278163	0.176725	0.213996	0.331116	0.312821	0.299554	0.213088	0.174538	0.200149	0.251809	0.293077	0.254965
Porphyromonas gingivalis W83 uid57641	0.277665	0.176081	0.215552	0.330701	0.312402	0.300452	0.21246	0.174686	0.199863	0.252535	0.292481	0.25512
Prevotella dentalis DSM 3688 uid184818	0.269584	0.158117	0.228571	0.343728	0.314897	0.281424	0.218796	0.184883	0.108679	0.149644	0.432445	0.309232
Prevotella denticola F0289 uid65091	0.29054	0.164415	0.21417	0.330876	0.328974	0.290072	0.206456	0.174498	0.165564	0.206626	0.341732	0.286078
Prevotella intermedia 17 uid163151	0.314382	0.183089	0.178747	0.323782	0.345966	0.295297	0.199682	0.159054	0.253055	0.26611	0.260179	0.220656
Prevotella melaninogenica ATCC 25845 uid51377	0.303545	0.185132	0.186826	0.324497	0.343016	0.296253	0.200413	0.160318	0.230707	0.363035	0.193011	0.213247
Prevotella oral taxon 299 F0039 uid45899	0.329253	0.199804	0.164984	0.305959	0.348551	0.301117	0.198723	0.151609	0.314397	0.353231	0.173965	0.158406
Prevotella ruminicola 23 uid47507	0.295939	0.170097	0.202036	0.331927	0.341912	0.289762	0.201152	0.167174	0.15915	0.275356	0.292406	0.273089
Prochlorococcus marinus AS9601 uid58307	0.36008	0.223326	0.129685	0.286908	0.345909	0.316779	0.187669	0.149642	0.395234	0.397888	0.094471	0.112408
Prochlorococcus marinus CCMP1375 uid57995	0.314219	0.204228	0.173548	0.308005	0.310474	0.309393	0.208673	0.17146	0.364473	0.386036	0.112645	0.136846
Prochlorococcus marinus MIT 9211 uid58309	0.306549	0.199433	0.180564	0.313454	0.304915	0.308163	0.211398	0.175525	0.349459	0.374399	0.126799	0.149343
Prochlorococcus marinus MIT 9215 uid58819	0.36088	0.224559	0.12992	0.284641	0.3469	0.317167	0.186489	0.149445	0.394371	0.398896	0.093819	0.112914
Prochlorococcus marinus MIT 9301 uid58437	0.35936	0.223375	0.130106	0.28716	0.345167	0.31744	0.187664	0.149729	0.395294	0.39756	0.094515	0.112631
Prochlorococcus marinus MIT 9303 uid58305	0.235423	0.163764	0.25496	0.345852	0.273304	0.293881	0.229814	0.203001	0.2125	0.283651	0.258824	0.245026
Prochlorococcus marinus MIT 9312 uid58357	0.359969	0.224092	0.129728	0.28621	0.345318	0.317469	0.187552	0.149661	0.394281	0.399826	0.093207	0.112686
Prochlorococcus marinus MIT 9313 uid57773	0.226736	0.15893	0.263127	0.351207	0.267356	0.295083	0.231365	0.206195	0.205568	0.281247	0.263581	0.249605
Prochlorococcus marinus MIT 9515 uid58313	0.363452	0.226094	0.129151	0.281303	0.345115	0.319506	0.186112	0.149267	0.395177	0.400202	0.091556	0.113066
Prochlorococcus marinus NATL1A uid58423	0.328901	0.210093	0.157192	0.303814	0.321168	0.309996	0.203988	0.164847	0.369888	0.386414	0.111225	0.132473
Prochlorococcus marinus NATL2A uid58359	0.326949	0.209878	0.157641	0.305533	0.321409	0.309075	0.204604	0.164913	0.368712	0.3865	0.111837	0.13295
Prochlorococcus marinus pastoris CCMP1986 uid57761	0.361497	0.225126	0.128248	0.285129	0.343858	0.318824	0.187579	0.149739	0.397928	0.403536	0.088706	0.10983
Propionibacterium acidipropionici ATCC 4875 uid179069	0.194071	0.123544	0.266083	0.416302	0.231767	0.276502	0.284614	0.207117	0.044	0.055878	0.523009	0.377114
Propionibacterium acnes 266 uid162059	0.212626	0.143081	0.244706	0.399586	0.244636	0.286017	0.272168	0.197177	0.110892	0.194577	0.393838	0.300691
Propionibacterium acnes 6609 uid162137	0.212282	0.142749	0.244255	0.400715	0.24561	0.286806	0.271457	0.196127	0.109762	0.193007	0.396072	0.30116
Propionibacterium acnes ATCC 11828 uid162177	0.211852	0.142446	0.243384	0.402319	0.245345	0.287206	0.272072	0.195377	0.108353	0.19366	0.396471	0.301515
Propionibacterium acnes C1 uid176501	0.21259	0.142302	0.24417	0.400938	0.245302	0.286825	0.271624	0.196249	0.108872	0.19261	0.396836	0.301682
Propionibacterium acnes HL096PA1 uid198524	0.211281	0.142311	0.245092	0.401315	0.244405	0.286998	0.271994	0.196603	0.108711	0.193771	0.395887	0.301631
Propionibacterium acnes KPA171202 uid58101	0.212605	0.143701	0.245344	0.398349	0.24495	0.284559	0.273045	0.197445	0.111806	0.19391	0.393488	0.300796
Propionibacterium acnes SK137 uid48071	0.211839	0.142734	0.24482	0.400607	0.244992	0.286254	0.272304	0.196449	0.109019	0.192618	0.39649	0.301873
Propionibacterium acnes TypeIA2 P acn17 uid80735	0.212077	0.142135	0.244644	0.401144	0.245283	0.286552	0.272276	0.195889	0.108537	0.192694	0.397527	0.301242
Propionibacterium acnes TypeIA2 P acn31 uid80733	0.212079	0.142214	0.244354	0.401353	0.245433	0.2867	0.271819	0.196047	0.108643	0.193726	0.396645	0.300986
Propionibacterium acnes TypeIA2 P acn33 uid80745	0.212034	0.142173	0.24426	0.401531	0.245684	0.286795	0.271816	0.195704	0.108684	0.194139	0.395894	0.30128
Propionibacterium avidum 44067 uid197361	0.207527	0.133766	0.250761	0.407946	0.248271	0.284484	0.272556	0.194689	0.073669	0.134212	0.46641	0.325709
Propionibacterium freudenreichii shermanii CIRM BIA1 uid49535	0.197547	0.123463	0.267719	0.411271	0.242153	0.276984	0.277734	0.203129	0.054514	0.082833	0.482342	0.380311
Propionibacterium propionicum F0230a uid170533	0.197978	0.127359	0.266815	0.407848	0.236137	0.287102	0.27184	0.204921	0.07308	0.078916	0.469108	0.378897
Prosthecochloris aestuarii DSM 271 uid58151	0.270288	0.155118	0.225529	0.349064	0.296909	0.304067	0.22168	0.177343	0.182223	0.266218	0.293088	0.258471
Proteus mirabilis BB2000 uid214430	0.287377	0.19959	0.190139	0.322894	0.317116	0.306504	0.216063	0.160317	0.308495	0.384691	0.150278	0.156536
Proteus mirabilis HI4320 uid61599	0.287246	0.199753	0.192195	0.320807	0.31678	0.306046	0.215856	0.161318	0.306031	0.379665	0.152428	0.161876
Providencia stuartii MRSN 2154 uid162193	0.279971	0.194286	0.198438	0.327305	0.31226	0.3064	0.217024	0.164316	0.280178	0.346694	0.182039	0.191089
Pseudanabaena PCC 7367 uid183004	0.265225	0.169328	0.223551	0.341896	0.306313	0.294435	0.229559	0.169692	0.205925	0.298628	0.236485	0.258962
Pseudoalteromonas atlantica T6c uid58283	0.274537	0.189828	0.194306	0.341329	0.315193	0.29925	0.219684	0.165873	0.254807	0.303808	0.233312	0.208072
Pseudoalteromonas haloplanktis TAC125 uid58431	0.29095	0.188618	0.188592	0.331839	0.322631	0.305035	0.213811	0.158522	0.311788	0.351099	0.174916	0.162197
Pseudoalteromonas SM9913 uid61247	0.289007	0.190712	0.187961	0.332321	0.326636	0.305609	0.212163	0.155591	0.303346	0.354688	0.174639	0.167328
Pseudogulbenkiania NH8B uid73423	0.20687	0.129676	0.280977	0.382478	0.262137	0.293306	0.247803	0.196754	0.067704	0.082424	0.461094	0.388778
Pseudomonas aeruginosa B136 33 uid196598	0.188896	0.124537	0.304363	0.382203	0.259376	0.290418	0.234736	0.21547	0.057864	0.064156	0.501087	0.376893
Pseudomonas aeruginosa DK2 uid168996	0.189641	0.124651	0.303927	0.381781	0.259616	0.290516	0.234856	0.215012	0.058958	0.066176	0.498508	0.376358
Pseudomonas aeruginosa LESB58 uid59275	0.190467	0.124853	0.301741	0.38294	0.259335	0.289265	0.235834	0.215565	0.060252	0.068669	0.496031	0.375048
Pseudomonas aeruginosa M18 uid162089	0.188883	0.124268	0.303959	0.382889	0.259032	0.29053	0.234747	0.215691	0.057177	0.064129	0.501498	0.377195
Pseudomonas aeruginosa NCGM2 S1 uid162173	0.19064	0.124459	0.302451	0.38245	0.260456	0.288324	0.235752	0.215468	0.060971	0.068218	0.495862	0.37495
Pseudomonas aeruginosa PA7 uid58627	0.19094	0.12358	0.303883	0.381596	0.259021	0.28848	0.236123	0.216376	0.058159	0.066575	0.496255	0.379011
Pseudomonas aeruginosa PAO1 uid57945	0.189376	0.124081	0.303431	0.383112	0.258744	0.290381	0.234885	0.215991	0.057864	0.065285	0.50039	0.376461
Pseudomonas aeruginosa RP73 uid209328	0.18929	0.124314	0.303912	0.382484	0.259031	0.290678	0.234871	0.21542	0.057678	0.064575	0.500768	0.376979
Pseudomonas aeruginosa UCBPP PA14 uid57977	0.190199	0.124798	0.303038	0.381965	0.259324	0.289544	0.235788	0.215343	0.060538	0.068016	0.496603	0.374842
Pseudomonas brassicacearum NFM421 uid66303	0.217791	0.143184	0.270482	0.368543	0.269196	0.296379	0.237239	0.197186	0.097747	0.127044	0.422953	0.352257
Pseudomonas denitrificans ATCC 13867 uid195459	0.201202	0.125018	0.294926	0.378854	0.265324	0.292946	0.235236	0.206494	0.059303	0.074279	0.494948	0.37147
Pseudomonas entomophila L48 uid58639	0.203897	0.128586	0.290678	0.376839	0.269125	0.292427	0.234013	0.204435	0.06813	0.090015	0.467021	0.374834
Pseudomonas fluorescens A506 uid165185	0.222157	0.143809	0.266155	0.367878	0.272643	0.29639	0.236657	0.19431	0.102771	0.135353	0.415801	0.346076
Pseudomonas fluorescens CHA0 uid203393	0.209611	0.130771	0.293313	0.366305	0.266967	0.294425	0.234796	0.203813	0.073722	0.099078	0.457401	0.3698
Pseudomonas fluorescens F113 uid87037	0.218105	0.142563	0.270295	0.369036	0.269751	0.29627	0.236742	0.197237	0.09638	0.126331	0.424415	0.352874
Pseudomonas fluorescens Pf 5 uid57937	0.20868	0.131104	0.293813	0.366403	0.267519	0.294082	0.234808	0.203591	0.075078	0.100424	0.455114	0.369384
Pseudomonas fluorescens Pf0 1 uid57591	0.221515	0.138513	0.27239	0.367582	0.272663	0.295585	0.237161	0.194591	0.100147	0.132558	0.413135	0.35416
Pseudomonas fluorescens R124 uid182045	0.262639	0.155145	0.225166	0.357051	0.297367	0.274431	0.24899	0.179212	0.171782	0.210548	0.30504	0.312631
Pseudomonas fluorescens SBW25 uid158693	0.220365	0.143503	0.268072	0.368061	0.269783	0.297345	0.238183	0.194689	0.099835	0.128802	0.419174	0.352189
Pseudomonas fulva 12 X uid67351	0.210413	0.123053	0.28897	0.377564	0.266323	0.295739	0.236229	0.201708	0.070361	0.106049	0.462246	0.361344
Pseudomonas mendocina NK 01 uid66299	0.205492	0.126215	0.29373	0.374563	0.268237	0.296695	0.230576	0.204493	0.080533	0.125052	0.43875	0.355665
Pseudomonas mendocina ymp uid58723	0.200887	0.120204	0.302519	0.37639	0.268138	0.29424	0.230939	0.206683	0.061416	0.097635	0.465583	0.375366
Pseudomonas ND6 uid167583	0.211729	0.1347	0.280282	0.37329	0.269098	0.293873	0.234628	0.202401	0.096607	0.127718	0.419284	0.356391
Pseudomonas poae RE 1 1 14 uid188480	0.219573	0.136599	0.274114	0.369715	0.271673	0.295923	0.236971	0.195433	0.094779	0.127562	0.421816	0.355842
Pseudomonas putida BIRD 1 uid162055	0.209604	0.133104	0.282065	0.375227	0.268231	0.295261	0.234958	0.201551	0.0919	0.123384	0.425315	0.359401
Pseudomonas putida DOT T1E uid171260	0.210676	0.134385	0.280849	0.37409	0.26969	0.293871	0.234451	0.201988	0.09617	0.127191	0.420457	0.356183
Pseudomonas putida F1 uid58355	0.210397	0.133266	0.281737	0.3746	0.268418	0.294092	0.235582	0.201907	0.093424	0.124701	0.423847	0.358028
Pseudomonas putida GB 1 uid58735	0.210433	0.133668	0.280995	0.374905	0.26966	0.293238	0.235209	0.201893	0.09304	0.119122	0.429818	0.35802
Pseudomonas putida H8234 uid208673	0.212036	0.133632	0.279621	0.37471	0.26894	0.292524	0.236971	0.201565	0.09534	0.124861	0.423068	0.356731
Pseudomonas putida HB3267 uid184078	0.209519	0.129619	0.284811	0.376051	0.269463	0.294607	0.234119	0.201811	0.08352	0.109663	0.439476	0.367341
Pseudomonas putida KT2440 uid57843	0.21107	0.133717	0.281493	0.37372	0.269125	0.293432	0.235409	0.202033	0.095808	0.126342	0.422258	0.355592
Pseudomonas putida NBRC 14164 uid208670	0.209726	0.131148	0.283407	0.375719	0.26853	0.294121	0.235188	0.20216	0.088587	0.115268	0.434296	0.361849
Pseudomonas putida S16 uid68747	0.209261	0.12979	0.284867	0.376082	0.269223	0.29467	0.23398	0.202127	0.085059	0.110435	0.437911	0.366595
Pseudomonas putida UW4 uid182733	0.221742	0.142467	0.268404	0.367388	0.271265	0.298108	0.235228	0.195398	0.102814	0.135966	0.413622	0.347598
Pseudomonas putida W619 uid58651	0.211482	0.133181	0.28093	0.374407	0.268752	0.293733	0.235658	0.201857	0.096693	0.131181	0.420811	0.351315
Pseudomonas resinovorans NBRC 106553 uid208671	0.201261	0.123153	0.293339	0.382248	0.264184	0.293604	0.236099	0.206113	0.058421	0.069997	0.512181	0.359402
Pseudomonas stutzeri A1501 uid58641	0.202338	0.124915	0.297409	0.375337	0.266436	0.293072	0.234498	0.205994	0.073918	0.1096	0.44355	0.372932
Pseudomonas stutzeri ATCC 17588 LMG 11199 uid68749	0.202083	0.123612	0.297841	0.376463	0.267886	0.294289	0.232793	0.205032	0.070677	0.105786	0.447213	0.376325
Pseudomonas stutzeri CCUG 29243 uid168379	0.206077	0.127129	0.29079	0.376004	0.269576	0.294726	0.233084	0.202615	0.082408	0.123197	0.429787	0.364608
Pseudomonas stutzeri DSM 10701 uid170940	0.206023	0.127165	0.291385	0.375427	0.268547	0.296289	0.232351	0.202813	0.076739	0.1076	0.443739	0.371923
Pseudomonas stutzeri DSM 4166 uid162113	0.20173	0.122883	0.297296	0.378091	0.265897	0.295312	0.234042	0.204749	0.069043	0.104397	0.449383	0.377177
Pseudomonas stutzeri RCH2 uid184342	0.205956	0.127444	0.291064	0.375535	0.268246	0.295804	0.232914	0.203035	0.084235	0.128249	0.425287	0.362229
Pseudomonas syringae B728a uid57931	0.225007	0.137718	0.270417	0.366858	0.273489	0.294648	0.237457	0.194406	0.108513	0.16045	0.386188	0.344849
Pseudomonas syringae phaseolicola 1448A uid58099	0.227737	0.14027	0.267315	0.364678	0.273483	0.295523	0.236369	0.194625	0.120111	0.177253	0.36832	0.334316
Pseudomonas syringae tomato DC3000 uid57967	0.227105	0.140475	0.268331	0.364089	0.275041	0.293886	0.236476	0.194598	0.116414	0.167738	0.376539	0.339309
Pseudonocardia dioxanivorans CB1190 uid65087	0.151638	0.106713	0.287641	0.454007	0.209754	0.27114	0.301354	0.217751	0.027583	0.030869	0.527731	0.413817
Pseudovibrio FO BEG1 uid82373	0.242498	0.150248	0.232652	0.374602	0.286918	0.29566	0.243211	0.174211	0.165294	0.258845	0.301732	0.274129
Pseudoxanthomonas spadix BD a59 uid75113	0.186337	0.118577	0.297025	0.398061	0.246284	0.280259	0.264891	0.208566	0.053088	0.074238	0.465133	0.407542
Pseudoxanthomonas suwonensis 11 1 uid62105	0.170647	0.113267	0.301799	0.414288	0.242124	0.277	0.264502	0.216374	0.035164	0.04782	0.505856	0.411161
Psychrobacter arcticus 273 4 uid58021	0.286716	0.173124	0.197958	0.342201	0.314988	0.29675	0.225958	0.162304	0.24093	0.349857	0.201585	0.207627
Psychrobacter cryohalolentis K5 uid58373	0.288112	0.176563	0.197051	0.338274	0.314688	0.299388	0.224001	0.161924	0.244718	0.355722	0.195693	0.203868
Psychrobacter G uid210641	0.287282	0.176403	0.196828	0.339487	0.312442	0.299804	0.225554	0.162201	0.243879	0.354431	0.197281	0.204409
Psychrobacter PRwf 1 uid58459	0.280317	0.17357	0.202016	0.344097	0.316342	0.292762	0.229572	0.161324	0.224202	0.320424	0.234509	0.220865
Psychroflexus torquis ATCC 700755 uid54205	0.341905	0.213618	0.142835	0.301642	0.361564	0.310801	0.190329	0.137305	0.33629	0.376579	0.146593	0.140537
Psychromonas CNPT3 uid54249	0.300424	0.206572	0.17893	0.314074	0.322637	0.317491	0.204648	0.155223	0.304921	0.366905	0.160306	0.167867
Psychromonas ingrahamii 37 uid58521	0.296244	0.195936	0.183604	0.324215	0.319525	0.312631	0.211645	0.156199	0.277649	0.357932	0.176765	0.187654
Pusillimonas T7 7 uid66391	0.225208	0.149776	0.250995	0.374021	0.263461	0.295144	0.251538	0.189857	0.144196	0.193873	0.352405	0.309525
Pyrobaculum 1860 uid82379	0.250638	0.158168	0.194306	0.396888	0.264345	0.311466	0.230168	0.194021	0.148621	0.140177	0.336322	0.37488
Pyrobaculum aerophilum IM2 uid57727	0.268477	0.177913	0.171998	0.381612	0.276612	0.31612	0.225061	0.182207	0.217951	0.185976	0.281952	0.314121
Pyrobaculum arsenaticum DSM 13514 uid58409	0.256587	0.162722	0.188944	0.391746	0.271085	0.315172	0.230548	0.183196	0.174682	0.146709	0.328399	0.35021
Pyrobaculum calidifontis JCM 11548 uid58787	0.241429	0.161186	0.191653	0.405732	0.26548	0.314866	0.234133	0.18552	0.158602	0.127081	0.346626	0.367691
Pyrobaculum islandicum DSM 4184 uid58635	0.276893	0.166996	0.18068	0.375431	0.277502	0.321323	0.220034	0.181142	0.255088	0.216102	0.25467	0.27414
Pyrobaculum neutrophilum V24Sta uid58421	0.243788	0.147949	0.201158	0.407105	0.260808	0.308208	0.235185	0.1958	0.125877	0.102161	0.377098	0.394864
Pyrobaculum oguniense TE7 uid84411	0.255284	0.165033	0.18741	0.392273	0.271164	0.313508	0.229954	0.185374	0.174671	0.149039	0.325262	0.351028
Pyrococcus abyssi GE5 uid62903	0.3355	0.16165	0.148618	0.354231	0.316718	0.334781	0.178665	0.169836	0.265469	0.231615	0.226233	0.276682
Pyrococcus furiosus COM1 uid169620	0.337703	0.166611	0.146364	0.349315	0.322857	0.331838	0.179977	0.165321	0.332851	0.275102	0.176986	0.215051
Pyrococcus furiosus DSM 3638 uid57873	0.338092	0.167517	0.146635	0.347756	0.322029	0.332569	0.180245	0.165157	0.332586	0.275085	0.177285	0.215044
Pyrococcus horikoshii OT3 uid57753	0.342156	0.167765	0.146346	0.343733	0.31785	0.335186	0.179748	0.167216	0.300013	0.27184	0.185741	0.242406
Pyrococcus NA2 uid66551	0.340842	0.161404	0.148159	0.349595	0.316951	0.335209	0.177479	0.17036	0.296773	0.25718	0.1937	0.252347
Pyrococcus ST04 uid167261	0.33737	0.155636	0.152235	0.354759	0.318305	0.332579	0.18184	0.167276	0.31373	0.266303	0.186625	0.233343
Pyrococcus yayanosii CH1 uid68281	0.309878	0.138128	0.183007	0.368987	0.301468	0.329392	0.185993	0.183147	0.180672	0.174461	0.330927	0.31394
Pyrolobus fumarii 1A uid73415	0.259329	0.131027	0.219274	0.39037	0.261207	0.316669	0.21403	0.208094	0.188445	0.194697	0.289522	0.327336
Rahnella aquatilis CIP 78 65 ATCC 33071 uid86855	0.25045	0.154795	0.246116	0.348639	0.285508	0.302604	0.231899	0.179988	0.164789	0.243097	0.287692	0.304421
Rahnella aquatilis HX2 uid158049	0.250872	0.154268	0.245617	0.349243	0.285393	0.30293	0.231832	0.179844	0.163815	0.242421	0.289005	0.304758
Rahnella Y9602 uid62715	0.250187	0.153737	0.246376	0.3497	0.284518	0.303332	0.232059	0.180091	0.162314	0.240317	0.290642	0.306727
Ralstonia eutropha H16 uid62925	0.198373	0.121674	0.28212	0.397833	0.247489	0.28588	0.267082	0.19955	0.058257	0.07662	0.456377	0.408746
Ralstonia eutropha JMP134 uid58047	0.204418	0.12627	0.274628	0.394685	0.250922	0.286201	0.265254	0.197623	0.07481	0.101121	0.432871	0.391198
Ralstonia pickettii 12D uid58859	0.207624	0.131843	0.27046	0.390073	0.255833	0.284845	0.267851	0.19147	0.082451	0.112706	0.421955	0.382887
Ralstonia pickettii 12J uid58737	0.208446	0.132634	0.269797	0.389123	0.255169	0.284936	0.268006	0.191889	0.083437	0.115133	0.41961	0.381821
Ralstonia solanacearum CFBP2957 uid50545	0.199181	0.124206	0.28062	0.395993	0.249558	0.281727	0.271867	0.196849	0.057067	0.075619	0.458762	0.408551
Ralstonia solanacearum FQY 4 f uid194089	0.198286	0.12269	0.282894	0.396131	0.247431	0.280203	0.272587	0.199779	0.052006	0.06962	0.465857	0.412517
Ralstonia solanacearum GMI1000 uid57593	0.198972	0.122721	0.281998	0.396309	0.24782	0.279946	0.272829	0.199406	0.052018	0.069949	0.465389	0.412643
Ralstonia solanacearum Po82 uid162133	0.196711	0.123302	0.284956	0.395031	0.24636	0.277224	0.273809	0.202607	0.05948	0.079411	0.455606	0.405504
Ralstonia solanacearum PSI07 uid50539	0.199388	0.124608	0.281522	0.394482	0.249438	0.28109	0.271405	0.198067	0.057481	0.077179	0.45778	0.40756
Ralstonia solanacearum uid178852	0.198379	0.123722	0.282082	0.395816	0.249839	0.280925	0.271341	0.197894	0.052639	0.071663	0.463961	0.411737
Ramlibacter tataouinensis TTB310 uid68279	0.183565	0.114461	0.297689	0.404285	0.239405	0.280684	0.267716	0.212195	0.032781	0.038237	0.494498	0.434484
Raoultella ornithinolytica B6 uid198431	0.237893	0.142925	0.265047	0.354135	0.274392	0.304779	0.232546	0.188284	0.122871	0.204908	0.329663	0.342558
Renibacterium salmoninarum ATCC 33209 uid58899	0.214275	0.158708	0.230774	0.396243	0.249159	0.286514	0.273081	0.191246	0.170944	0.222201	0.315992	0.290863
Rhizobium etli bv mimosae Mim1 uid213896	0.226405	0.134534	0.250317	0.388744	0.256484	0.293401	0.260201	0.189914	0.084629	0.141363	0.443797	0.330211
Rhizobium etli CFN 42 uid58377	0.225794	0.134938	0.250425	0.388844	0.256876	0.292252	0.259972	0.1909	0.085845	0.142912	0.441924	0.329319
Rhizobium etli CIAT 652 uid59115	0.224854	0.134582	0.251588	0.388976	0.25629	0.292012	0.260748	0.190951	0.082502	0.136697	0.447984	0.332818
Rhizobium leguminosarum bv trifolii WSM1325 uid58991	0.226821	0.134704	0.249485	0.38899	0.257141	0.294137	0.259994	0.188727	0.085559	0.141068	0.443334	0.33004
Rhizobium leguminosarum bv trifolii WSM2304 uid58997	0.226393	0.133962	0.249571	0.390074	0.257952	0.292555	0.260457	0.189036	0.080436	0.136146	0.450661	0.332757
Rhizobium leguminosarum bv viciae 3841 uid57955	0.226966	0.135351	0.249195	0.388488	0.2565	0.293846	0.259943	0.189711	0.086825	0.140716	0.442178	0.330282
Rhizobium NGR234 uid59081	0.217879	0.132171	0.253148	0.396802	0.254982	0.289443	0.26133	0.194245	0.076788	0.117153	0.455414	0.350644
Rhizobium tropici CIAT 899 uid185179	0.230065	0.136237	0.248385	0.385313	0.262353	0.292616	0.257961	0.18707	0.08957	0.163277	0.424466	0.322686
Rhodanobacter 2APBS1 uid74431	0.190903	0.122718	0.292364	0.394015	0.247089	0.281475	0.262018	0.209418	0.054837	0.068179	0.465479	0.411506
Rhodobacter capsulatus SB 1003 uid47509	0.193245	0.119844	0.27404	0.412871	0.23306	0.285302	0.282297	0.199342	0.052953	0.109246	0.407721	0.43008
Rhodobacter sphaeroides 2 4 1 uid57653	0.183375	0.116226	0.28574	0.414654	0.230679	0.285213	0.276551	0.207554	0.037866	0.073634	0.467873	0.420622
Rhodobacter sphaeroides ATCC 17025 uid58451	0.186422	0.117397	0.284255	0.411925	0.233073	0.284942	0.273979	0.208005	0.040984	0.077334	0.457302	0.42438
Rhodobacter sphaeroides ATCC 17029 uid58449	0.183378	0.115893	0.285415	0.415314	0.231545	0.286137	0.276305	0.206013	0.035967	0.071489	0.469914	0.42263
Rhodobacter sphaeroides KD131 uid59277	0.181861	0.115873	0.286794	0.415471	0.230339	0.285512	0.276716	0.207433	0.035429	0.070877	0.470762	0.422931
Rhodococcus equi 103S uid60171	0.176111	0.121295	0.267693	0.4349	0.22818	0.279744	0.288368	0.203709	0.052924	0.063727	0.486725	0.396623
Rhodococcus erythropolis CCM2595 uid216088	0.199945	0.138841	0.24399	0.417224	0.235185	0.286996	0.28349	0.194328	0.115467	0.135621	0.422689	0.326223
Rhodococcus erythropolis PR4 uid59019	0.201195	0.139101	0.243476	0.416228	0.23616	0.286322	0.282435	0.195082	0.116748	0.136797	0.42042	0.326035
Rhodococcus jostii RHA1 uid58325	0.183673	0.125131	0.268068	0.423128	0.230213	0.278986	0.286868	0.203933	0.071976	0.072288	0.483326	0.37241
Rhodococcus opacus B4 uid13791	0.182112	0.124204	0.266978	0.426706	0.229208	0.28124	0.286422	0.20313	0.065767	0.065445	0.489717	0.379071
Rhodoferax ferrireducens T118 uid58353	0.222331	0.142377	0.256625	0.378667	0.257166	0.296158	0.254105	0.19257	0.106911	0.156469	0.382866	0.353754
Rhodomicrobium vannielii ATCC 17100 uid43247	0.213594	0.133318	0.258348	0.39474	0.255475	0.282123	0.268568	0.193834	0.090601	0.13256	0.42182	0.355019
Rhodopirellula baltica SH 1 uid61589	0.226438	0.177742	0.235856	0.359965	0.275087	0.273657	0.254151	0.197105	0.180062	0.203287	0.328351	0.288301
Rhodopseudomonas palustris BisA53 uid58445	0.212441	0.133761	0.260478	0.39332	0.24732	0.286004	0.271654	0.195022	0.070239	0.100373	0.443145	0.386243
Rhodopseudomonas palustris BisB18 uid58443	0.210207	0.134681	0.259926	0.395186	0.244427	0.287825	0.272717	0.195031	0.065807	0.093548	0.448278	0.392366
Rhodopseudomonas palustris BisB5 uid58441	0.212968	0.130388	0.261464	0.395181	0.245284	0.287035	0.272432	0.19525	0.064874	0.097489	0.446943	0.390694
Rhodopseudomonas palustris CGA009 uid62901	0.211013	0.128892	0.265562	0.394533	0.244939	0.287172	0.273705	0.194185	0.063333	0.098516	0.448122	0.390029
Rhodopseudomonas palustris DX 1 uid43327	0.209522	0.12785	0.265477	0.397152	0.245192	0.286215	0.273066	0.195526	0.061636	0.09203	0.452566	0.393768
Rhodopseudomonas palustris HaA2 uid58439	0.211386	0.128112	0.262385	0.398117	0.242804	0.286641	0.274952	0.195602	0.054404	0.082512	0.465205	0.397879
Rhodopseudomonas palustris TIE 1 uid58995	0.211791	0.129154	0.264538	0.394517	0.246567	0.286751	0.272891	0.193791	0.064496	0.099156	0.446696	0.389651
Rhodospirillum centenum SW uid58805	0.17667	0.10716	0.297226	0.418945	0.226194	0.279473	0.277587	0.216746	0.032363	0.057784	0.484136	0.425716
Rhodospirillum photometricum uid159003	0.181809	0.137224	0.278531	0.40228	0.225619	0.281558	0.276693	0.216023	0.071648	0.131262	0.435505	0.361442
Rhodospirillum rubrum ATCC 11170 uid57655	0.191156	0.125958	0.272805	0.410081	0.228241	0.289973	0.273846	0.207939	0.057769	0.123984	0.466502	0.351745
Rhodospirillum rubrum F11 uid162149	0.191036	0.125779	0.272603	0.410577	0.228457	0.290405	0.273556	0.20758	0.056901	0.123235	0.467592	0.352269
Rhodothermus marinus DSM 4252 uid41729	0.17716	0.126768	0.317039	0.379033	0.257121	0.294912	0.240667	0.207299	0.081954	0.104937	0.409012	0.404097
Rhodothermus marinus SG0 5JP17 172 uid72767	0.177559	0.126433	0.317522	0.378486	0.257213	0.294947	0.240887	0.206954	0.082849	0.105266	0.407898	0.403987
Rickettsia africae ESF 5 uid58799	0.365972	0.206068	0.139437	0.288524	0.347775	0.326745	0.191081	0.134399	0.36123	0.404593	0.10679	0.127387
Rickettsia akari Hartford uid58161	0.365851	0.206035	0.139104	0.289011	0.349061	0.326838	0.189736	0.134366	0.36191	0.406541	0.103467	0.128083
Rickettsia australis Cutlack uid158039	0.367164	0.205671	0.138406	0.28876	0.34929	0.326869	0.189623	0.134218	0.363146	0.406852	0.103167	0.126836
Rickettsia bellii OSU 85 389 uid58681	0.36934	0.206019	0.137901	0.28674	0.365145	0.320273	0.184293	0.13029	0.37227	0.412485	0.094624	0.120621
Rickettsia bellii RML369 C uid58405	0.369701	0.206222	0.137645	0.286432	0.363195	0.320786	0.185194	0.130824	0.370775	0.414166	0.09524	0.119818
Rickettsia canadensis CA410 uid88063	0.371356	0.206585	0.137062	0.284998	0.347825	0.330252	0.187605	0.134318	0.36914	0.418591	0.093683	0.118585
Rickettsia canadensis McKiel uid58159	0.371516	0.207395	0.136862	0.284228	0.34775	0.330658	0.187184	0.134408	0.369423	0.417638	0.093717	0.119223
Rickettsia conorii Malish 7 uid57633	0.366845	0.207727	0.139212	0.286216	0.349606	0.326167	0.190276	0.133951	0.36181	0.402543	0.107244	0.128402
Rickettsia felis URRWXCal2 uid58331	0.368193	0.20509	0.138245	0.288471	0.355997	0.321587	0.188878	0.133539	0.366309	0.403863	0.103762	0.126066
Rickettsia heilongjiangensis 054 uid70839	0.366323	0.206617	0.139152	0.287899	0.349213	0.325676	0.190771	0.134334	0.363044	0.40348	0.106325	0.127142
Rickettsia japonica YH uid73963	0.366046	0.204725	0.138841	0.290388	0.347553	0.326404	0.192173	0.13387	0.361648	0.403972	0.106981	0.127399
Rickettsia massiliae AZT80 uid86751	0.36524	0.205447	0.139729	0.289584	0.349546	0.325266	0.190644	0.134544	0.361567	0.401718	0.108175	0.12854
Rickettsia massiliae MTU5 uid58801	0.367498	0.205086	0.139683	0.287733	0.348354	0.32582	0.190615	0.135211	0.36125	0.40259	0.107574	0.128586
Rickettsia montanensis OSU 85 930 uid158043	0.365452	0.206032	0.139256	0.28926	0.349611	0.32466	0.191021	0.134708	0.36197	0.403358	0.106858	0.127814
[truncated: 673 more rows]
