# Supplementary material for: Analysis of the Relationship between Genomic GC Content and Patterns of Base Usage, Codon Usage and Amino Acid Usage in Prokaryotes: Similar GC Content Adopts Similar Compositional Frequencies Regardless of the Phylogenetic Lineages
Source: PLoS One. 2014 Sep 25;9(9):e107319. doi: 10.1371/journal.pone.0107319 (PMC4177787; doi:10.1371/journal.pone.0107319)
Supplement: Table S4 — Usage frequencies of 20 amino acids of all samples included in the analyses. (XLS) [file pone.0107319.s004.xls]

## Sheet: shee1
Table S4. The 20 kinds of amino acids usage frequencies of all samples included in the analyses.
	A	C	E	D	G	F	I	H	K	M	L	N	Q	P	S	R	T	W	V	Y
Acaryochloris marina MBIC11017 uid58167	0.08458	0.01092	0.05664	0.05258	0.06809	0.03911	0.05997	0.02225	0.04122	0.02009	0.1111	0.03665	0.06137	0.05128	0.0654	0.05145	0.05824	0.0154	0.06525	0.0284
Acetobacter pasteurianus 386B uid214433	0.11458	0.01127	0.05246	0.05151	0.08117	0.03622	0.05032	0.02435	0.03596	0.02649	0.10186	0.03073	0.03972	0.05498	0.05789	0.06227	0.05798	0.01425	0.07249	0.0235
Acetobacter pasteurianus IFO 3283 01 42C uid158377	0.11475	0.01152	0.05275	0.05217	0.08083	0.03613	0.05007	0.02463	0.03615	0.02634	0.10181	0.03024	0.03958	0.05427	0.05769	0.0641	0.05732	0.01435	0.07177	0.02353
Acetobacter pasteurianus IFO 3283 01 uid59279	0.11443	0.01154	0.05272	0.05225	0.08072	0.03631	0.05024	0.02474	0.03604	0.02625	0.10178	0.03028	0.03949	0.05409	0.05774	0.06438	0.05737	0.0144	0.07155	0.02368
Acetobacter pasteurianus IFO 3283 03 uid158373	0.11447	0.01154	0.0527	0.05224	0.08071	0.03629	0.05024	0.02475	0.03601	0.02626	0.10179	0.03025	0.03952	0.0541	0.05773	0.06443	0.05738	0.01438	0.07154	0.02367
Acetobacter pasteurianus IFO 3283 07 uid158381	0.11443	0.01154	0.05272	0.05224	0.08072	0.03631	0.05025	0.02474	0.03603	0.02625	0.1018	0.03028	0.03949	0.0541	0.05774	0.06437	0.05736	0.01439	0.07155	0.02368
Acetobacter pasteurianus IFO 3283 12 uid158379	0.11444	0.01154	0.05271	0.05224	0.08071	0.03631	0.05026	0.02474	0.03603	0.02625	0.1018	0.03029	0.0395	0.05411	0.05773	0.06436	0.05736	0.01438	0.07156	0.02368
Acetobacter pasteurianus IFO 3283 22 uid158383	0.11442	0.01155	0.05271	0.05225	0.08068	0.03632	0.05026	0.02475	0.03603	0.02625	0.1018	0.03029	0.0395	0.05409	0.05774	0.06442	0.05737	0.01438	0.07153	0.02368
Acetobacter pasteurianus IFO 3283 26 uid158531	0.11441	0.01155	0.05271	0.05225	0.08068	0.03632	0.05026	0.02475	0.03603	0.02625	0.1018	0.03029	0.0395	0.05409	0.05774	0.06442	0.05737	0.01438	0.07152	0.02368
Acetobacter pasteurianus IFO 3283 32 uid158375	0.11444	0.01154	0.05271	0.05224	0.08071	0.03631	0.05026	0.02474	0.03603	0.02625	0.1018	0.03029	0.0395	0.0541	0.05773	0.06436	0.05737	0.01438	0.07156	0.02368
Acetobacterium woodii DSM 1030 uid88073	0.07215	0.01253	0.06943	0.0559	0.06802	0.04349	0.08717	0.01687	0.07124	0.02917	0.09388	0.05169	0.03462	0.03321	0.05753	0.03688	0.05545	0.00803	0.06601	0.03674
Acetohalobium arabaticum DSM 5501 uid51423	0.06783	0.00852	0.09021	0.0615	0.06973	0.03669	0.08309	0.01458	0.07112	0.0225	0.10103	0.0469	0.0363	0.03297	0.05501	0.04007	0.05007	0.00718	0.07147	0.03321
Acholeplasma laidlawii PG 8A uid58901	0.0575	0.00351	0.06355	0.06011	0.06006	0.04843	0.08963	0.02089	0.0782	0.0255	0.10006	0.05534	0.03106	0.03045	0.06139	0.03336	0.05922	0.00737	0.06846	0.04591
Achromobacter xylosoxidans A8 uid59899	0.13213	0.00889	0.0503	0.05311	0.0864	0.03325	0.0444	0.02076	0.02919	0.02527	0.10806	0.02616	0.03972	0.05322	0.05444	0.07026	0.05015	0.01422	0.07504	0.02505
Achromobacter xylosoxidans uid205255	0.13565	0.00868	0.04833	0.05478	0.08642	0.03312	0.04288	0.02095	0.02759	0.0241	0.10883	0.02556	0.03918	0.05452	0.05164	0.07402	0.05	0.01492	0.07444	0.02439
Acidaminococcus fermentans DSM 20731 uid43471	0.09026	0.01315	0.06528	0.05396	0.08154	0.03867	0.05817	0.02028	0.05959	0.0287	0.10142	0.03531	0.03695	0.04253	0.05044	0.05325	0.05444	0.01034	0.07305	0.03268
Acidaminococcus intestini RyC MR95 uid74445	0.08816	0.01258	0.0647	0.05463	0.07826	0.04115	0.06324	0.02211	0.06398	0.03139	0.09722	0.03416	0.03049	0.04067	0.05584	0.0507	0.05638	0.00954	0.07057	0.03424
Acidianus hospitalis W1 uid66875	0.0579	0.00791	0.07306	0.04806	0.06499	0.04501	0.09778	0.01277	0.08289	0.02243	0.09994	0.04708	0.02031	0.03881	0.06777	0.04032	0.04536	0.00963	0.07091	0.04707
Acidilobus saccharovorans 345 15 uid51395	0.09634	0.0064	0.0643	0.04663	0.08099	0.03304	0.05623	0.01335	0.04302	0.02517	0.10779	0.02838	0.02221	0.04965	0.07287	0.06517	0.0447	0.01227	0.09156	0.03993
Acidimicrobidae bacterium YM16 304 uid193703	0.12204	0.00828	0.05785	0.07756	0.08859	0.03203	0.04669	0.02137	0.01831	0.02035	0.09032	0.02322	0.02566	0.05465	0.05982	0.06699	0.0656	0.01419	0.08821	0.01827
Acidimicrobium ferrooxidans DSM 10331 uid59215	0.13786	0.00615	0.06122	0.05438	0.08903	0.0272	0.04101	0.02208	0.01288	0.01565	0.10861	0.0158	0.02556	0.05475	0.05509	0.08722	0.05397	0.01431	0.09912	0.01813
Acidiphilium cryptum JF 5 uid58447	0.1495	0.00857	0.05024	0.05248	0.09161	0.03515	0.05114	0.0224	0.0226	0.02337	0.10445	0.02267	0.02655	0.05768	0.04659	0.08067	0.05133	0.01263	0.07072	0.01965
Acidiphilium multivorum AIU301 uid63345	0.1482	0.00859	0.05004	0.05235	0.09099	0.03541	0.05131	0.02251	0.02285	0.0235	0.10493	0.02269	0.02666	0.05761	0.04687	0.08083	0.05127	0.01301	0.07053	0.01985
Acidithiobacillus caldus SM 1 uid70791	0.11568	0.00914	0.05729	0.05034	0.08051	0.03591	0.04659	0.02566	0.02901	0.02187	0.11731	0.02451	0.04307	0.0543	0.05328	0.07723	0.04577	0.01747	0.06965	0.0254
Acidithiobacillus ferrivorans SS3 uid67387	0.11125	0.00977	0.05419	0.05121	0.07843	0.03568	0.054	0.02697	0.0333	0.02555	0.11024	0.02942	0.0441	0.05118	0.05467	0.0668	0.05065	0.01585	0.07006	0.02668
Acidithiobacillus ferrooxidans ATCC 23270 uid57649	0.11217	0.01018	0.05352	0.05058	0.08267	0.03556	0.05236	0.02715	0.03051	0.02555	0.10952	0.02799	0.04213	0.05351	0.05394	0.07048	0.0496	0.01603	0.07028	0.02625
Acidithiobacillus ferrooxidans ATCC 53993 uid58613	0.11312	0.00952	0.05418	0.05049	0.08178	0.03532	0.0521	0.02706	0.03032	0.02511	0.11109	0.02766	0.04266	0.05319	0.053	0.07064	0.04969	0.01599	0.07071	0.02637
Acidobacterium capsulatum ATCC 51196 uid59127	0.11292	0.00905	0.0559	0.04752	0.07899	0.03773	0.04853	0.02593	0.03395	0.0237	0.10176	0.0322	0.04247	0.05435	0.06096	0.0655	0.05618	0.01408	0.07015	0.02814
Acidobacterium MP5ACTX9 uid50551	0.11161	0.00848	0.05413	0.05048	0.08099	0.0385	0.04998	0.02291	0.03871	0.02278	0.10077	0.03283	0.03768	0.05448	0.06156	0.0577	0.06584	0.01239	0.07187	0.0263
Acidothermus cellulolyticus 11B uid58501	0.13731	0.00851	0.05134	0.05777	0.08767	0.02929	0.04197	0.02178	0.01711	0.01623	0.1005	0.01909	0.02764	0.06178	0.05083	0.08499	0.05914	0.01388	0.09191	0.02127
Acidovorax avenae ATCC 19860 uid42497	0.13931	0.00933	0.05154	0.0518	0.08839	0.03303	0.03902	0.02366	0.02544	0.02346	0.10581	0.02216	0.04086	0.0579	0.05185	0.07544	0.04984	0.01524	0.07495	0.02096
Acidovorax citrulli AAC00 1 uid58429	0.13849	0.00951	0.05244	0.05191	0.08754	0.03245	0.03882	0.02365	0.02675	0.02356	0.1032	0.02245	0.04097	0.05797	0.05203	0.07736	0.05015	0.01532	0.07422	0.02118
Acidovorax ebreus TPSY uid59233	0.13486	0.00946	0.05172	0.05058	0.08359	0.03298	0.04037	0.02415	0.03044	0.02476	0.10822	0.02391	0.04535	0.05456	0.04935	0.07034	0.05131	0.01512	0.07728	0.02162
Acidovorax JS42 uid58427	0.13226	0.00978	0.05259	0.05115	0.08158	0.03289	0.04049	0.02474	0.03162	0.02463	0.10815	0.02409	0.04541	0.05437	0.04993	0.07219	0.0511	0.01541	0.07595	0.02169
Acidovorax KKS102 uid176500	0.13205	0.00896	0.05056	0.05098	0.08183	0.03352	0.04132	0.02368	0.03295	0.0253	0.10679	0.02581	0.04452	0.05384	0.05266	0.06603	0.05473	0.01494	0.07805	0.02147
Aciduliprofundum boonei T469 uid43333	0.06385	0.00691	0.0785	0.05055	0.07047	0.04235	0.09319	0.01754	0.08275	0.02884	0.09065	0.04585	0.01836	0.03807	0.05446	0.04804	0.04276	0.0117	0.06907	0.0461
Aciduliprofundum MAR08 339 uid184407	0.06459	0.00707	0.07813	0.05048	0.07314	0.04262	0.08767	0.01872	0.0717	0.0303	0.09131	0.04189	0.01883	0.03878	0.05419	0.0566	0.04438	0.01155	0.07387	0.04418
Acinetobacter ADP1 uid61597	0.08441	0.00954	0.05557	0.05192	0.06592	0.04301	0.0704	0.0256	0.05297	0.02518	0.10543	0.04342	0.05605	0.03967	0.0624	0.0439	0.05352	0.01277	0.06553	0.03282
Acinetobacter baumannii 1656 2 uid158677	0.08685	0.00947	0.05914	0.05089	0.06693	0.04285	0.06839	0.02336	0.05696	0.02399	0.10368	0.04466	0.05236	0.04056	0.06014	0.04285	0.05425	0.01287	0.06746	0.03233
Acinetobacter baumannii AB0057 uid59083	0.0863	0.00962	0.05939	0.05113	0.06681	0.04299	0.06808	0.02338	0.05688	0.02413	0.1034	0.04474	0.0516	0.04065	0.06062	0.04294	0.05434	0.01292	0.06742	0.03269
Acinetobacter baumannii AB307 0294 uid59271	0.08674	0.00941	0.05915	0.05081	0.06709	0.04315	0.06852	0.02348	0.05607	0.02389	0.10406	0.04453	0.05216	0.04082	0.06031	0.04216	0.05455	0.01267	0.06783	0.0326
Acinetobacter baumannii ACICU uid58765	0.08664	0.00943	0.05919	0.05067	0.06677	0.04301	0.06835	0.02337	0.05695	0.02394	0.10392	0.04493	0.05202	0.0405	0.06087	0.04236	0.05435	0.01275	0.0674	0.03259
Acinetobacter baumannii ATCC 17978 uid58731	0.08654	0.00933	0.05945	0.0512	0.06825	0.04262	0.06808	0.02373	0.0556	0.02447	0.10375	0.04449	0.05216	0.04109	0.05967	0.04316	0.05348	0.01298	0.06723	0.0327
Acinetobacter baumannii AYE uid61637	0.08625	0.00976	0.05892	0.05071	0.06666	0.0432	0.06843	0.02338	0.05644	0.02457	0.1043	0.04443	0.05156	0.04062	0.06036	0.04319	0.05436	0.0129	0.06757	0.03239
Acinetobacter baumannii BJAB07104 uid210971	0.08609	0.00952	0.05949	0.05076	0.06644	0.04318	0.06869	0.02326	0.05752	0.02391	0.10389	0.04507	0.0519	0.04036	0.06074	0.04247	0.05416	0.01284	0.06721	0.03251
Acinetobacter baumannii BJAB0715 uid210972	0.08541	0.00955	0.05968	0.05065	0.06592	0.04328	0.06879	0.0234	0.058	0.02402	0.10412	0.04527	0.05202	0.04025	0.06094	0.0426	0.0539	0.01273	0.06668	0.03279
Acinetobacter baumannii BJAB0868 uid210973	0.0863	0.00947	0.05925	0.05075	0.06646	0.04308	0.0686	0.0234	0.05716	0.02391	0.10417	0.04494	0.05198	0.04039	0.06082	0.04242	0.05422	0.01285	0.06727	0.03253
Acinetobacter baumannii D1279779 uid190222	0.08668	0.00948	0.05948	0.05031	0.06689	0.04306	0.06848	0.02372	0.05666	0.02421	0.10457	0.0445	0.05271	0.04057	0.06018	0.04238	0.05363	0.01275	0.06739	0.03233
Acinetobacter baumannii MDR TJ uid162739	0.08627	0.00958	0.05916	0.05066	0.06658	0.043	0.06863	0.02336	0.05715	0.02401	0.10414	0.04473	0.05176	0.04044	0.06092	0.04271	0.0542	0.01283	0.06724	0.03261
Acinetobacter baumannii MDR ZJ06 uid158685	0.08556	0.00973	0.05934	0.05048	0.06618	0.04328	0.06866	0.02337	0.05778	0.02457	0.10384	0.04504	0.05172	0.04033	0.06098	0.04281	0.054	0.0128	0.06706	0.03244
Acinetobacter baumannii SDF uid61601	0.0837	0.01055	0.05767	0.05295	0.06505	0.04151	0.06747	0.02451	0.06042	0.02414	0.10382	0.04295	0.05203	0.03948	0.06161	0.04657	0.05405	0.01318	0.06587	0.03249
Acinetobacter baumannii TCDC AB0715 uid158679	0.08646	0.00949	0.05996	0.05092	0.06636	0.04289	0.06816	0.02324	0.05774	0.02393	0.10333	0.04518	0.05176	0.04028	0.06092	0.04279	0.05417	0.01279	0.06706	0.03257
Acinetobacter baumannii TYTH 1 uid176498	0.08596	0.00951	0.05928	0.05066	0.06649	0.04314	0.06863	0.02342	0.05733	0.02401	0.10404	0.04499	0.05176	0.04046	0.06102	0.04249	0.05413	0.01281	0.06727	0.03262
Acinetobacter calcoaceticus PHEA 2 uid83123	0.08608	0.00935	0.05862	0.05067	0.06714	0.0434	0.06855	0.02345	0.05609	0.02396	0.10471	0.04484	0.05267	0.04022	0.0614	0.04191	0.05411	0.01279	0.06735	0.0327
Acinetobacter oleivorans DR1 uid50119	0.08539	0.00933	0.05858	0.05051	0.06668	0.04402	0.06877	0.02343	0.05689	0.02386	0.10469	0.04489	0.05202	0.04021	0.06207	0.04189	0.05394	0.0129	0.06726	0.03268
Actinobacillus pleuropneumoniae serovar 3 JL03 uid58891	0.08706	0.00992	0.06452	0.04876	0.06653	0.0455	0.06835	0.02064	0.0624	0.02416	0.10548	0.04643	0.04829	0.03742	0.05766	0.04439	0.05142	0.0116	0.0676	0.03186
Actinobacillus pleuropneumoniae serovar 5b L20 uid58789	0.08759	0.00977	0.06431	0.04958	0.0677	0.04466	0.06764	0.02033	0.06241	0.02393	0.1046	0.04686	0.04804	0.03721	0.05761	0.04449	0.05241	0.01144	0.06797	0.03145
Actinobacillus pleuropneumoniae serovar 7 AP76 uid59231	0.08678	0.00997	0.06415	0.04961	0.06723	0.04476	0.06782	0.02039	0.06292	0.02392	0.10423	0.04738	0.04785	0.03693	0.05813	0.04446	0.0525	0.01172	0.06741	0.03184
Actinobacillus succinogenes 130Z uid58247	0.08958	0.01039	0.06125	0.05174	0.07012	0.04408	0.06701	0.02047	0.05774	0.02496	0.10367	0.04604	0.04379	0.03861	0.05608	0.04849	0.05349	0.01171	0.06971	0.03108
Actinobacillus suis H91 0380 uid176363	0.08856	0.0095	0.06365	0.04933	0.06767	0.04476	0.06716	0.02024	0.06157	0.02367	0.10359	0.04813	0.04866	0.03702	0.05905	0.04288	0.05311	0.01166	0.0683	0.0315
Actinoplanes missouriensis 431 uid158169	0.13929	0.00693	0.05233	0.05961	0.09256	0.02787	0.03745	0.02082	0.01954	0.01775	0.1031	0.01929	0.0277	0.06011	0.05149	0.07899	0.06243	0.01577	0.08647	0.02049
Actinoplanes N902 109 uid202219	0.14218	0.0071	0.04818	0.06008	0.09404	0.02702	0.0342	0.02177	0.0177	0.01695	0.10333	0.0187	0.0297	0.06205	0.05091	0.07881	0.06477	0.01541	0.0869	0.02019
Actinoplanes SE50 110 uid162333	0.14321	0.00744	0.04774	0.06054	0.09333	0.02717	0.03588	0.022	0.01776	0.01692	0.10339	0.01867	0.02831	0.06173	0.04911	0.08147	0.06418	0.01569	0.08509	0.02036
Actinosynnema mirum DSM 43827 uid58951	0.14177	0.0073	0.05793	0.0597	0.09838	0.02624	0.02449	0.02198	0.01744	0.01413	0.10716	0.01677	0.02535	0.06216	0.05034	0.08266	0.05747	0.01504	0.09676	0.01693
Advenella kashmirensis WT001 uid80859	0.11005	0.01091	0.04939	0.05247	0.07641	0.03734	0.05706	0.02309	0.03895	0.02736	0.10254	0.03309	0.0447	0.0492	0.06012	0.05998	0.05531	0.01366	0.07229	0.02608
Aequorivita sublithincola DSM 14238 uid168181	0.06449	0.00724	0.06906	0.05519	0.0652	0.05336	0.07898	0.01599	0.07806	0.02253	0.09222	0.06226	0.03278	0.03454	0.06535	0.03349	0.05789	0.01012	0.0613	0.03994
Aerococcus urinae ACS 120 V Col10a uid64757	0.07858	0.00619	0.06854	0.06359	0.06679	0.04125	0.07127	0.02057	0.06245	0.02418	0.09901	0.04494	0.05008	0.03583	0.06146	0.04113	0.04968	0.00854	0.06605	0.03986
Aeromonas hydrophila ATCC 7966 uid58617	0.10571	0.01134	0.05832	0.05114	0.07971	0.0362	0.05024	0.02341	0.038	0.02591	0.12085	0.0304	0.04877	0.04746	0.05625	0.05902	0.0482	0.01472	0.06827	0.02611
Aeromonas hydrophila ML09 119 uid205540	0.1059	0.01118	0.05868	0.05129	0.0794	0.03606	0.05052	0.02325	0.03884	0.02589	0.12023	0.0306	0.04878	0.04686	0.05583	0.05916	0.0484	0.01488	0.06809	0.02617
Aeromonas salmonicida A449 uid58631	0.10206	0.01123	0.05775	0.05178	0.07763	0.03633	0.0515	0.02374	0.03989	0.02679	0.11987	0.03115	0.04858	0.04682	0.05685	0.0593	0.04909	0.01514	0.06793	0.02657
Aeromonas veronii B565 uid66323	0.10289	0.01106	0.05953	0.05147	0.07787	0.03651	0.05263	0.02306	0.0408	0.02682	0.11854	0.032	0.04796	0.04642	0.05665	0.05737	0.04892	0.01477	0.06812	0.02661
Aeropyrum pernix K1 uid57757	0.09766	0.00672	0.0765	0.0439	0.08867	0.02934	0.0569	0.01501	0.04143	0.02211	0.1106	0.01939	0.01686	0.05104	0.06266	0.07766	0.04205	0.01319	0.09269	0.03561
Aggregatibacter actinomycetemcomitans ANH9381 uid80743	0.08551	0.01027	0.06037	0.05017	0.06709	0.04522	0.06855	0.02152	0.06051	0.02439	0.10753	0.04671	0.04844	0.03859	0.0559	0.04619	0.05163	0.01169	0.06748	0.03225
Aggregatibacter actinomycetemcomitans D11S 1 uid41333	0.0858	0.01026	0.06041	0.05023	0.06668	0.04502	0.06858	0.02144	0.06082	0.02443	0.10735	0.04673	0.04855	0.03861	0.05584	0.0463	0.05167	0.0118	0.0673	0.03218
Aggregatibacter actinomycetemcomitans D7S 1 uid46989	0.08451	0.01042	0.06148	0.04995	0.06622	0.04537	0.06805	0.02185	0.06153	0.02407	0.10646	0.04719	0.0482	0.03902	0.05612	0.04662	0.05141	0.01217	0.06622	0.03313
Aggregatibacter aphrophilus NJ8700 uid59407	0.08372	0.01041	0.06165	0.05056	0.06633	0.04531	0.06806	0.02194	0.06131	0.02434	0.10604	0.04761	0.04837	0.03885	0.05686	0.0448	0.05232	0.01207	0.06667	0.03279
Agrobacterium fabrum C58 uid57865	0.11573	0.00781	0.05984	0.05607	0.08334	0.04064	0.05824	0.01982	0.04126	0.02685	0.09809	0.0298	0.03066	0.04742	0.05832	0.06452	0.05328	0.01191	0.07339	0.02301
Agrobacterium H13 3 uid63403	0.11561	0.0078	0.05985	0.05616	0.08291	0.04058	0.05822	0.01979	0.04155	0.02688	0.09784	0.0301	0.03069	0.04737	0.05872	0.06412	0.05362	0.01188	0.07333	0.02298
Agrobacterium radiobacter K84 uid58269	0.11671	0.00776	0.05651	0.05832	0.08265	0.03919	0.05871	0.02067	0.03945	0.02593	0.0987	0.02968	0.03183	0.04854	0.05804	0.0646	0.05432	0.01261	0.07187	0.02391
Agrobacterium vitis S4 uid58249	0.11493	0.00824	0.05591	0.05932	0.08232	0.03828	0.05607	0.02053	0.04008	0.02642	0.09979	0.02952	0.03484	0.04834	0.06022	0.06371	0.05513	0.01211	0.07111	0.02315
Agromonas oligotrophica S58 uid192186	0.12828	0.00862	0.0512	0.05722	0.08422	0.03636	0.05231	0.02032	0.03311	0.02363	0.10027	0.02665	0.03297	0.05285	0.05692	0.07007	0.05508	0.01311	0.07477	0.02204
Akkermansia muciniphila ATCC BAA 835 uid58985	0.09435	0.01408	0.06382	0.05107	0.07984	0.03975	0.05348	0.02075	0.04762	0.02847	0.09908	0.03637	0.03206	0.05097	0.06293	0.06244	0.05207	0.01449	0.06676	0.0296
Alcanivorax borkumensis SK2 uid58169	0.10049	0.00997	0.06048	0.0582	0.0778	0.03641	0.04946	0.02344	0.03836	0.02647	0.11088	0.03348	0.0454	0.04705	0.05743	0.06169	0.05069	0.01451	0.07222	0.02556
Alcanivorax dieselolei B5 uid176364	0.10705	0.00923	0.06051	0.05985	0.08447	0.03491	0.04374	0.02302	0.02869	0.02417	0.11229	0.02857	0.04044	0.05057	0.05369	0.0734	0.05066	0.01525	0.07372	0.02579
Alicycliphilus denitrificans BC uid49953	0.13705	0.00977	0.05205	0.05035	0.08628	0.03251	0.04128	0.0234	0.0301	0.02558	0.10745	0.02343	0.04349	0.05438	0.04893	0.07245	0.04875	0.01471	0.07607	0.02198
Alicycliphilus denitrificans K601 uid66307	0.13543	0.00987	0.05237	0.05019	0.08528	0.03295	0.04122	0.02375	0.03015	0.02516	0.10811	0.02343	0.04333	0.05443	0.04923	0.0733	0.04886	0.01481	0.076	0.02211
Alicyclobacillus acidocaldarius DSM 446 uid59199	0.11111	0.00894	0.06477	0.05169	0.07818	0.03578	0.04946	0.02401	0.03045	0.026	0.10023	0.02446	0.03506	0.05037	0.05271	0.07706	0.04834	0.01602	0.08706	0.02828
Alicyclobacillus acidocaldarius Tc 4 1 uid158681	0.11037	0.00933	0.06547	0.0512	0.07763	0.03566	0.04891	0.02452	0.03092	0.0262	0.09994	0.02465	0.03537	0.04999	0.05308	0.07767	0.04869	0.01582	0.08632	0.02824
Aliivibrio salmonicida LFI1238 uid59251	0.07889	0.01136	0.06476	0.05475	0.0656	0.04204	0.07001	0.02271	0.06029	0.02711	0.10304	0.04498	0.0417	0.03794	0.06624	0.04388	0.05531	0.01233	0.06645	0.03061
Alistipes finegoldii DSM 17242 uid168180	0.0916	0.0131	0.06431	0.05657	0.074	0.04266	0.05911	0.01755	0.05107	0.02595	0.08889	0.04075	0.03118	0.04103	0.05798	0.0634	0.05822	0.01264	0.06856	0.0414
Alistipes shahii WAL 8301 uid197175	0.09147	0.01293	0.06559	0.05743	0.07485	0.04288	0.05785	0.01758	0.05061	0.02552	0.08911	0.04062	0.03041	0.0409	0.05692	0.06424	0.05778	0.01319	0.0693	0.04084
Alkalilimnicola ehrlichii MLHE 1 uid58467	0.11532	0.00928	0.06754	0.05951	0.08782	0.03148	0.04014	0.02547	0.02111	0.022	0.11323	0.02257	0.03792	0.05504	0.04416	0.08684	0.04732	0.01529	0.07466	0.02333
Alkaliphilus metalliredigens QYMF uid58171	0.06315	0.00922	0.07822	0.0521	0.06957	0.0412	0.09021	0.01892	0.07377	0.03008	0.09423	0.04833	0.03491	0.03198	0.0581	0.04042	0.05217	0.00786	0.06872	0.03684
Alkaliphilus oremlandii OhILAs uid58495	0.06351	0.00941	0.07818	0.05265	0.06902	0.04131	0.09518	0.01776	0.07793	0.02866	0.09286	0.05207	0.02928	0.03119	0.05957	0.03869	0.05077	0.00697	0.06753	0.03747
Allochromatium vinosum DSM 180 uid46083	0.11165	0.00954	0.06573	0.05897	0.07929	0.03339	0.04987	0.02312	0.02533	0.02118	0.11662	0.02393	0.03674	0.05347	0.05195	0.08171	0.05127	0.01391	0.06951	0.02282
alpha proteobacterium HIMB5 uid175779	0.05273	0.00989	0.0625	0.05343	0.06083	0.05427	0.09561	0.01559	0.10624	0.02133	0.09396	0.06841	0.02641	0.03173	0.06845	0.03237	0.04739	0.00928	0.0549	0.03467
alpha proteobacterium HIMB59 uid175778	0.05407	0.00972	0.06073	0.05331	0.06059	0.05707	0.09456	0.01852	0.086	0.02188	0.09902	0.06474	0.03448	0.03349	0.07466	0.03129	0.04602	0.00904	0.05424	0.03657
Alteromonas macleodii AltDE1 uid179068	0.08977	0.00952	0.06337	0.05775	0.06824	0.04215	0.06036	0.02187	0.05369	0.02476	0.09904	0.04466	0.04131	0.03928	0.06847	0.04518	0.0563	0.01211	0.07165	0.0305
Alteromonas macleodii ATCC 27126 uid55253	0.09053	0.00915	0.06378	0.05834	0.06805	0.04258	0.05991	0.02149	0.05257	0.02439	0.09852	0.04565	0.04082	0.03877	0.07001	0.04353	0.05717	0.01181	0.07238	0.03054
Alteromonas macleodii Balearic Sea AD45 uid176366	0.09016	0.00937	0.06376	0.05766	0.06757	0.04267	0.06029	0.0217	0.05319	0.02449	0.09908	0.04529	0.04104	0.03866	0.07024	0.04416	0.05642	0.01185	0.07184	0.03056
Alteromonas macleodii Black Sea 11 uid176365	0.08986	0.00925	0.06431	0.05743	0.06777	0.0423	0.06037	0.02171	0.05347	0.02468	0.09917	0.04505	0.04102	0.03889	0.06945	0.0446	0.05621	0.01185	0.07203	0.03058
Alteromonas macleodii Deep ecotype uid58251	0.08988	0.00965	0.0635	0.05728	0.06765	0.04252	0.06048	0.02184	0.05423	0.02501	0.09929	0.0446	0.04117	0.03885	0.06836	0.04504	0.05649	0.01194	0.07188	0.03033
Alteromonas macleodii English Channel 615 uid210781	0.09022	0.00968	0.06371	0.05739	0.06743	0.04246	0.06036	0.02221	0.05426	0.02504	0.09958	0.04443	0.04123	0.03894	0.06805	0.04479	0.0561	0.01189	0.07181	0.03041
Alteromonas macleodii English Channel 673 uid176367	0.09076	0.00916	0.06361	0.05798	0.06806	0.04233	0.05992	0.02153	0.05236	0.02451	0.09881	0.04538	0.04091	0.03891	0.06994	0.04377	0.05762	0.01168	0.07242	0.03032
Alteromonas macleodii Ionian Sea U4 uid210780	0.09032	0.00942	0.06339	0.0575	0.06796	0.04219	0.06066	0.02197	0.05383	0.02499	0.09916	0.04474	0.041	0.03906	0.06847	0.04471	0.05641	0.0118	0.07204	0.03038
Alteromonas macleodii Ionian Sea U7 uid210785	0.08974	0.00955	0.06361	0.05752	0.06754	0.04228	0.06054	0.02208	0.05401	0.02482	0.09945	0.04475	0.04137	0.03904	0.0685	0.04494	0.05615	0.01184	0.07175	0.03051
Alteromonas macleodii Ionian Sea U8 uid210782	0.09003	0.00953	0.06326	0.05736	0.06772	0.04232	0.06063	0.02208	0.05364	0.02495	0.09957	0.04469	0.04129	0.03907	0.06849	0.04479	0.05628	0.01182	0.07202	0.03044
Alteromonas macleodii Ionian Sea UM4b uid210784	0.08988	0.00958	0.06332	0.05752	0.06798	0.04223	0.0604	0.02201	0.05395	0.02484	0.09952	0.04456	0.04126	0.03925	0.06834	0.04517	0.05606	0.01208	0.07162	0.03046
Alteromonas macleodii Ionian Sea UM7 uid210783	0.08985	0.00953	0.06339	0.05781	0.06823	0.04211	0.06033	0.02183	0.05375	0.02475	0.09895	0.04473	0.04133	0.03931	0.06851	0.0451	0.05635	0.01206	0.0716	0.03046
Alteromonas SN2 uid67349	0.08886	0.00948	0.06222	0.05799	0.0666	0.04225	0.06197	0.022	0.05231	0.02464	0.10034	0.04512	0.04093	0.03876	0.07067	0.04411	0.05762	0.01206	0.07105	0.03103
Aminobacterium colombiense DSM 12261 uid47083	0.08208	0.01227	0.07139	0.0476	0.07842	0.043	0.07109	0.01932	0.05719	0.02772	0.10408	0.03321	0.02939	0.04309	0.06247	0.05325	0.048	0.01276	0.07449	0.02918
Ammonifex degensii KC4 uid41053	0.09701	0.01282	0.08158	0.03952	0.08194	0.03835	0.04579	0.01761	0.0479	0.01716	0.11935	0.02239	0.02843	0.05345	0.04471	0.07979	0.04369	0.01414	0.08564	0.02874
Amphibacillus xylanus NBRC 15112 uid176453	0.06524	0.00574	0.0751	0.05847	0.06227	0.04368	0.08496	0.02102	0.06569	0.02472	0.09748	0.04788	0.04393	0.03404	0.05761	0.04272	0.05475	0.0091	0.06703	0.03858
Amycolatopsis mediterranei RB uid216089	0.13763	0.00747	0.05437	0.05893	0.09456	0.02999	0.03306	0.02206	0.02169	0.01565	0.10527	0.01926	0.02742	0.06022	0.04975	0.07673	0.06166	0.0155	0.08813	0.02062
Amycolatopsis mediterranei S699 uid158689	0.13756	0.00754	0.05437	0.05891	0.09458	0.02995	0.03307	0.02209	0.02172	0.01567	0.10507	0.01921	0.02741	0.06023	0.04986	0.07702	0.06156	0.01553	0.08806	0.0206
Amycolatopsis mediterranei S699 uid171830	0.13763	0.00747	0.05439	0.05894	0.0946	0.03	0.03307	0.02206	0.0217	0.01565	0.10524	0.01924	0.02741	0.06022	0.04976	0.07671	0.06166	0.0155	0.08812	0.02062
Amycolatopsis mediterranei U32 uid50565	0.1377	0.00747	0.05438	0.05895	0.0946	0.02997	0.03305	0.02206	0.02169	0.01564	0.10522	0.01925	0.02742	0.06022	0.04977	0.07671	0.06168	0.0155	0.0881	0.02061
Amycolatopsis orientalis HCCB10007 uid203791	0.12962	0.00734	0.05956	0.05927	0.09343	0.0303	0.03655	0.02088	0.02588	0.01707	0.10515	0.01971	0.02631	0.0582	0.0527	0.07579	0.05969	0.01507	0.08742	0.02007
Amycolicicoccus subflavus DQS3 9A1 uid67253	0.12482	0.00779	0.05901	0.05932	0.08716	0.03201	0.0468	0.0225	0.02273	0.02058	0.09989	0.02223	0.02981	0.05449	0.05876	0.07258	0.05917	0.01432	0.0852	0.02081
Anabaena 90 uid179383	0.07357	0.00989	0.06324	0.04922	0.06477	0.04045	0.07501	0.01834	0.05447	0.01836	0.10869	0.05036	0.05304	0.04523	0.0638	0.04536	0.05756	0.01417	0.06254	0.03192
Anabaena cylindrica PCC 7122 uid183339	0.07563	0.00961	0.0636	0.04912	0.06475	0.04012	0.07391	0.01805	0.05214	0.01836	0.10947	0.04907	0.05367	0.04468	0.06441	0.04672	0.05793	0.0139	0.06348	0.03137
Anabaena variabilis ATCC 29413 uid58043	0.08134	0.00939	0.06087	0.04825	0.06689	0.03896	0.069	0.01871	0.04661	0.01759	0.11007	0.04533	0.05547	0.04703	0.06357	0.05041	0.05854	0.01436	0.06707	0.03055
Anaerobaculum mobile DSM 13181 uid168323	0.08216	0.01339	0.06892	0.05357	0.07913	0.04064	0.07109	0.01742	0.06153	0.02821	0.10479	0.03264	0.02558	0.04347	0.05971	0.0537	0.04383	0.01185	0.0777	0.03066
Anaerococcus prevotii DSM 20548 uid59219	0.06187	0.00727	0.07869	0.07139	0.06424	0.04601	0.09166	0.01253	0.08962	0.02532	0.09132	0.05426	0.02158	0.02754	0.06364	0.03908	0.04677	0.00574	0.06002	0.04144
Anaerolinea thermophila UNI 1 uid62245	0.09084	0.00818	0.06697	0.04428	0.07463	0.04121	0.05716	0.02042	0.03538	0.02383	0.11523	0.03091	0.04191	0.05565	0.05427	0.06481	0.05255	0.01706	0.07481	0.02988
Anaeromyxobacter dehalogenans 2CP 1 uid58989	0.15881	0.0089	0.06162	0.05157	0.09274	0.02968	0.02979	0.01959	0.02351	0.01645	0.10857	0.01533	0.0249	0.0634	0.04232	0.09317	0.0445	0.01292	0.08397	0.01828
Anaeromyxobacter dehalogenans 2CP C uid58135	0.15964	0.00884	0.0616	0.05127	0.09347	0.02962	0.02934	0.01963	0.0234	0.01636	0.10853	0.01527	0.02476	0.06365	0.0421	0.09386	0.04388	0.01284	0.08372	0.01824
Anaeromyxobacter Fw109 5 uid58755	0.15049	0.00921	0.0648	0.05121	0.09155	0.03054	0.03131	0.02016	0.02385	0.01587	0.1076	0.01562	0.02401	0.06134	0.04686	0.09413	0.04579	0.01263	0.0844	0.01864
Anaeromyxobacter K uid58953	0.15892	0.00904	0.06115	0.05155	0.09333	0.02979	0.02986	0.01961	0.0233	0.01629	0.10878	0.01531	0.02473	0.06362	0.04237	0.09249	0.04456	0.01293	0.0841	0.01827
Anaplasma centrale Israel uid42155	0.09164	0.01858	0.05963	0.05218	0.07949	0.03832	0.05731	0.02284	0.05065	0.0262	0.09261	0.03282	0.02932	0.03722	0.07952	0.05751	0.04741	0.00827	0.08911	0.02938
Anaplasma marginale Florida uid58577	0.09089	0.01915	0.0591	0.05156	0.07802	0.03877	0.0581	0.02326	0.05125	0.02677	0.09307	0.03368	0.02986	0.03799	0.07929	0.05665	0.0473	0.00857	0.0873	0.02942
Anaplasma marginale Maries uid57629	0.09074	0.01912	0.05901	0.05158	0.07783	0.03864	0.05809	0.02332	0.05139	0.02669	0.09318	0.03373	0.02988	0.03793	0.07939	0.05669	0.04753	0.00849	0.08728	0.02947
Anaplasma phagocytophilum Dog2 uid213225	0.07893	0.01883	0.06194	0.05324	0.07193	0.04048	0.06688	0.02192	0.05807	0.02658	0.09498	0.03945	0.0274	0.03282	0.08342	0.05089	0.04814	0.00755	0.08304	0.0335
Anaplasma phagocytophilum HZ uid57951	0.07803	0.01891	0.06218	0.05311	0.07018	0.04108	0.06805	0.02244	0.05752	0.02717	0.09598	0.03894	0.02783	0.03322	0.08343	0.05161	0.04661	0.00751	0.08283	0.03336
Anaplasma phagocytophilum HZ2 uid213224	0.07866	0.01868	0.06244	0.0541	0.07188	0.0401	0.0666	0.02182	0.05789	0.02651	0.09477	0.03922	0.0276	0.03307	0.0837	0.05113	0.04821	0.00752	0.08287	0.03323
Anaplasma phagocytophilum JM uid213223	0.07873	0.01862	0.06277	0.05436	0.07192	0.04003	0.06645	0.02168	0.0581	0.02636	0.09445	0.03918	0.02752	0.03318	0.08359	0.05124	0.04832	0.00744	0.08288	0.03317
Anoxybacillus flavithermus WK1 uid59135	0.07451	0.00878	0.07417	0.04773	0.06475	0.04515	0.07361	0.02604	0.066	0.02998	0.09425	0.03601	0.04348	0.03639	0.04985	0.05032	0.05494	0.0109	0.07664	0.0365
Aquifex aeolicus VF5 uid57765	0.05892	0.00797	0.09667	0.0433	0.06737	0.05133	0.07342	0.01546	0.09437	0.01929	0.10574	0.03604	0.02047	0.04068	0.04781	0.04919	0.04197	0.00928	0.07937	0.04135
Arcanobacterium haemolyticum DSM 20595 uid49489	0.11048	0.00735	0.06067	0.05903	0.07984	0.03481	0.05777	0.02275	0.03856	0.02378	0.09287	0.03053	0.03155	0.04729	0.06096	0.06037	0.06061	0.014	0.08284	0.02392
Archaeoglobus fulgidus DSM 4304 uid57717	0.07846	0.01176	0.08919	0.04901	0.07242	0.04584	0.07227	0.01512	0.06871	0.02617	0.09491	0.03215	0.01785	0.03863	0.05504	0.05784	0.0416	0.01042	0.08611	0.03647
Archaeoglobus profundus DSM 5631 uid43493	0.06471	0.01305	0.08565	0.05323	0.06639	0.04489	0.08295	0.01511	0.08228	0.02271	0.09744	0.03519	0.01574	0.03714	0.05022	0.05708	0.04142	0.00991	0.08676	0.03815
Archaeoglobus sulfaticallidus PM70 1 uid201033	0.06628	0.01118	0.08473	0.05436	0.06853	0.04581	0.08693	0.01517	0.07715	0.02609	0.09237	0.0373	0.01712	0.03619	0.05857	0.05407	0.04263	0.00978	0.07816	0.03756
Archaeoglobus veneficus SNP6 uid65269	0.07839	0.01273	0.08697	0.05043	0.07066	0.0425	0.07735	0.01625	0.07039	0.02512	0.0938	0.03221	0.01751	0.03864	0.05407	0.05784	0.04345	0.00995	0.08603	0.0357
archaeon Mx1201 uid196597	0.08129	0.0169	0.06832	0.07011	0.0813	0.03735	0.06632	0.01646	0.05853	0.03575	0.07944	0.03365	0.02155	0.03886	0.06406	0.05487	0.05196	0.00901	0.07861	0.03565
Arcobacter butzleri 7h1h uid200766	0.05748	0.00866	0.0719	0.05675	0.05327	0.05424	0.09753	0.01456	0.09552	0.02191	0.09725	0.06644	0.02817	0.02683	0.06593	0.02771	0.05141	0.00701	0.05774	0.03971
Arcobacter butzleri ED 1 uid158699	0.05793	0.00854	0.07155	0.05646	0.05374	0.05367	0.09739	0.01433	0.09479	0.02179	0.09709	0.06748	0.02821	0.02666	0.06643	0.02761	0.05183	0.00698	0.05795	0.03958
Arcobacter butzleri RM4018 uid58557	0.05791	0.00846	0.07151	0.05649	0.05323	0.05438	0.09723	0.01429	0.09524	0.0221	0.09728	0.06714	0.02822	0.02654	0.06638	0.0274	0.05176	0.00688	0.05793	0.03963
Arcobacter L uid158135	0.05607	0.0084	0.07288	0.05666	0.05273	0.05391	0.09893	0.01438	0.09465	0.02212	0.09758	0.0685	0.02735	0.02622	0.0669	0.02696	0.05257	0.00693	0.05623	0.04004
Arcobacter nitrofigilis DSM 7299 uid49001	0.05795	0.00898	0.06935	0.05684	0.0558	0.05158	0.09597	0.01558	0.09458	0.02328	0.09711	0.06388	0.02682	0.0277	0.06745	0.028	0.05258	0.00741	0.05862	0.0405
Aromatoleum aromaticum EbN1 uid58231	0.12376	0.01131	0.05891	0.05503	0.08176	0.03621	0.04573	0.0242	0.03063	0.02279	0.10535	0.02471	0.0334	0.05297	0.05213	0.08091	0.04883	0.01379	0.07521	0.02238
Arthrobacter arilaitensis Re117 uid53509	0.12002	0.00671	0.06266	0.05407	0.08152	0.03317	0.05087	0.02189	0.03544	0.02233	0.10354	0.02887	0.03792	0.04791	0.06309	0.05997	0.05706	0.01414	0.07687	0.02192
Arthrobacter aurescens TC1 uid58109	0.12452	0.00636	0.05647	0.05548	0.08961	0.03309	0.0454	0.02115	0.03027	0.02074	0.10102	0.02647	0.03169	0.05409	0.06216	0.06163	0.06009	0.01478	0.08415	0.02083
Arthrobacter chlorophenolicus A6 uid58969	0.13451	0.00588	0.05425	0.05633	0.09383	0.03199	0.04188	0.02027	0.02725	0.01944	0.1022	0.02526	0.03155	0.05579	0.05874	0.06364	0.05908	0.01414	0.08321	0.02075
Arthrobacter FB24 uid58141	0.13174	0.00632	0.05558	0.05587	0.09233	0.03265	0.04317	0.02056	0.02838	0.0202	0.10117	0.02479	0.03069	0.05547	0.05954	0.06478	0.05839	0.0144	0.08312	0.02086
Arthrobacter nitroguajacolicus Rue61a uid174511	0.12486	0.00622	0.05688	0.05563	0.08962	0.03325	0.04569	0.02105	0.03004	0.02092	0.1011	0.02638	0.03157	0.05369	0.06199	0.06118	0.0601	0.01475	0.08407	0.02102
Arthrobacter phenanthrenivorans Sphe3 uid63629	0.13183	0.00616	0.05711	0.05531	0.09219	0.03236	0.04247	0.02083	0.02789	0.01998	0.10284	0.0247	0.03216	0.0556	0.05804	0.06509	0.05697	0.01437	0.08317	0.02094
Arthrospira platensis NIES 39 uid197171	0.07314	0.01065	0.0626	0.05247	0.06824	0.03806	0.06904	0.01945	0.04618	0.01994	0.10452	0.04577	0.05239	0.05048	0.06562	0.055	0.05705	0.01584	0.0619	0.03166
Aster yellows witches broom phytoplasma AYWB uid58297	0.04393	0.01024	0.05915	0.0436	0.04284	0.05877	0.09377	0.01971	0.11134	0.01894	0.10798	0.07108	0.05567	0.03176	0.05462	0.02643	0.05833	0.00594	0.04733	0.03857
Asticcacaulis excentricus CB 48 uid55641	0.11721	0.00803	0.05533	0.05702	0.08148	0.03818	0.04942	0.02005	0.04085	0.02318	0.10281	0.0295	0.03441	0.05039	0.05788	0.06436	0.05772	0.01376	0.07236	0.02607
Atopobium parvulum DSM 20469 uid59195	0.09536	0.01277	0.06554	0.05901	0.0726	0.03956	0.06178	0.01971	0.051	0.02442	0.09401	0.03843	0.03556	0.0392	0.06722	0.04719	0.05946	0.00979	0.07789	0.02951
Azoarcus BH72 uid61603	0.13567	0.00971	0.05786	0.05491	0.08511	0.03547	0.04269	0.02271	0.02742	0.02186	0.11046	0.02413	0.03325	0.05337	0.04756	0.07784	0.04737	0.01386	0.07606	0.02266
Azoarcus KH32C uid193704	0.12317	0.01014	0.06023	0.05585	0.08324	0.03629	0.04749	0.02259	0.0312	0.02376	0.10578	0.02632	0.03342	0.05064	0.05248	0.0748	0.05018	0.01341	0.07646	0.02253
Azorhizobium caulinodans ORS 571 uid58905	0.13565	0.00813	0.0534	0.05279	0.08886	0.03623	0.04663	0.01954	0.02932	0.0236	0.10442	0.0235	0.02979	0.05664	0.05285	0.07238	0.05492	0.01246	0.07792	0.02098
Azospirillum B510 uid46085	0.13192	0.0085	0.05628	0.05915	0.08948	0.03214	0.0434	0.02001	0.02968	0.02388	0.10468	0.02274	0.02984	0.05672	0.04946	0.08114	0.05366	0.01315	0.07489	0.01929
Azospirillum brasilense Sp245 uid162161	0.13005	0.00861	0.05629	0.05718	0.09101	0.03324	0.04234	0.02118	0.02963	0.02422	0.10363	0.02364	0.03042	0.05779	0.04831	0.07939	0.05314	0.01302	0.07728	0.01962
Azospirillum lipoferum 4B uid82343	0.13035	0.00848	0.05744	0.05977	0.0875	0.03261	0.04384	0.01989	0.03026	0.02451	0.10452	0.02327	0.03044	0.0567	0.05006	0.07912	0.05322	0.01262	0.07588	0.01954
Azotobacter vinelandii CA uid198829	0.11608	0.01047	0.06265	0.05308	0.08546	0.03545	0.04397	0.02324	0.02811	0.02057	0.12222	0.02529	0.03875	0.05222	0.05323	0.07975	0.04344	0.01445	0.06716	0.02438
Azotobacter vinelandii CA6 uid198830	0.1159	0.01046	0.0627	0.05313	0.08541	0.03549	0.04405	0.02325	0.02818	0.02059	0.12204	0.02535	0.03876	0.05212	0.05331	0.07969	0.04349	0.01443	0.06719	0.02445
Azotobacter vinelandii DJ uid57597	0.11608	0.01048	0.06266	0.05307	0.08546	0.03544	0.04398	0.02323	0.02812	0.02058	0.12222	0.02529	0.03875	0.05221	0.05325	0.07977	0.04344	0.01445	0.06715	0.02438
Bacillus 1NLA3E uid81841	0.06664	0.00816	0.07049	0.04927	0.06946	0.04722	0.08262	0.02004	0.07279	0.02715	0.09817	0.04701	0.03694	0.03609	0.06123	0.03957	0.05353	0.00998	0.06956	0.03409
Bacillus amyloliquefaciens DSM 7 uid53535	0.0815	0.0079	0.07233	0.05221	0.07189	0.04395	0.07129	0.02242	0.06976	0.02751	0.0952	0.03758	0.037	0.03759	0.06191	0.04411	0.05523	0.00999	0.06675	0.03385
Bacillus amyloliquefaciens FZB42 uid58271	0.08194	0.00821	0.07232	0.05179	0.0719	0.04446	0.07114	0.02325	0.06829	0.02769	0.09627	0.03663	0.03699	0.03814	0.06208	0.04421	0.05436	0.00993	0.06668	0.03372
Bacillus amyloliquefaciens IT 45 uid181617	0.08235	0.00811	0.07255	0.05178	0.07191	0.04429	0.07088	0.02303	0.06891	0.02763	0.09574	0.03671	0.03691	0.03842	0.06205	0.04448	0.05421	0.00994	0.06656	0.03355
Bacillus amyloliquefaciens LL3 uid158133	0.08024	0.008	0.07245	0.05197	0.07109	0.04479	0.07151	0.02252	0.07085	0.02772	0.09525	0.0382	0.037	0.03743	0.06206	0.04358	0.05484	0.00994	0.0664	0.03416
Bacillus amyloliquefaciens plantarum AS43 3 uid183682	0.08214	0.00818	0.07228	0.05181	0.07187	0.04434	0.07081	0.023	0.06863	0.02759	0.09568	0.03676	0.03699	0.03868	0.06224	0.04412	0.05432	0.00996	0.06698	0.03363
Bacillus amyloliquefaciens plantarum CAU B946 uid84215	0.08229	0.00807	0.07252	0.05203	0.07207	0.04405	0.07058	0.02289	0.06909	0.02754	0.09551	0.03698	0.0368	0.03855	0.06203	0.0442	0.05465	0.00991	0.06668	0.03356
Bacillus amyloliquefaciens plantarum UCMB5033 uid215237	0.08125	0.00803	0.07289	0.05212	0.07147	0.04443	0.07095	0.0229	0.06935	0.02761	0.09563	0.03748	0.03699	0.03789	0.06217	0.04402	0.05433	0.01	0.06644	0.03403
Bacillus amyloliquefaciens plantarum UCMB5036 uid190705	0.08232	0.00804	0.07251	0.05201	0.07215	0.04432	0.07093	0.02312	0.06826	0.02765	0.09619	0.03651	0.03704	0.0382	0.06206	0.04414	0.05423	0.00996	0.0666	0.03375
Bacillus amyloliquefaciens plantarum UCMB5113 uid215236	0.08248	0.00807	0.07264	0.05183	0.07205	0.04438	0.0708	0.02308	0.06806	0.02775	0.09617	0.03634	0.03706	0.03833	0.06195	0.04431	0.0543	0.01	0.06681	0.03359
Bacillus amyloliquefaciens plantarum YAU B9601 Y2 uid159001	0.08055	0.00807	0.07293	0.05246	0.07105	0.04422	0.07114	0.0228	0.07033	0.0275	0.09556	0.03822	0.03706	0.03743	0.06245	0.04373	0.05438	0.00996	0.06589	0.03427
Bacillus amyloliquefaciens TA208 uid158701	0.08062	0.00801	0.07246	0.05229	0.07106	0.04449	0.07168	0.02257	0.07047	0.02753	0.09543	0.03811	0.03683	0.03731	0.06197	0.04372	0.05449	0.00996	0.06677	0.03423
Bacillus amyloliquefaciens XH7 uid158881	0.08049	0.00804	0.07238	0.0521	0.07102	0.04485	0.07157	0.0226	0.07045	0.02767	0.09539	0.03806	0.03687	0.03751	0.06208	0.04362	0.0545	0.00989	0.0666	0.03431
Bacillus amyloliquefaciens Y2 uid165195	0.08007	0.00819	0.07276	0.05217	0.07091	0.04504	0.07136	0.02287	0.07057	0.02803	0.09547	0.03821	0.03678	0.03734	0.06229	0.04396	0.05403	0.00997	0.06566	0.03435
Bacillus anthracis A0248 uid59385	0.06791	0.00835	0.07567	0.04655	0.06742	0.04666	0.08058	0.02121	0.07359	0.02878	0.09498	0.04564	0.03677	0.0342	0.05777	0.03736	0.05609	0.01021	0.07326	0.03699
Bacillus anthracis A2012 uid54101	0.05042	0.01003	0.07469	0.04691	0.05015	0.04657	0.08138	0.02312	0.09269	0.02614	0.09419	0.05822	0.04293	0.03027	0.06179	0.04213	0.05206	0.01097	0.06005	0.04529
Bacillus anthracis Ames Ancestor uid58083	0.06784	0.00842	0.07558	0.04653	0.0673	0.04683	0.08067	0.0212	0.07367	0.0287	0.09523	0.04565	0.03683	0.03404	0.05782	0.03738	0.05594	0.01024	0.07307	0.03707
Bacillus anthracis Ames uid57909	0.06774	0.0084	0.07551	0.04649	0.06729	0.04682	0.08074	0.0212	0.07353	0.02868	0.09513	0.04571	0.03679	0.03416	0.05787	0.03737	0.05606	0.01022	0.07319	0.0371
Bacillus anthracis CDC 684 uid59303	0.06739	0.0083	0.07543	0.04649	0.06706	0.04685	0.08078	0.02114	0.07419	0.02874	0.09505	0.04608	0.03692	0.03406	0.05796	0.03711	0.05628	0.0103	0.07278	0.0371
Bacillus anthracis H9401 uid162021	0.06756	0.00823	0.07592	0.04661	0.0675	0.0466	0.08049	0.02115	0.0742	0.02893	0.09464	0.04603	0.03687	0.03404	0.05775	0.03708	0.05621	0.0103	0.07285	0.03704
Bacillus anthracis Sterne uid58091	0.06762	0.00838	0.07558	0.04651	0.06726	0.0467	0.08067	0.02121	0.07364	0.02876	0.09502	0.04591	0.03683	0.03419	0.05778	0.03734	0.05617	0.01026	0.07308	0.03709
Bacillus atrophaeus 1942 uid59887	0.0764	0.00791	0.0731	0.05162	0.06946	0.04475	0.07347	0.02263	0.07087	0.02762	0.09687	0.03988	0.03859	0.03658	0.06306	0.04056	0.05446	0.01007	0.06744	0.0347
Bacillus cellulosilyticus DSM 2522 uid43329	0.06293	0.00702	0.07963	0.05367	0.06501	0.04678	0.08158	0.0224	0.0675	0.02724	0.09558	0.04832	0.03522	0.03377	0.06094	0.04039	0.05434	0.01075	0.07002	0.03693
Bacillus cereus 03BB102 uid59299	0.06726	0.00832	0.07551	0.04642	0.06728	0.04682	0.08104	0.02119	0.07434	0.02855	0.09474	0.04631	0.03691	0.0342	0.0578	0.03719	0.05634	0.01015	0.07263	0.03702
Bacillus cereus AH187 uid58753	0.06721	0.00823	0.07534	0.04638	0.06758	0.04668	0.08032	0.02115	0.0744	0.02845	0.09489	0.04611	0.03727	0.03426	0.05779	0.03731	0.05658	0.01023	0.07267	0.03716
Bacillus cereus AH820 uid58751	0.06727	0.00827	0.0757	0.0466	0.06713	0.04683	0.08071	0.02117	0.07437	0.02847	0.09477	0.04621	0.03701	0.0342	0.05777	0.03724	0.05629	0.01021	0.07252	0.03726
Bacillus cereus ATCC 10987 uid57673	0.06668	0.00866	0.07552	0.04614	0.06711	0.04728	0.08046	0.02124	0.07468	0.02861	0.09512	0.0461	0.03711	0.03411	0.05777	0.03781	0.05568	0.01023	0.07216	0.03752
Bacillus cereus ATCC 14579 uid57975	0.0664	0.00833	0.07558	0.04679	0.06723	0.04646	0.08078	0.02094	0.07454	0.0282	0.09465	0.04699	0.03727	0.03427	0.05825	0.03695	0.0564	0.01015	0.07242	0.0374
Bacillus cereus B4264 uid58757	0.06672	0.00811	0.07553	0.04691	0.06786	0.04633	0.08043	0.02084	0.07484	0.02796	0.09415	0.04711	0.03739	0.03425	0.05838	0.0368	0.0563	0.01027	0.07243	0.03742
Bacillus cereus biovar anthracis CI uid50615	0.06715	0.00833	0.07524	0.04626	0.06705	0.04706	0.08114	0.02126	0.07426	0.0286	0.09507	0.04611	0.03684	0.03418	0.05789	0.03735	0.05611	0.01017	0.07269	0.03724
Bacillus cereus E33L uid58103	0.06693	0.00828	0.07565	0.04625	0.06701	0.04701	0.08096	0.02123	0.07409	0.02849	0.09534	0.04633	0.03684	0.03418	0.05816	0.03697	0.05632	0.01018	0.07264	0.03713
Bacillus cereus F837 76 uid83611	0.06729	0.00833	0.07546	0.04639	0.06723	0.04695	0.08121	0.02123	0.07423	0.02836	0.09498	0.0463	0.03688	0.03419	0.058	0.03688	0.05622	0.01015	0.07268	0.03705
Bacillus cereus FRI 35 uid173403	0.06776	0.00834	0.07519	0.046	0.06798	0.04702	0.08067	0.02135	0.07399	0.02852	0.09515	0.04567	0.03715	0.03439	0.05748	0.03707	0.05598	0.01016	0.07311	0.03703
Bacillus cereus G9842 uid58759	0.06645	0.0083	0.07575	0.04652	0.06728	0.04635	0.08076	0.02086	0.07462	0.02817	0.0949	0.04684	0.03768	0.03413	0.05839	0.03696	0.05599	0.01021	0.07262	0.03721
Bacillus cereus NC7401 uid82815	0.06712	0.00839	0.07496	0.04619	0.06747	0.04695	0.08046	0.02121	0.07409	0.02853	0.09505	0.04605	0.03716	0.03436	0.05786	0.03738	0.05648	0.01023	0.07277	0.03729
Bacillus cereus Q1 uid58529	0.06736	0.00818	0.07539	0.04625	0.06783	0.04677	0.08048	0.02117	0.07406	0.02815	0.09499	0.04609	0.03728	0.03446	0.05779	0.03712	0.05654	0.01015	0.07269	0.03725
Bacillus clausii KSM K16 uid58237	0.08791	0.00776	0.07424	0.0498	0.072	0.04453	0.06684	0.02263	0.0577	0.02703	0.10055	0.03729	0.04011	0.0385	0.05668	0.0445	0.05519	0.01098	0.07246	0.03332
Bacillus coagulans 2 6 uid68053	0.08456	0.00828	0.07267	0.0488	0.07348	0.04498	0.06959	0.02186	0.07204	0.02793	0.09647	0.03773	0.03555	0.03949	0.05405	0.04809	0.05162	0.00988	0.0693	0.03364
Bacillus coagulans 36D1 uid54335	0.08233	0.00829	0.07214	0.04871	0.07294	0.04536	0.07094	0.02188	0.07139	0.02797	0.09745	0.03831	0.03556	0.03884	0.05499	0.04671	0.05225	0.01028	0.06954	0.03411
Bacillus cytotoxicus NVH 391 98 uid58317	0.06869	0.00844	0.07621	0.0456	0.06632	0.04609	0.08109	0.02251	0.07466	0.02907	0.09467	0.04352	0.03975	0.03439	0.05578	0.03991	0.05486	0.00983	0.07142	0.03717
Bacillus halodurans C 125 uid57791	0.07387	0.00735	0.07841	0.05075	0.07013	0.04456	0.06933	0.02415	0.05864	0.02764	0.09985	0.03624	0.04116	0.03819	0.05614	0.04839	0.05552	0.01138	0.07446	0.03384
Bacillus JS uid162189	0.07764	0.00791	0.0722	0.05144	0.06962	0.04544	0.0735	0.02288	0.0699	0.02825	0.09683	0.03878	0.03863	0.03688	0.06269	0.04101	0.05413	0.01021	0.06756	0.0345
Bacillus licheniformis 9945A uid207072	0.0794	0.00779	0.07353	0.0513	0.07174	0.04592	0.07172	0.0223	0.07015	0.02767	0.09799	0.03818	0.03594	0.03776	0.06039	0.04387	0.0527	0.01031	0.06711	0.03426
Bacillus licheniformis ATCC 14580 uid58097	0.08036	0.00768	0.07399	0.05146	0.07208	0.04543	0.07157	0.02185	0.07101	0.02745	0.09743	0.03802	0.03592	0.03745	0.06032	0.04397	0.05224	0.01031	0.06748	0.03397
Bacillus licheniformis DSM 13 ATCC 14580 uid58199	0.08037	0.00769	0.07388	0.05144	0.07212	0.04537	0.07163	0.02187	0.07102	0.02756	0.09745	0.03805	0.03593	0.03738	0.06035	0.04396	0.0523	0.01028	0.06745	0.03389
Bacillus megaterium DSM319 uid48371	0.07268	0.00752	0.07164	0.04731	0.06756	0.04553	0.07534	0.02278	0.07095	0.02753	0.09857	0.04163	0.04014	0.03533	0.06335	0.03774	0.05513	0.01015	0.0733	0.0358
Bacillus megaterium QM B1551 uid15862	0.07281	0.00755	0.07175	0.04742	0.0675	0.04551	0.07494	0.02276	0.07119	0.02747	0.09842	0.04158	0.04022	0.03532	0.0632	0.03781	0.05509	0.01018	0.07339	0.03588
Bacillus megaterium WSH 002 uid159841	0.07193	0.00764	0.07184	0.04736	0.06682	0.04604	0.0748	0.02271	0.07146	0.02764	0.09855	0.04191	0.04018	0.03508	0.06362	0.03793	0.05509	0.01035	0.07298	0.03607
Bacillus pseudofirmus OF4 uid45847	0.07425	0.00675	0.08018	0.05145	0.069	0.04369	0.07382	0.02249	0.06201	0.02905	0.0989	0.03971	0.03826	0.03616	0.06	0.04293	0.05492	0.00993	0.07261	0.03388
Bacillus pumilus SAFR 032 uid59017	0.07368	0.00727	0.07316	0.05181	0.06787	0.04515	0.07334	0.02502	0.07045	0.02927	0.09782	0.03666	0.04324	0.03603	0.06064	0.04003	0.05596	0.00947	0.0693	0.03382
Bacillus selenitireducens MLS10 uid49513	0.07736	0.00599	0.07946	0.06224	0.07249	0.04345	0.06744	0.0231	0.05188	0.03132	0.09324	0.03664	0.03714	0.0377	0.05905	0.04978	0.05671	0.01035	0.0725	0.03215
Bacillus subtilis 168 uid57675	0.07688	0.00784	0.07263	0.05189	0.06921	0.04501	0.07369	0.02268	0.0706	0.02783	0.09661	0.03949	0.03838	0.03665	0.06277	0.04089	0.0542	0.01034	0.06751	0.03489
Bacillus subtilis 6051 HGW uid193706	0.0769	0.00786	0.07269	0.05186	0.06921	0.04498	0.07368	0.0227	0.0706	0.02784	0.09659	0.03944	0.03838	0.03668	0.06278	0.04093	0.05418	0.01032	0.06753	0.03484
Bacillus subtilis BAB 1 uid195461	0.0777	0.0078	0.07227	0.05153	0.06966	0.04528	0.07377	0.02287	0.07008	0.02793	0.09684	0.03873	0.03835	0.03697	0.06253	0.041	0.05418	0.01022	0.06774	0.03454
Bacillus subtilis BSn5 uid62463	0.07793	0.00783	0.07222	0.0514	0.07001	0.04505	0.07383	0.0227	0.07004	0.02795	0.09657	0.03882	0.03838	0.03702	0.06239	0.04104	0.05445	0.01028	0.06771	0.03439
Bacillus subtilis BSP1 uid184010	0.07791	0.00799	0.07185	0.0512	0.06979	0.04528	0.07355	0.02288	0.06965	0.02823	0.09683	0.03848	0.03833	0.03711	0.06289	0.04118	0.05432	0.01029	0.06783	0.03442
Bacillus subtilis natto BEST195 uid183001	0.07652	0.00795	0.07236	0.05163	0.06885	0.04551	0.07375	0.02268	0.0717	0.0282	0.09667	0.03935	0.03832	0.03641	0.0621	0.04142	0.05419	0.01012	0.06734	0.03495
Bacillus subtilis QB928 uid173926	0.07681	0.00799	0.07223	0.05156	0.06931	0.04515	0.07379	0.02274	0.07038	0.02824	0.09679	0.03932	0.03822	0.03668	0.06282	0.04106	0.05422	0.01035	0.06746	0.03486
Bacillus subtilis RO NN 1 uid158879	0.07786	0.00788	0.07229	0.05131	0.06963	0.04534	0.07363	0.02279	0.07004	0.02808	0.09692	0.03869	0.0384	0.03693	0.06258	0.04082	0.05434	0.01023	0.0677	0.03454
Bacillus subtilis spizizenii TU B 10 uid73967	0.07731	0.00785	0.07268	0.05154	0.06942	0.0452	0.07355	0.02277	0.07012	0.0281	0.09651	0.03905	0.03878	0.03673	0.0627	0.04082	0.05424	0.01023	0.06771	0.03467
Bacillus subtilis spizizenii W23 uid51879	0.07742	0.00786	0.07258	0.05156	0.06955	0.04493	0.07352	0.02294	0.06969	0.02811	0.09662	0.03875	0.03891	0.03689	0.06242	0.04108	0.05443	0.01011	0.0679	0.03473
Bacillus subtilis XF 1 uid189187	0.0777	0.00766	0.07279	0.05176	0.07005	0.04533	0.07356	0.02265	0.0702	0.02814	0.09629	0.03892	0.03842	0.03687	0.06236	0.04081	0.05411	0.01023	0.06765	0.0345
Bacillus thuringiensis Al Hakam uid58795	0.06723	0.00824	0.07565	0.04655	0.0674	0.04627	0.08073	0.0213	0.07437	0.02882	0.09444	0.04654	0.03677	0.03442	0.05777	0.0374	0.05649	0.00989	0.07269	0.03702
Bacillus thuringiensis BMB171 uid49135	0.06704	0.00824	0.07586	0.04693	0.06718	0.04676	0.08035	0.02116	0.07445	0.02804	0.09492	0.0466	0.03686	0.0342	0.05799	0.03712	0.05598	0.01032	0.07271	0.03728
Bacillus thuringiensis Bt407 uid177931	0.06687	0.00822	0.07556	0.04673	0.06725	0.04641	0.08012	0.02094	0.07489	0.02814	0.09453	0.04661	0.03774	0.03427	0.0581	0.03736	0.05624	0.01034	0.07253	0.03715
Bacillus thuringiensis HD 771 uid173374	0.06587	0.00822	0.07543	0.04715	0.06689	0.04621	0.08073	0.02054	0.07554	0.02807	0.09402	0.04772	0.03792	0.03384	0.05867	0.03742	0.05623	0.01033	0.07183	0.03736
Bacillus thuringiensis HD 789 uid173860	0.06635	0.00832	0.07571	0.04669	0.06705	0.04637	0.08045	0.0209	0.07495	0.02824	0.09466	0.04702	0.0378	0.03402	0.05817	0.03729	0.05603	0.01025	0.07237	0.03736
Bacillus thuringiensis MC28 uid176369	0.06712	0.00805	0.07569	0.04683	0.06843	0.04625	0.08016	0.02083	0.0747	0.02853	0.09411	0.04659	0.03731	0.03418	0.05767	0.03699	0.05629	0.01034	0.07267	0.03728
Bacillus thuringiensis serovar chinensis CT 43 uid158151	0.06699	0.00818	0.07566	0.04678	0.0672	0.04641	0.08006	0.02106	0.07477	0.02819	0.09448	0.0466	0.03778	0.03415	0.0581	0.03738	0.05618	0.01035	0.07247	0.0372
Bacillus thuringiensis serovar finitimus YBT 020 uid158875	0.06685	0.00837	0.07556	0.04641	0.06692	0.04687	0.08059	0.021	0.07471	0.02852	0.09489	0.04646	0.03698	0.03421	0.05798	0.03734	0.05616	0.01031	0.07269	0.03717
Bacillus thuringiensis serovar IS5056 uid190186	0.06685	0.00819	0.07565	0.04669	0.0672	0.04645	0.08017	0.02093	0.07501	0.02816	0.09441	0.04666	0.03774	0.03429	0.05809	0.03729	0.0562	0.01035	0.07248	0.03721
Bacillus thuringiensis serovar konkukian 97 27 uid58089	0.0671	0.00833	0.07512	0.0461	0.06717	0.04714	0.08134	0.02129	0.07395	0.02857	0.09502	0.04624	0.03698	0.03414	0.05798	0.03709	0.05644	0.01011	0.07258	0.03732
Bacillus thuringiensis serovar kurstaki HD73 uid189188	0.06631	0.00832	0.07573	0.04673	0.06642	0.04637	0.08019	0.02098	0.07609	0.0282	0.09414	0.0471	0.03807	0.03386	0.05809	0.03786	0.05589	0.01029	0.07182	0.03753
Bacillus weihenstephanensis KBAB4 uid58315	0.0668	0.00837	0.07591	0.04654	0.06788	0.0468	0.08068	0.02078	0.0743	0.02848	0.09536	0.04596	0.03737	0.03393	0.05804	0.03735	0.05585	0.01019	0.07237	0.03705
Bacteriovorax marinus SJ uid82341	0.05818	0.01105	0.07371	0.05543	0.06112	0.05237	0.07526	0.01883	0.08228	0.02238	0.0993	0.05281	0.02985	0.03162	0.08002	0.04103	0.04984	0.00919	0.05958	0.03614
bacterium BT 1 uid184079	0.0682	0.01122	0.05994	0.05092	0.06296	0.04723	0.0898	0.02155	0.06424	0.02478	0.09925	0.04873	0.03392	0.03837	0.07735	0.04968	0.04748	0.00998	0.0636	0.03082
Bacteroides fragilis 638R uid84217	0.06908	0.01243	0.06499	0.05428	0.06891	0.04611	0.0694	0.01847	0.06582	0.02721	0.09256	0.0503	0.03429	0.03802	0.06194	0.04754	0.05636	0.01265	0.06472	0.04492
Bacteroides fragilis NCTC 9343 uid57639	0.06897	0.01232	0.06502	0.05408	0.06878	0.0463	0.06985	0.01834	0.06597	0.02721	0.09284	0.05036	0.03444	0.038	0.06172	0.04725	0.05613	0.01267	0.06485	0.04489
Bacteroides fragilis YCH46 uid58195	0.06872	0.01274	0.06465	0.0541	0.06825	0.04646	0.06966	0.0186	0.06608	0.0272	0.09277	0.05022	0.03434	0.03795	0.06236	0.04794	0.05595	0.01263	0.06449	0.04489
Bacteroides helcogenes P 36 108 uid62135	0.07313	0.01327	0.06384	0.05446	0.06954	0.04548	0.0681	0.0192	0.06483	0.02817	0.09236	0.05046	0.03337	0.03677	0.0615	0.04777	0.05657	0.0123	0.06423	0.04465
Bacteroides salanitronis DSM 18170 uid63269	0.07297	0.01376	0.06848	0.05653	0.06832	0.0445	0.06599	0.01998	0.06268	0.02776	0.09179	0.04823	0.03504	0.03773	0.05785	0.05078	0.05549	0.01291	0.06392	0.04529
Bacteroides thetaiotaomicron VPI 5482 uid62913	0.06843	0.01224	0.06511	0.05536	0.06772	0.04566	0.06891	0.0182	0.0668	0.0272	0.0902	0.05257	0.035	0.03782	0.06308	0.04553	0.05707	0.01367	0.06286	0.04658
Bacteroides uniformis uid13130	0.05132	0.01562	0.0781	0.04399	0.04782	0.04782	0.07045	0.02359	0.08384	0.02486	0.09181	0.05547	0.04367	0.03315	0.06407	0.05738	0.05579	0.01371	0.05228	0.04527
Bacteroides vulgatus ATCC 8482 uid58253	0.06853	0.01298	0.06623	0.05459	0.06841	0.04572	0.06887	0.01982	0.06809	0.02828	0.09024	0.0523	0.03411	0.03722	0.06	0.04702	0.05566	0.01339	0.06311	0.04545
Bacteroides xylanisolvens XB1A uid197168	0.06886	0.01212	0.06654	0.05563	0.06789	0.04539	0.06959	0.018	0.06791	0.02739	0.08927	0.05287	0.03481	0.03734	0.06188	0.04469	0.05704	0.0134	0.06317	0.0462
Bartonella australis Aust NH1 uid189950	0.08768	0.01033	0.05963	0.05255	0.07331	0.04408	0.07411	0.0213	0.05734	0.02365	0.09722	0.04048	0.03683	0.0403	0.06653	0.05698	0.05199	0.01103	0.06627	0.02839
Bartonella bacilliformis KC583 uid58533	0.08249	0.01062	0.05992	0.05221	0.06809	0.04454	0.07783	0.02402	0.05766	0.02551	0.09838	0.04311	0.04025	0.03978	0.06521	0.05343	0.05322	0.01095	0.06487	0.02791
Bartonella clarridgeiae 73 uid62131	0.07869	0.01059	0.05991	0.05022	0.06661	0.04507	0.08409	0.02282	0.0627	0.02476	0.09837	0.04714	0.03964	0.03747	0.06596	0.05131	0.05313	0.00997	0.06242	0.02914
Bartonella grahamii as4aup uid59405	0.08417	0.01011	0.06131	0.05185	0.07064	0.0443	0.07333	0.02349	0.06239	0.02372	0.09788	0.04414	0.03998	0.03742	0.06667	0.05069	0.05424	0.01078	0.06395	0.02895
Bartonella henselae Houston 1 uid57745	0.08356	0.01073	0.06037	0.04986	0.06952	0.04445	0.07432	0.02409	0.06113	0.02461	0.09967	0.04313	0.0407	0.03918	0.06563	0.05268	0.05356	0.0106	0.06405	0.02816
Bartonella quintana RM 11 uid174512	0.08513	0.01095	0.05978	0.05004	0.06889	0.04585	0.07555	0.02381	0.05891	0.02526	0.10092	0.0415	0.03999	0.03942	0.06406	0.05438	0.05214	0.01065	0.06547	0.0273
Bartonella quintana Toulouse uid57635	0.0852	0.01087	0.05936	0.0498	0.06884	0.04553	0.07576	0.0239	0.05878	0.02494	0.10082	0.04182	0.04012	0.03982	0.06436	0.05422	0.05228	0.01057	0.06568	0.02735
Bartonella tribocorum CIP 105476 uid59129	0.0848	0.01051	0.06293	0.05224	0.06987	0.04406	0.07141	0.02407	0.06281	0.02387	0.09785	0.04247	0.04035	0.03804	0.06523	0.0529	0.05329	0.01139	0.06252	0.02938
Bartonella vinsonii berkhoffii Winnie uid189951	0.08464	0.01043	0.06157	0.05067	0.06971	0.04494	0.07333	0.02423	0.06041	0.02489	0.10018	0.04115	0.04002	0.03907	0.06436	0.05339	0.05349	0.01059	0.06528	0.02765
Baumannia cicadellinicola Hc Homalodisca coagulata uid58111	0.06978	0.01322	0.05027	0.04433	0.061	0.03735	0.09897	0.02554	0.05909	0.02476	0.10901	0.0569	0.0448	0.03644	0.06083	0.04985	0.05298	0.011	0.05843	0.03546
Bdellovibrio bacteriovorus HD100 uid61595	0.0848	0.0096	0.06289	0.05131	0.07215	0.04483	0.05603	0.019	0.06542	0.02689	0.09777	0.0414	0.0395	0.04198	0.06935	0.04769	0.05568	0.01207	0.07107	0.03057
Bdellovibrio bacteriovorus Tiberius uid182482	0.08455	0.00958	0.06265	0.05207	0.07248	0.04475	0.05629	0.01883	0.06558	0.02668	0.09634	0.04202	0.03972	0.04156	0.06971	0.04699	0.05627	0.01212	0.0707	0.03111
Bdellovibrio exovorus JSS uid194119	0.07691	0.00955	0.06383	0.05045	0.06263	0.04775	0.06368	0.0203	0.06901	0.02365	0.10067	0.04442	0.04546	0.0386	0.07305	0.0466	0.05357	0.01102	0.06712	0.03173
Beijerinckia indica ATCC 9039 uid59057	0.11767	0.00887	0.05689	0.0544	0.08063	0.04011	0.05711	0.02319	0.03626	0.02221	0.10664	0.02798	0.03364	0.05393	0.05673	0.06592	0.05442	0.01264	0.06748	0.0233
Belliella baltica DSM 15883 uid168182	0.06316	0.00695	0.07188	0.05452	0.06613	0.05422	0.07835	0.01789	0.07465	0.02408	0.09702	0.05473	0.03626	0.03591	0.06582	0.03947	0.04939	0.01124	0.06042	0.0379
beta proteobacterium CB uid191340	0.09946	0.00952	0.05835	0.05141	0.07547	0.03978	0.06327	0.02036	0.05526	0.02651	0.1034	0.03787	0.04118	0.04595	0.06404	0.05002	0.0502	0.01311	0.06858	0.02626
Beutenbergia cavernae DSM 12333 uid59047	0.14644	0.0052	0.05488	0.06634	0.09442	0.02761	0.03216	0.02031	0.01088	0.01597	0.10244	0.01507	0.02404	0.05999	0.05057	0.07836	0.06132	0.01655	0.09813	0.01932
Bibersteinia trehalosi 192 uid193709	0.08972	0.00988	0.06313	0.04842	0.06864	0.04405	0.06777	0.02105	0.05894	0.02359	0.10372	0.04991	0.04943	0.03692	0.05913	0.04384	0.05242	0.0116	0.06661	0.03123
Bifidobacterium adolescentis ATCC 15703 uid58559	0.10665	0.01034	0.05788	0.06532	0.07934	0.03493	0.0538	0.0225	0.04327	0.02731	0.08691	0.03475	0.03489	0.0455	0.06057	0.05905	0.0585	0.01348	0.07783	0.02716
Bifidobacterium animalis ATCC 25527 uid162513	0.10665	0.00974	0.06109	0.0651	0.07739	0.03445	0.05399	0.02407	0.03687	0.0282	0.0881	0.03522	0.03693	0.04639	0.05819	0.06111	0.05893	0.01307	0.07763	0.02689
Bifidobacterium animalis lactis AD011 uid58911	0.10653	0.01013	0.06077	0.06466	0.07761	0.0347	0.05386	0.02415	0.03627	0.0284	0.08789	0.03483	0.03652	0.04685	0.05824	0.06183	0.05859	0.01326	0.07782	0.02709
Bifidobacterium animalis lactis B420 uid163691	0.10658	0.00998	0.06099	0.06495	0.07744	0.03467	0.05409	0.0242	0.03643	0.02835	0.08804	0.03475	0.0366	0.04668	0.0582	0.0615	0.0584	0.01319	0.07801	0.02696
Bifidobacterium animalis lactis BB 12 uid158871	0.10548	0.0113	0.05993	0.06349	0.07727	0.03427	0.05297	0.02567	0.0356	0.02892	0.08692	0.03455	0.03659	0.04718	0.05906	0.0654	0.05843	0.01318	0.07725	0.02654
Bifidobacterium animalis lactis Bi 07 uid163693	0.10664	0.01011	0.06075	0.06482	0.07744	0.03473	0.05406	0.02432	0.03629	0.02841	0.088	0.0347	0.0366	0.04676	0.05822	0.0617	0.05841	0.01318	0.07792	0.02694
Bifidobacterium animalis lactis Bl 04 uid59359	0.10651	0.00993	0.06092	0.0649	0.07751	0.03469	0.05409	0.02402	0.03665	0.02832	0.08787	0.035	0.03659	0.04655	0.05803	0.06137	0.05875	0.01318	0.07803	0.02709
Bifidobacterium animalis lactis Bl12 uid210081	0.10634	0.00997	0.06077	0.06477	0.07738	0.03458	0.05387	0.02408	0.03661	0.02821	0.08777	0.03495	0.03667	0.04684	0.05835	0.06175	0.05882	0.01324	0.07796	0.02706
Bifidobacterium animalis lactis BLC1 uid158867	0.10635	0.00996	0.06077	0.06477	0.07739	0.03458	0.05388	0.02407	0.03662	0.02821	0.08778	0.03495	0.03667	0.04685	0.05833	0.06173	0.05882	0.01324	0.07796	0.02706
Bifidobacterium animalis lactis CNCM I 2494 uid158869	0.10546	0.01131	0.05998	0.06337	0.07717	0.03426	0.05294	0.02575	0.03563	0.02894	0.08689	0.03463	0.03663	0.04728	0.05912	0.06543	0.0584	0.0132	0.0771	0.02651
Bifidobacterium animalis lactis DSM 10140 uid59357	0.10646	0.00996	0.0609	0.06488	0.07758	0.0347	0.05408	0.02407	0.03662	0.02832	0.08785	0.03497	0.03659	0.04657	0.05799	0.06145	0.05871	0.0132	0.078	0.0271
Bifidobacterium animalis lactis V9 uid158865	0.10646	0.00996	0.0609	0.06492	0.07752	0.03472	0.05404	0.02406	0.03663	0.02834	0.08784	0.03499	0.03658	0.04656	0.05802	0.06142	0.05869	0.01324	0.07798	0.02712
Bifidobacterium asteroides PRL2011 uid176921	0.1007	0.00904	0.04891	0.06627	0.08439	0.03208	0.05135	0.02161	0.03585	0.02617	0.09721	0.02982	0.04354	0.05034	0.06455	0.0658	0.05813	0.01423	0.07377	0.02623
Bifidobacterium bifidum BGN4 uid167988	0.11148	0.00936	0.05448	0.06816	0.08292	0.03265	0.05168	0.02153	0.03997	0.02622	0.08497	0.03221	0.03329	0.04709	0.06208	0.06243	0.0617	0.01305	0.07813	0.02659
Bifidobacterium bifidum PRL2010 uid59883	0.11151	0.00921	0.05467	0.06835	0.083	0.03268	0.05166	0.0215	0.0399	0.02615	0.08516	0.03225	0.03341	0.0467	0.06221	0.06223	0.06152	0.01293	0.07814	0.02681
Bifidobacterium bifidum S17 uid59545	0.11156	0.00943	0.05436	0.06794	0.0832	0.03252	0.05176	0.02151	0.03971	0.02635	0.08512	0.03214	0.03339	0.04716	0.06224	0.06204	0.06159	0.0129	0.07855	0.02654
Bifidobacterium breve ACS 071 V Sch8b uid158863	0.11013	0.00913	0.0574	0.06423	0.0794	0.03505	0.05498	0.02186	0.04007	0.02655	0.08961	0.0345	0.03406	0.04624	0.06116	0.0563	0.06043	0.01364	0.07829	0.02696
Bifidobacterium breve UCC2003 uid193702	0.10987	0.00944	0.05731	0.06438	0.07894	0.03505	0.05463	0.02197	0.04007	0.02623	0.08914	0.03442	0.03414	0.04629	0.0613	0.05741	0.06074	0.01378	0.07785	0.02703
Bifidobacterium dentium Bd1 uid43091	0.10571	0.0101	0.05694	0.06524	0.08021	0.03557	0.05623	0.02091	0.03988	0.0282	0.08812	0.0351	0.03356	0.0437	0.06168	0.0576	0.06031	0.0145	0.07764	0.0288
Bifidobacterium longum BBMN68 uid60163	0.11297	0.00875	0.05724	0.06575	0.08045	0.03443	0.05431	0.02115	0.04133	0.02558	0.08731	0.03451	0.0336	0.04596	0.06012	0.05591	0.06212	0.01339	0.07787	0.02725
Bifidobacterium longum DJO10A uid58833	0.11175	0.0089	0.05761	0.06593	0.08033	0.03423	0.05369	0.02142	0.04077	0.02588	0.08726	0.03428	0.03374	0.04634	0.06027	0.05756	0.06213	0.01401	0.07662	0.02726
Bifidobacterium longum F8 uid197184	0.11173	0.00911	0.05824	0.06611	0.07896	0.0344	0.05452	0.02135	0.04109	0.02615	0.08712	0.03424	0.0339	0.04642	0.05982	0.05686	0.06209	0.01412	0.07649	0.0273
Bifidobacterium longum infantis 157F uid62693	0.11137	0.00902	0.05803	0.06584	0.08008	0.03388	0.05352	0.0214	0.04137	0.02586	0.08716	0.03428	0.03408	0.04651	0.06007	0.05776	0.06192	0.01394	0.07656	0.02735
Bifidobacterium longum infantis ATCC 15697 uid159865	0.10929	0.00995	0.05579	0.06561	0.07963	0.03407	0.05413	0.02172	0.03995	0.02715	0.08932	0.03372	0.03329	0.04707	0.06033	0.06127	0.06029	0.01452	0.07556	0.02733
Bifidobacterium longum infantis ATCC 15697 uid58677	0.109	0.01013	0.05573	0.06532	0.07966	0.03399	0.0541	0.02175	0.03992	0.02691	0.08965	0.03372	0.03326	0.04708	0.06034	0.06179	0.06028	0.01452	0.07546	0.0274
Bifidobacterium longum JCM 1217 uid62695	0.11303	0.009	0.05702	0.0668	0.08099	0.03334	0.05293	0.02123	0.04097	0.02568	0.08668	0.03418	0.03342	0.04692	0.05966	0.05808	0.06228	0.01384	0.07675	0.02721
Bifidobacterium longum JDM301 uid49131	0.11132	0.00956	0.05665	0.06462	0.08016	0.0345	0.05369	0.02168	0.04012	0.02598	0.08797	0.03408	0.03371	0.04689	0.06079	0.05886	0.06116	0.01382	0.0774	0.02704
Bifidobacterium longum KACC 91563 uid158861	0.11107	0.00906	0.05761	0.06573	0.07981	0.03427	0.05389	0.02146	0.04088	0.02602	0.0876	0.03427	0.03393	0.04633	0.06086	0.05768	0.06163	0.01368	0.0769	0.02729
Bifidobacterium longum NCC2705 uid57939	0.11159	0.0094	0.05655	0.06519	0.08049	0.03412	0.05369	0.02193	0.04057	0.02567	0.08664	0.03427	0.03401	0.04714	0.06132	0.05747	0.06254	0.01357	0.07705	0.02679
Bifidobacterium thermophilum RBL67 uid193770	0.11049	0.00999	0.05242	0.06619	0.08077	0.03204	0.05309	0.02418	0.03718	0.02521	0.08498	0.0316	0.03816	0.04838	0.06359	0.0618	0.06301	0.01347	0.07638	0.02708
Blastococcus saxobsidens DD2 uid89391	0.14137	0.00723	0.05659	0.06202	0.09573	0.02566	0.03005	0.02049	0.0142	0.01698	0.10634	0.01454	0.02791	0.06239	0.04909	0.08324	0.05924	0.01453	0.09497	0.01741
Blattabacterium Blaberus giganteus uid165873	0.03679	0.0107	0.05993	0.04197	0.05599	0.0599	0.11975	0.02316	0.11332	0.02235	0.08863	0.06668	0.02796	0.03002	0.0688	0.03363	0.04096	0.00833	0.04663	0.0445
Blattabacterium Blatta orientalis Tarazona uid188115	0.03788	0.01011	0.06336	0.04245	0.0581	0.05905	0.11131	0.02289	0.10874	0.02262	0.09348	0.05971	0.02877	0.0327	0.07183	0.03833	0.04111	0.00864	0.04753	0.04139
Blattabacterium Blattella germanica Bge uid41533	0.03788	0.01092	0.06236	0.04312	0.05723	0.05973	0.11359	0.02324	0.10871	0.02232	0.09116	0.06319	0.03059	0.03094	0.07142	0.03494	0.04115	0.00854	0.04784	0.04116
Blattabacterium Cryptocercus punctulatus Cpu uid81083	0.03255	0.00952	0.05803	0.04043	0.05622	0.06136	0.12856	0.0197	0.11994	0.02057	0.0901	0.06946	0.02564	0.03075	0.07043	0.03255	0.03919	0.00863	0.04033	0.04605
Blattabacterium Mastotermes darwiniensis MADAR uid77127	0.03544	0.01033	0.06202	0.04283	0.0582	0.05815	0.1165	0.02215	0.10941	0.02255	0.09101	0.06218	0.0267	0.03178	0.07077	0.039	0.04161	0.0088	0.04711	0.04347
Blattabacterium Panesthia angustipennis spadica BPAA uid193717	0.03624	0.0107	0.06067	0.04182	0.05642	0.05985	0.11714	0.02414	0.11075	0.02252	0.09028	0.06429	0.03084	0.03098	0.0702	0.03418	0.04167	0.00851	0.04634	0.04248
Blattabacterium Periplaneta americana BPLAN uid41287	0.03827	0.01005	0.06356	0.04232	0.05807	0.05907	0.11093	0.02296	0.10886	0.02248	0.09337	0.05963	0.02926	0.03289	0.07186	0.03817	0.04103	0.00875	0.04731	0.04114
Bordetella avium 197N uid61563	0.12516	0.00891	0.05152	0.053	0.08314	0.03407	0.04698	0.02128	0.03003	0.02441	0.11102	0.0276	0.04206	0.05164	0.05579	0.07122	0.04937	0.01422	0.07414	0.02443
Bordetella bronchiseptica 253 uid178913	0.13868	0.00935	0.04946	0.05341	0.08747	0.03255	0.04341	0.02181	0.0256	0.02488	0.10785	0.02393	0.04015	0.05484	0.04912	0.075	0.04804	0.01408	0.07593	0.02446
Bordetella bronchiseptica MO149 uid177517	0.13902	0.00932	0.0493	0.05327	0.08781	0.03258	0.04336	0.02182	0.02532	0.02468	0.10837	0.02386	0.04027	0.05476	0.04916	0.07483	0.04789	0.01394	0.07603	0.02439
Bordetella bronchiseptica RB50 uid57613	0.13831	0.0093	0.04953	0.05351	0.08749	0.03249	0.04343	0.02179	0.02597	0.0248	0.10749	0.02411	0.0402	0.05475	0.04923	0.07496	0.04825	0.01408	0.07578	0.02454
Bordetella parapertussis 12822 uid57615	0.13738	0.00948	0.04961	0.05335	0.08679	0.03267	0.04346	0.02209	0.02588	0.02477	0.1083	0.02408	0.04026	0.05462	0.04912	0.0755	0.04793	0.01417	0.07591	0.02463
Bordetella parapertussis 18323 uid175569	0.13622	0.00907	0.04951	0.05326	0.08435	0.03271	0.04383	0.02421	0.02736	0.02374	0.10725	0.02459	0.04163	0.05344	0.04848	0.07701	0.0484	0.01413	0.07615	0.02466
Bordetella parapertussis Bpp5 uid177516	0.13599	0.00939	0.05013	0.0535	0.08634	0.03296	0.04393	0.02187	0.02696	0.02472	0.1078	0.02431	0.04057	0.05408	0.04927	0.07506	0.04837	0.01421	0.07594	0.02459
Bordetella pertussis CS uid158859	0.13628	0.009	0.04946	0.05322	0.08508	0.03276	0.04381	0.02381	0.02716	0.02387	0.10738	0.02462	0.04126	0.05358	0.0488	0.07643	0.04844	0.01416	0.07623	0.02465
Bordetella pertussis Tohama I uid57617	0.13623	0.00897	0.04942	0.05319	0.08491	0.03281	0.04384	0.02399	0.02722	0.02375	0.10728	0.02463	0.04132	0.0535	0.04879	0.07657	0.0485	0.01418	0.07622	0.02467
Bordetella petrii uid61631	0.13249	0.0097	0.04953	0.05384	0.08425	0.03276	0.0441	0.02263	0.02803	0.02458	0.10814	0.02471	0.04141	0.05479	0.05185	0.07441	0.04915	0.01487	0.07415	0.02462
Borrelia afzelii HLJ01 uid177930	0.04436	0.0066	0.06779	0.0521	0.05248	0.06287	0.10816	0.01222	0.10247	0.01853	0.10334	0.07307	0.02265	0.02512	0.07466	0.03218	0.0398	0.00504	0.05412	0.04244
Borrelia afzelii PKo uid159867	0.04443	0.0065	0.06784	0.05208	0.05225	0.06277	0.10849	0.01227	0.10267	0.01831	0.10321	0.07323	0.02266	0.0252	0.07465	0.03205	0.0401	0.00497	0.05383	0.04249
Borrelia afzelii PKo uid58653	0.04429	0.00659	0.06759	0.0518	0.05204	0.06323	0.10844	0.01223	0.10294	0.01848	0.10358	0.07311	0.02264	0.02506	0.07454	0.03208	0.03997	0.00503	0.05383	0.04252
Borrelia bissettii DN127 uid71231	0.04509	0.00645	0.06786	0.05227	0.05234	0.06264	0.10753	0.01233	0.10291	0.01852	0.1033	0.07279	0.02265	0.02542	0.07501	0.03205	0.03969	0.005	0.05386	0.0423
Borrelia burgdorferi B31 uid57581	0.04536	0.0065	0.06826	0.05225	0.05249	0.06243	0.10756	0.01231	0.10263	0.01848	0.1031	0.0728	0.02271	0.02536	0.07493	0.03216	0.03966	0.00505	0.05377	0.04219
Borrelia burgdorferi CA382 uid214794	0.0453	0.00661	0.06799	0.05217	0.05257	0.06273	0.10753	0.01229	0.10246	0.01855	0.10321	0.07276	0.02262	0.02533	0.075	0.03224	0.03961	0.00502	0.05383	0.04216
Borrelia burgdorferi JD1 uid161197	0.04497	0.00658	0.06855	0.05211	0.05207	0.06265	0.10778	0.01229	0.10313	0.01844	0.10324	0.07303	0.02276	0.02524	0.07472	0.03214	0.03946	0.005	0.05324	0.0426
Borrelia burgdorferi N40 uid161241	0.04515	0.00651	0.06808	0.05212	0.05248	0.06263	0.10786	0.01229	0.10249	0.01852	0.10328	0.07273	0.02263	0.02532	0.07495	0.0322	0.03961	0.00501	0.05375	0.04238
Borrelia burgdorferi ZS7 uid59429	0.04514	0.00655	0.06791	0.05215	0.05243	0.06294	0.10753	0.01232	0.10248	0.01854	0.10322	0.07286	0.0225	0.02541	0.07503	0.03222	0.03956	0.00496	0.05379	0.04244
Borrelia crocidurae Achema uid162335	0.04366	0.00742	0.06536	0.05497	0.05208	0.05988	0.11034	0.01432	0.09532	0.01988	0.1021	0.0734	0.02588	0.02453	0.07013	0.03402	0.04243	0.00522	0.05535	0.04371
Borrelia duttonii Ly uid58791	0.04378	0.00738	0.06519	0.05507	0.0522	0.06001	0.11027	0.01428	0.09489	0.02025	0.10246	0.07314	0.02576	0.02433	0.07006	0.03405	0.04244	0.00518	0.05575	0.04349
Borrelia garinii BgVir uid162165	0.04464	0.00657	0.06802	0.05187	0.05235	0.06277	0.10891	0.01227	0.10298	0.0184	0.1034	0.07263	0.02237	0.02523	0.07498	0.03258	0.03928	0.00503	0.05323	0.04248
Borrelia garinii NMJW1 uid177081	0.04487	0.00646	0.06837	0.05215	0.05267	0.06253	0.10874	0.01222	0.10281	0.01833	0.10302	0.0727	0.02236	0.02529	0.07512	0.03226	0.03937	0.00502	0.05318	0.04254
Borrelia garinii PBi uid58125	0.04451	0.00652	0.06796	0.05183	0.05227	0.06284	0.10913	0.01223	0.10313	0.01839	0.10325	0.07309	0.02236	0.02531	0.07485	0.03247	0.03917	0.00505	0.05307	0.04258
Borrelia hermsii DAH uid59225	0.0472	0.00705	0.06768	0.05543	0.05402	0.05878	0.10643	0.01407	0.09387	0.02042	0.10396	0.06795	0.02392	0.02529	0.07152	0.03683	0.04167	0.00524	0.056	0.04267
Borrelia miyamotoi LB 2001 uid215233	0.0442	0.00718	0.06641	0.05461	0.05309	0.05981	0.1099	0.01369	0.09671	0.01978	0.10285	0.07005	0.024	0.02439	0.07267	0.03613	0.04129	0.00516	0.05495	0.04311
Borrelia recurrentis A1 uid58793	0.04333	0.00732	0.06535	0.0548	0.05158	0.06011	0.11095	0.01421	0.09532	0.02022	0.10221	0.07351	0.02594	0.02431	0.0701	0.03397	0.04238	0.00512	0.05551	0.04374
Borrelia turicatae 91E135 uid58311	0.04517	0.00722	0.06721	0.055	0.05351	0.05957	0.10787	0.01415	0.09481	0.02042	0.10363	0.06922	0.02391	0.0248	0.07154	0.03591	0.04217	0.00519	0.05584	0.04287
Borrelia valaisiana VS116 uid54823	0.03787	0.01086	0.0592	0.04692	0.03729	0.07348	0.09953	0.01357	0.1173	0.02495	0.10728	0.07962	0.02585	0.01991	0.07639	0.03057	0.04414	0.00355	0.04278	0.04892
Brachybacterium faecium DSM 4810 uid58649	0.13403	0.00532	0.06581	0.06056	0.09144	0.02757	0.03932	0.02305	0.01558	0.01946	0.10754	0.01573	0.02959	0.05889	0.05521	0.07644	0.06005	0.01434	0.08223	0.01783
Brachyspira hyodysenteriae WA1 uid59291	0.05847	0.00858	0.07026	0.06145	0.0531	0.04833	0.1045	0.01318	0.08817	0.0255	0.08648	0.0775	0.02045	0.02582	0.0675	0.03116	0.04768	0.00595	0.05562	0.05031
Brachyspira intermedia PWS A uid158369	0.05838	0.00879	0.06988	0.06147	0.0536	0.048	0.10295	0.01319	0.08829	0.0256	0.08586	0.07776	0.02081	0.02622	0.06697	0.03115	0.04834	0.00637	0.05573	0.05062
Brachyspira murdochii DSM 12563 uid48819	0.05854	0.009	0.07074	0.06088	0.05257	0.04852	0.10339	0.01309	0.08932	0.0253	0.08649	0.07642	0.02047	0.02569	0.06821	0.03222	0.04743	0.00616	0.05487	0.05068
Brachyspira pilosicoli 95 1000 uid50609	0.05917	0.0088	0.06857	0.05939	0.05483	0.04844	0.10385	0.01293	0.08876	0.02501	0.08765	0.07588	0.02014	0.02674	0.06634	0.03155	0.04878	0.00612	0.05769	0.04935
Brachyspira pilosicoli B2904 uid175255	0.05844	0.0092	0.06776	0.05845	0.05425	0.04896	0.10397	0.01326	0.09007	0.02503	0.08765	0.07549	0.02086	0.02666	0.06567	0.03194	0.04894	0.00635	0.0573	0.04976
Brachyspira pilosicoli P43 6 78 uid184077	0.0598	0.00891	0.06723	0.05881	0.05549	0.04867	0.10385	0.013	0.0882	0.02517	0.08789	0.07534	0.02034	0.0269	0.06624	0.03169	0.049	0.00615	0.05782	0.04948
Brachyspira pilosicoli WesB uid175256	0.05812	0.00926	0.06794	0.05875	0.0543	0.0491	0.10488	0.013	0.08989	0.02482	0.08772	0.07626	0.02074	0.02652	0.06607	0.03157	0.04835	0.00635	0.0569	0.04946
Bradyrhizobium BTAi1 uid58505	0.12961	0.00853	0.05198	0.05579	0.0825	0.03637	0.05276	0.02073	0.03345	0.02355	0.10143	0.02577	0.03304	0.05318	0.05568	0.07218	0.05369	0.01341	0.07438	0.02197
Bradyrhizobium japonicum USDA 110 uid57599	0.12409	0.0092	0.05256	0.05466	0.08348	0.03735	0.05264	0.02065	0.0362	0.02464	0.09864	0.02759	0.0319	0.0526	0.05816	0.07204	0.05423	0.01318	0.07409	0.0221
Bradyrhizobium japonicum USDA 6 uid158851	0.12411	0.00871	0.053	0.05538	0.0833	0.03772	0.05311	0.02029	0.03706	0.02455	0.09877	0.02778	0.032	0.05256	0.05719	0.06997	0.05409	0.01348	0.07426	0.02268
Bradyrhizobium ORS 278 uid58941	0.12858	0.00862	0.05188	0.05621	0.08334	0.03614	0.05243	0.02028	0.03424	0.02421	0.09997	0.02623	0.03287	0.05323	0.05649	0.071	0.05461	0.01327	0.07443	0.02197
Bradyrhizobium S23321 uid158167	0.12456	0.00847	0.05252	0.0554	0.08436	0.03791	0.05378	0.01971	0.03743	0.02504	0.09881	0.02767	0.03167	0.05209	0.05688	0.06786	0.0547	0.01314	0.07524	0.02278
Brevibacillus brevis NBRC 100599 uid59175	0.07993	0.00764	0.07107	0.04965	0.07074	0.04128	0.06651	0.02192	0.05688	0.029	0.10061	0.03611	0.04293	0.04079	0.05971	0.04895	0.05643	0.01225	0.07435	0.03325
Brevundimonas subvibrioides ATCC 15264 uid42117	0.13721	0.007	0.05354	0.0615	0.0923	0.03491	0.04492	0.01741	0.02454	0.02269	0.09758	0.02347	0.03027	0.05559	0.05227	0.07447	0.05775	0.01464	0.07758	0.02037
Brucella abortus A13334 uid83615	0.11588	0.00837	0.06046	0.05644	0.08296	0.03971	0.05905	0.0209	0.04282	0.02644	0.09618	0.03084	0.03198	0.04848	0.05504	0.06694	0.05087	0.0118	0.07124	0.02361
Brucella abortus bv 1 9 941 uid58019	0.11538	0.00838	0.06107	0.05645	0.08218	0.03947	0.05902	0.02088	0.0433	0.02629	0.09629	0.03076	0.03218	0.04851	0.05515	0.06756	0.05087	0.01148	0.07125	0.02354
Brucella abortus S19 uid58873	0.11598	0.00813	0.06086	0.05669	0.0828	0.03937	0.05911	0.02082	0.04291	0.02612	0.09631	0.03087	0.03197	0.04844	0.05515	0.06685	0.05102	0.01161	0.07145	0.02353
Brucella canis ATCC 23365 uid59009	0.11534	0.00861	0.06025	0.05608	0.08257	0.03991	0.05908	0.02113	0.04308	0.02636	0.09633	0.03084	0.03195	0.04859	0.05527	0.06723	0.05091	0.01174	0.07116	0.02358
Brucella canis HSK A52141 uid83613	0.11586	0.00838	0.06057	0.05646	0.08308	0.03974	0.05902	0.02094	0.04281	0.02637	0.09628	0.03081	0.03186	0.04855	0.05482	0.06655	0.05097	0.01179	0.07146	0.02367
Brucella melitensis ATCC 23457 uid59241	0.11528	0.00845	0.06078	0.05639	0.08231	0.03961	0.05892	0.02093	0.04317	0.0265	0.09649	0.03075	0.03202	0.04842	0.05504	0.06718	0.05097	0.01163	0.07158	0.02359
Brucella melitensis biovar Abortus 2308 uid62937	0.1151	0.00833	0.06101	0.05643	0.08233	0.03941	0.05909	0.02093	0.04323	0.0263	0.09643	0.03076	0.03213	0.04844	0.05526	0.06749	0.05088	0.01158	0.07135	0.02351
Brucella melitensis bv 1 16M uid57735	0.11442	0.00879	0.06016	0.05631	0.08319	0.03963	0.05882	0.02108	0.04277	0.02645	0.09545	0.03096	0.03202	0.04873	0.0556	0.06792	0.05113	0.01198	0.0708	0.02378
Brucella melitensis M28 uid158857	0.11585	0.0084	0.06058	0.0565	0.08303	0.03967	0.059	0.02085	0.0429	0.02645	0.09632	0.03079	0.03203	0.04845	0.05486	0.06673	0.05089	0.01178	0.07129	0.02361
Brucella melitensis M5 90 uid158855	0.11595	0.00825	0.06071	0.05669	0.08312	0.03965	0.05897	0.02074	0.04275	0.02653	0.09645	0.03083	0.032	0.04835	0.05478	0.0665	0.05102	0.01175	0.07135	0.02361
Brucella melitensis NI uid158853	0.11604	0.00815	0.06102	0.05681	0.08323	0.03957	0.05901	0.02069	0.04296	0.02645	0.09631	0.03085	0.03204	0.04816	0.05456	0.06657	0.05081	0.01174	0.07151	0.02352
Brucella microti CCM 4915 uid59319	0.11521	0.0085	0.06027	0.05614	0.08295	0.03988	0.05908	0.02086	0.04293	0.02626	0.0962	0.03095	0.03191	0.04869	0.05531	0.06709	0.0511	0.01183	0.07111	0.02375
Brucella ovis ATCC 25840 uid58113	0.11551	0.00867	0.06056	0.05628	0.08279	0.03928	0.05887	0.02107	0.04321	0.02661	0.09628	0.03074	0.03195	0.04857	0.05505	0.06746	0.05088	0.01169	0.07098	0.02354
Brucella pinnipedialis B2 94 uid71131	0.11524	0.00871	0.06039	0.0558	0.08252	0.03982	0.05906	0.02099	0.04308	0.02655	0.0963	0.03078	0.03203	0.04889	0.05532	0.0675	0.05086	0.01174	0.07076	0.02368
Brucella suis 1330 uid159871	0.11504	0.00854	0.06034	0.05608	0.08267	0.03995	0.05902	0.02095	0.0431	0.02626	0.09631	0.03089	0.03198	0.04872	0.05534	0.06709	0.05095	0.01173	0.07126	0.02378
Brucella suis 1330 uid57927	0.11509	0.00852	0.06034	0.05608	0.08265	0.03996	0.05903	0.0209	0.04309	0.02626	0.09633	0.03091	0.03197	0.04871	0.05535	0.0671	0.05094	0.01172	0.07127	0.02379
Brucella suis ATCC 23445 uid59015	0.11467	0.00857	0.06028	0.05638	0.08225	0.04011	0.05913	0.02114	0.04278	0.02624	0.0965	0.0309	0.03198	0.04869	0.05542	0.06755	0.05092	0.01172	0.07115	0.02363
Brucella suis VBI22 uid83617	0.11507	0.00856	0.06037	0.05606	0.0826	0.03996	0.05902	0.02097	0.04312	0.02627	0.09635	0.03086	0.03196	0.04874	0.05532	0.06714	0.05094	0.01172	0.07124	0.02377
Buchnera aphidicola 5A Acyrthosiphon pisum uid59285	0.04438	0.01201	0.05533	0.04319	0.05432	0.0502	0.11581	0.02113	0.09883	0.02153	0.09897	0.07194	0.03204	0.03005	0.07264	0.03793	0.0458	0.00913	0.04857	0.03619
Buchnera aphidicola Ak Acyrthosiphon kondoi uid158533	0.04519	0.01199	0.05433	0.04362	0.05429	0.05015	0.11752	0.02077	0.09943	0.02194	0.09961	0.0725	0.03148	0.02993	0.0721	0.03754	0.0453	0.00914	0.04739	0.03577
Buchnera aphidicola APS Acyrthosiphon pisum uid57805	0.04454	0.01206	0.05519	0.0431	0.05428	0.05042	0.11571	0.02117	0.09876	0.02162	0.09911	0.07177	0.03209	0.03004	0.07264	0.03797	0.04574	0.00915	0.04845	0.03619
Buchnera aphidicola Bp Baizongia pistaciae uid57827	0.0415	0.01475	0.04515	0.04033	0.0526	0.05033	0.11722	0.02263	0.09555	0.02206	0.10158	0.07665	0.0315	0.02924	0.07389	0.03666	0.04921	0.00903	0.05235	0.03778
Buchnera aphidicola Cc Cinara cedri uid58579	0.03304	0.01274	0.04254	0.03554	0.04779	0.05832	0.13446	0.01811	0.13632	0.01849	0.09635	0.08144	0.02687	0.02673	0.06948	0.03191	0.04083	0.00819	0.03771	0.04315
Buchnera aphidicola Cinara tujafilina uid68101	0.03913	0.01373	0.04303	0.03919	0.05185	0.05297	0.12744	0.02176	0.1082	0.02125	0.10048	0.07618	0.03244	0.02964	0.06664	0.03563	0.04548	0.00851	0.04337	0.04309
Buchnera aphidicola JF98 Acyrthosiphon pisum uid158845	0.04424	0.0123	0.05406	0.04237	0.05317	0.05003	0.11766	0.02153	0.10034	0.0224	0.09926	0.07199	0.03136	0.02946	0.07328	0.03781	0.04565	0.009	0.04864	0.03546
Buchnera aphidicola JF99 Acyrthosiphon pisum uid158847	0.04427	0.01211	0.05451	0.04285	0.05434	0.05113	0.11585	0.02114	0.09894	0.02199	0.09944	0.07161	0.03203	0.02998	0.07227	0.03788	0.04549	0.00924	0.0486	0.03634
Buchnera aphidicola LL01 Acyrthosiphon pisum uid158843	0.04512	0.01228	0.05445	0.04309	0.05514	0.05065	0.11489	0.02118	0.09686	0.02235	0.09969	0.07073	0.03178	0.0302	0.07271	0.03856	0.0457	0.00905	0.04949	0.03609
Buchnera aphidicola Sg Schizaphis graminum uid57913	0.0435	0.01213	0.0559	0.0422	0.0534	0.05322	0.11722	0.01949	0.10632	0.02101	0.09941	0.07294	0.03021	0.02958	0.0714	0.03656	0.04405	0.00895	0.04721	0.03532
Buchnera aphidicola TLW03 Acyrthosiphon pisum uid158849	0.04507	0.01209	0.05431	0.04329	0.05494	0.05057	0.11536	0.02118	0.09776	0.02214	0.09933	0.07107	0.032	0.03024	0.07259	0.03838	0.04577	0.00905	0.04883	0.03602
Buchnera aphidicola Tuc7 Acyrthosiphon pisum uid59283	0.04432	0.01203	0.05538	0.04326	0.05424	0.05027	0.11581	0.02113	0.09864	0.0215	0.09908	0.0718	0.0321	0.03002	0.07267	0.03808	0.04569	0.00916	0.04864	0.03616
Buchnera aphidicola Ua Uroleucon ambrosiae uid158535	0.04483	0.01221	0.05031	0.04129	0.05248	0.04953	0.12466	0.02346	0.0974	0.02181	0.09878	0.07813	0.03633	0.02901	0.0675	0.03455	0.04562	0.0093	0.04446	0.03833
Burkholderia 383 uid58073	0.13338	0.00892	0.04914	0.05797	0.08248	0.0368	0.04584	0.02365	0.03072	0.02281	0.10117	0.02657	0.03468	0.0529	0.05252	0.07085	0.05419	0.01352	0.07778	0.02414
Burkholderia ambifaria AMMD uid58303	0.13525	0.00885	0.04893	0.05822	0.08285	0.03602	0.04506	0.02338	0.03095	0.02269	0.10103	0.02649	0.03466	0.05311	0.05184	0.07199	0.05367	0.01338	0.0777	0.02394
Burkholderia ambifaria MC40 6 uid58701	0.13518	0.00876	0.04907	0.05803	0.08296	0.03642	0.04559	0.02324	0.0307	0.02282	0.10138	0.02651	0.0347	0.05306	0.0516	0.07124	0.0535	0.01333	0.07779	0.02412
Burkholderia CCGE1001 uid42975	0.12926	0.00911	0.05331	0.0535	0.08148	0.03663	0.04679	0.02334	0.03276	0.02349	0.10178	0.02876	0.03626	0.05067	0.05637	0.06935	0.05271	0.01331	0.07714	0.02398
Burkholderia CCGE1002 uid42523	0.12715	0.00887	0.05303	0.05475	0.08029	0.03707	0.04777	0.02327	0.033	0.02379	0.10234	0.02859	0.03684	0.05102	0.05528	0.06944	0.05332	0.01329	0.07708	0.02381
Burkholderia CCGE1003 uid46253	0.13011	0.00898	0.05276	0.05267	0.08155	0.03623	0.04658	0.02302	0.03204	0.02343	0.10189	0.02905	0.03728	0.05046	0.0572	0.06884	0.05351	0.01297	0.07759	0.02383
Burkholderia cenocepacia AU 1054 uid58371	0.13624	0.00897	0.04793	0.05823	0.08253	0.03653	0.04489	0.02384	0.03001	0.02228	0.10134	0.02587	0.03408	0.05342	0.05119	0.07341	0.05392	0.01352	0.07806	0.02376
Burkholderia cenocepacia HI2424 uid58369	0.13503	0.00875	0.04894	0.05802	0.08219	0.03676	0.04523	0.02347	0.03126	0.02261	0.10149	0.02636	0.03467	0.05309	0.05119	0.07176	0.05379	0.01345	0.07784	0.02409
Burkholderia cenocepacia J2315 uid57953	0.13543	0.00872	0.04897	0.05853	0.08195	0.03657	0.04523	0.02351	0.03141	0.02273	0.1016	0.02605	0.03459	0.0529	0.0507	0.07212	0.05354	0.01367	0.07761	0.02417
Burkholderia cenocepacia MC0 3 uid58769	0.1348	0.00856	0.04914	0.05844	0.08251	0.03651	0.04549	0.02324	0.03133	0.02265	0.10187	0.02631	0.03468	0.05267	0.05081	0.07126	0.05371	0.01357	0.07821	0.02424
Burkholderia cepacia GG4 uid173858	0.13496	0.00884	0.04888	0.058	0.08244	0.03687	0.04541	0.02336	0.0309	0.02285	0.10177	0.02635	0.03504	0.05278	0.05139	0.07064	0.05364	0.01338	0.0784	0.02412
Burkholderia gladioli BSR3 uid66301	0.1356	0.00851	0.05371	0.05438	0.08474	0.0353	0.04591	0.02241	0.02885	0.02184	0.1037	0.02593	0.03512	0.05249	0.05532	0.07411	0.05074	0.01323	0.07448	0.02362
Burkholderia glumae BGR1 uid59397	0.1388	0.00894	0.05202	0.05529	0.08376	0.03506	0.04477	0.02278	0.02923	0.02199	0.10242	0.02542	0.03454	0.05385	0.05188	0.07559	0.0515	0.01339	0.07509	0.02369
Burkholderia KJ006 uid165871	0.1384	0.00888	0.04899	0.05792	0.08202	0.03658	0.04518	0.02359	0.0311	0.02284	0.10063	0.0261	0.03484	0.05279	0.05067	0.07255	0.05229	0.01341	0.07717	0.02404
Burkholderia mallei ATCC 23344 uid57725	0.1429	0.00991	0.04976	0.05538	0.08188	0.0362	0.04388	0.02351	0.03142	0.02191	0.09938	0.02541	0.03257	0.05307	0.05053	0.07998	0.04984	0.01283	0.07552	0.0241
Burkholderia mallei NCTC 10229 uid58383	0.14442	0.00982	0.04938	0.05538	0.08207	0.03639	0.04366	0.02343	0.03097	0.02204	0.09894	0.02546	0.03234	0.05337	0.05044	0.08016	0.0497	0.01291	0.0751	0.02401
Burkholderia mallei NCTC 10247 uid58385	0.14368	0.00982	0.04981	0.05546	0.08211	0.03653	0.04377	0.02342	0.03139	0.02213	0.09897	0.02555	0.03248	0.05295	0.05017	0.07994	0.0496	0.01287	0.07524	0.02412
Burkholderia mallei SAVP1 uid58387	0.1444	0.00997	0.04941	0.05527	0.08212	0.03637	0.04368	0.02351	0.03087	0.02207	0.0984	0.02531	0.03222	0.05333	0.05057	0.0812	0.04965	0.01285	0.0749	0.02392
Burkholderia multivorans ATCC 17616 uid58697	0.13782	0.00885	0.04916	0.05791	0.08095	0.03626	0.04571	0.02307	0.03164	0.02257	0.10112	0.02584	0.0345	0.05305	0.05033	0.07363	0.05272	0.01339	0.07714	0.02432
Burkholderia multivorans ATCC 17616 uid58909	0.13805	0.00869	0.04923	0.05812	0.08129	0.03631	0.04579	0.02299	0.03162	0.02248	0.10172	0.02582	0.03445	0.05283	0.04978	0.07274	0.05265	0.01346	0.07763	0.02435
Burkholderia phenoliruptrix BR3459a uid176370	0.12924	0.00914	0.05336	0.05337	0.08173	0.03687	0.04702	0.02339	0.03249	0.02361	0.10146	0.0285	0.03634	0.0506	0.0562	0.06949	0.05261	0.01335	0.07709	0.02412
Burkholderia phymatum STM815 uid58699	0.12495	0.00906	0.05262	0.05539	0.0802	0.03708	0.04825	0.02355	0.03423	0.02442	0.10006	0.02927	0.03655	0.05025	0.05592	0.06864	0.05431	0.01329	0.07771	0.02426
Burkholderia phytofirmans PsJN uid58729	0.12612	0.00905	0.05231	0.05395	0.08077	0.03722	0.04766	0.02313	0.03329	0.02369	0.10162	0.02922	0.03711	0.05031	0.05719	0.06755	0.05477	0.01332	0.07729	0.02442
Burkholderia pseudomallei 1026b uid162511	0.14362	0.00928	0.04912	0.05616	0.08296	0.03618	0.04444	0.02277	0.02994	0.02189	0.10019	0.02617	0.03286	0.05281	0.05174	0.07547	0.05108	0.01333	0.0757	0.02429
Burkholderia pseudomallei 1106a uid58515	0.14507	0.00988	0.04822	0.05538	0.08296	0.03608	0.0437	0.02314	0.02931	0.02206	0.09841	0.02577	0.03224	0.05371	0.05238	0.08033	0.05038	0.01304	0.0744	0.02352
Burkholderia pseudomallei 1710b uid58391	0.14701	0.00993	0.05055	0.05706	0.08124	0.03253	0.04008	0.02788	0.02541	0.01928	0.09433	0.02255	0.03383	0.05364	0.04837	0.10561	0.04465	0.01105	0.07513	0.01988
Burkholderia pseudomallei 668 uid58389	0.14534	0.00993	0.04823	0.05532	0.08277	0.03629	0.04395	0.02314	0.02936	0.02216	0.09848	0.02558	0.03206	0.05402	0.05209	0.08016	0.05011	0.01294	0.07442	0.02365
Burkholderia pseudomallei BPC006 uid174460	0.14543	0.0098	0.04827	0.05548	0.08318	0.0361	0.04383	0.02314	0.02928	0.02225	0.09809	0.02558	0.03216	0.05383	0.05199	0.08076	0.05019	0.01298	0.07416	0.02348
Burkholderia pseudomallei K96243 uid57733	0.14272	0.00926	0.04951	0.05629	0.08257	0.03634	0.04443	0.02286	0.03019	0.02194	0.10094	0.02605	0.03285	0.05263	0.05182	0.07545	0.05081	0.01324	0.07577	0.02434
Burkholderia pseudomallei MSHR305 uid213227	0.14358	0.0092	0.04935	0.05641	0.08274	0.03609	0.04449	0.0228	0.03013	0.02167	0.10024	0.02592	0.03296	0.0529	0.05138	0.07585	0.0508	0.0133	0.07585	0.02435
Burkholderia pseudomallei MSHR346 uid55259	0.14454	0.00988	0.04833	0.05507	0.0828	0.03603	0.044	0.02311	0.02946	0.02219	0.09812	0.02576	0.03234	0.05373	0.0526	0.08054	0.05065	0.01305	0.07426	0.02352
Burkholderia rhizoxinica HKI 454 uid60487	0.1237	0.01159	0.04955	0.05477	0.07679	0.03355	0.04665	0.02582	0.03188	0.02413	0.10162	0.02771	0.04209	0.05302	0.05598	0.07696	0.05259	0.01356	0.07371	0.02433
Burkholderia RPE64 uid205541	0.12706	0.00888	0.05377	0.05583	0.08023	0.0379	0.04929	0.02314	0.03572	0.02464	0.09894	0.02937	0.03536	0.05028	0.05531	0.06892	0.05287	0.01276	0.07591	0.02381
Burkholderia thailandensis E264 uid58081	0.14107	0.0096	0.04935	0.0558	0.08196	0.03618	0.04494	0.02286	0.0307	0.02196	0.09963	0.02593	0.03281	0.05352	0.05278	0.07752	0.05072	0.01318	0.07574	0.02373
Burkholderia thailandensis MSMB121 uid201037	0.14033	0.00925	0.04929	0.05685	0.08269	0.03635	0.0452	0.0228	0.03065	0.02194	0.10132	0.02628	0.03329	0.05217	0.05208	0.07394	0.05116	0.01348	0.07667	0.02426
Burkholderia vietnamiensis G4 uid58075	0.13734	0.00889	0.0506	0.05778	0.08044	0.03596	0.04497	0.0232	0.03234	0.02257	0.10059	0.02676	0.03561	0.05248	0.05249	0.07261	0.0526	0.01355	0.0756	0.02364
Burkholderia xenovorans LB400 uid57823	0.12503	0.00934	0.05247	0.0534	0.08124	0.03674	0.04717	0.02315	0.03252	0.02348	0.101	0.02938	0.03741	0.05102	0.05741	0.0703	0.05458	0.0136	0.07643	0.02432
Burkholderia YI23 uid81081	0.12623	0.00864	0.05453	0.05592	0.07999	0.03792	0.04965	0.02305	0.03669	0.02481	0.09964	0.02919	0.03499	0.0497	0.0549	0.0685	0.05247	0.0128	0.07646	0.02391
butyrate producing bacterium SM4 1 uid197180	0.0825	0.01635	0.07973	0.05181	0.07791	0.04163	0.06526	0.01623	0.06022	0.03138	0.09275	0.03567	0.03267	0.03666	0.05984	0.05749	0.05014	0.00999	0.06552	0.03626
butyrate producing bacterium SS3 4 uid197159	0.08173	0.01463	0.0755	0.05662	0.07573	0.04058	0.06871	0.01755	0.06748	0.03243	0.08785	0.04108	0.02945	0.03489	0.05676	0.04598	0.05556	0.00922	0.0696	0.03865
butyrate producing bacterium SSC 2 uid197181	0.06781	0.01396	0.07522	0.05799	0.06828	0.0409	0.08076	0.01845	0.08406	0.03256	0.08508	0.04485	0.03311	0.0301	0.05585	0.03859	0.05435	0.00807	0.06798	0.04202
Butyrivibrio fibrisolvens uid197155	0.07495	0.01383	0.07368	0.06386	0.06901	0.04211	0.07764	0.01611	0.06968	0.03023	0.08372	0.05056	0.02817	0.03084	0.06128	0.0364	0.05547	0.00874	0.07083	0.0429
Butyrivibrio proteoclasticus B316 uid51489	0.07259	0.01355	0.07136	0.06604	0.06973	0.04349	0.07748	0.0163	0.06873	0.03022	0.08376	0.04869	0.02715	0.03102	0.06254	0.04079	0.05286	0.00917	0.06925	0.04528
Caldicellulosiruptor bescii DSM 6725 uid59201	0.05723	0.0111	0.07638	0.05157	0.0597	0.05068	0.09388	0.0137	0.09149	0.02203	0.0937	0.05037	0.02871	0.03231	0.0592	0.04042	0.04503	0.00886	0.07088	0.04276
Caldicellulosiruptor hydrothermalis 108 uid60157	0.05978	0.01125	0.07491	0.05141	0.05963	0.05083	0.09288	0.01405	0.09008	0.02265	0.09494	0.04905	0.02963	0.03339	0.05957	0.03991	0.04492	0.00869	0.07072	0.04169
Caldicellulosiruptor kristjanssonii 177R1B uid60393	0.05851	0.01135	0.07741	0.05168	0.05953	0.05027	0.09211	0.01366	0.09174	0.02195	0.09488	0.04896	0.02925	0.03196	0.05937	0.04146	0.0444	0.00807	0.07152	0.04193
Caldicellulosiruptor kronotskyensis 2002 uid60491	0.05825	0.01109	0.07472	0.05198	0.06045	0.05057	0.0939	0.01361	0.08978	0.02224	0.09307	0.05057	0.02909	0.03277	0.05951	0.03923	0.04605	0.00928	0.07084	0.043
Caldicellulosiruptor lactoaceticus 6A uid60575	0.05872	0.01144	0.0775	0.05168	0.05968	0.05033	0.09226	0.01387	0.09239	0.02191	0.0943	0.04874	0.0287	0.03192	0.05971	0.04146	0.04395	0.00822	0.07144	0.04177
Caldicellulosiruptor obsidiansis OB47 uid51501	0.05808	0.0111	0.07621	0.0516	0.05991	0.05118	0.09418	0.01361	0.09109	0.02233	0.09395	0.0499	0.02909	0.03235	0.05928	0.0399	0.04469	0.00834	0.07135	0.04187
Caldicellulosiruptor owensensis OL uid60165	0.05946	0.01114	0.0773	0.0519	0.06099	0.04979	0.09407	0.01366	0.09062	0.02246	0.09275	0.04927	0.02892	0.0321	0.05845	0.04036	0.0448	0.00826	0.07217	0.04153
Caldicellulosiruptor saccharolyticus DSM 8903 uid58289	0.05768	0.01128	0.07579	0.0516	0.05968	0.05023	0.09348	0.01388	0.09149	0.02211	0.09432	0.05021	0.02861	0.03246	0.05881	0.04077	0.04566	0.00861	0.07035	0.04298
Caldilinea aerophila DSM 14535 NBRC 104270 uid158165	0.11213	0.00834	0.06204	0.04871	0.07717	0.03762	0.05347	0.02129	0.02407	0.02241	0.10988	0.02887	0.03865	0.05752	0.0494	0.07026	0.05499	0.01767	0.07661	0.02891
Caldisericum exile AZM16c01 uid158173	0.05637	0.00592	0.07505	0.04925	0.06657	0.05505	0.09318	0.01437	0.08454	0.01981	0.09876	0.05034	0.02118	0.03739	0.06212	0.0386	0.05251	0.0068	0.07333	0.03886
Caldisphaera lagunensis DSM 15908 uid183486	0.05689	0.00618	0.06681	0.04847	0.06476	0.04098	0.10832	0.01229	0.08348	0.02362	0.09882	0.06203	0.0196	0.03971	0.07021	0.03571	0.04362	0.01009	0.05998	0.04843
Calditerrivibrio nitroreducens DSM 19672 uid60821	0.05563	0.00927	0.069	0.05858	0.06363	0.05385	0.09754	0.01489	0.09002	0.02362	0.0951	0.05359	0.02228	0.03223	0.06163	0.03796	0.04597	0.00658	0.06601	0.0426
Caldivirga maquilingensis IC 167 uid58711	0.07162	0.00652	0.05865	0.04499	0.0756	0.0329	0.08073	0.01456	0.04964	0.02651	0.10676	0.04638	0.01871	0.04526	0.06684	0.05664	0.05072	0.0132	0.08983	0.04395
Calothrix PCC 6303 uid183109	0.07642	0.00994	0.06218	0.04903	0.0661	0.04015	0.07234	0.01751	0.05352	0.01876	0.10656	0.04907	0.05289	0.0442	0.06755	0.04811	0.05709	0.01366	0.06438	0.03054
Calothrix PCC 7507 uid182930	0.08266	0.00942	0.0609	0.04808	0.06559	0.03938	0.06868	0.01852	0.04874	0.01754	0.11054	0.0438	0.05564	0.04709	0.06436	0.05025	0.05725	0.0144	0.0665	0.03067
Campylobacter coli 76339 uid217050	0.06926	0.01206	0.07131	0.05331	0.05714	0.05939	0.08618	0.01652	0.09236	0.02194	0.10812	0.06127	0.03123	0.02711	0.06526	0.03095	0.04041	0.00643	0.05301	0.03674
Campylobacter coli CVM N29710 uid219322	0.06924	0.01219	0.0713	0.05301	0.05648	0.06021	0.08662	0.01644	0.09315	0.02209	0.10867	0.06118	0.03136	0.02693	0.06458	0.03078	0.03966	0.00663	0.05251	0.03695
Campylobacter concisus 13826 uid58667	0.0776	0.01107	0.06905	0.05726	0.06254	0.05524	0.07976	0.01509	0.08966	0.02292	0.09775	0.05666	0.02565	0.02885	0.06878	0.03393	0.04332	0.00665	0.06278	0.03543
Campylobacter curvus 525 92 uid58669	0.08279	0.01131	0.06515	0.05577	0.06621	0.05506	0.07951	0.01548	0.08208	0.02521	0.0979	0.05199	0.02879	0.02982	0.06557	0.03867	0.04336	0.00723	0.06331	0.03478
Campylobacter fetus 82 40 uid58545	0.06932	0.01106	0.06111	0.05856	0.0617	0.0549	0.09186	0.01457	0.08831	0.02352	0.09773	0.0632	0.0248	0.02783	0.07283	0.03162	0.04484	0.00657	0.05893	0.03673
Campylobacter hominis ATCC BAA 381 uid58981	0.06743	0.01197	0.06574	0.05635	0.05994	0.06264	0.09584	0.01343	0.09789	0.02216	0.09223	0.06943	0.02397	0.02662	0.06385	0.03104	0.04321	0.00625	0.05443	0.03557
Campylobacter jejuni 00 2425 uid219359	0.06814	0.01221	0.07123	0.05291	0.05556	0.05965	0.08641	0.01634	0.09586	0.02232	0.10793	0.0632	0.03129	0.02663	0.06449	0.02992	0.04041	0.00654	0.05228	0.03667
Campylobacter jejuni 00 2426 uid219324	0.06831	0.0122	0.07077	0.05252	0.05603	0.06002	0.0865	0.01633	0.09534	0.02259	0.108	0.06282	0.03124	0.02677	0.0644	0.02994	0.04037	0.00662	0.05257	0.03666
Campylobacter jejuni 00 2538 uid219325	0.06814	0.01216	0.07114	0.05272	0.05592	0.05969	0.08631	0.01629	0.09566	0.02248	0.10786	0.06313	0.03121	0.02668	0.06456	0.02991	0.04042	0.00663	0.05242	0.03669
Campylobacter jejuni 00 2544 uid219326	0.06799	0.01218	0.07115	0.05278	0.05581	0.05977	0.08632	0.0163	0.09568	0.02247	0.10784	0.06322	0.03118	0.02668	0.06451	0.02994	0.04036	0.00665	0.05236	0.0368
Campylobacter jejuni 81 176 uid58503	0.06863	0.01212	0.07001	0.05274	0.05643	0.05993	0.08641	0.01657	0.0944	0.0226	0.10773	0.06291	0.03128	0.02709	0.06466	0.0298	0.04079	0.00656	0.05272	0.03664
Campylobacter jejuni 81116 uid58771	0.06863	0.01213	0.0699	0.05287	0.05626	0.06014	0.08675	0.01644	0.09455	0.0224	0.1075	0.06285	0.03133	0.02704	0.06451	0.02966	0.04079	0.00667	0.05276	0.03679
Campylobacter jejuni doylei 269 97 uid58671	0.06695	0.01232	0.07148	0.05253	0.05604	0.05999	0.08638	0.01659	0.09642	0.02234	0.10719	0.06339	0.03103	0.02629	0.0639	0.03048	0.04084	0.0065	0.05213	0.03723
Campylobacter jejuni IA3902 uid159531	0.06805	0.01218	0.07069	0.05281	0.05588	0.06014	0.08667	0.01649	0.09535	0.02229	0.10822	0.06276	0.03127	0.02679	0.06429	0.02993	0.04049	0.00647	0.0525	0.03673
Campylobacter jejuni ICDCCJ07001 uid61249	0.06902	0.0123	0.0702	0.05279	0.05696	0.05957	0.08629	0.01666	0.09384	0.02244	0.10724	0.06239	0.03119	0.02722	0.06493	0.02979	0.04092	0.00663	0.0529	0.03672
Campylobacter jejuni M1 uid159535	0.06884	0.01211	0.06993	0.05284	0.05647	0.06005	0.08654	0.01644	0.0944	0.02258	0.10755	0.06251	0.03124	0.02713	0.06455	0.02973	0.04081	0.00672	0.05283	0.03672
Campylobacter jejuni NCTC 11168 ATCC 700819 uid57587	0.06812	0.01219	0.07064	0.05293	0.05602	0.0599	0.08663	0.01652	0.09506	0.02235	0.108	0.0629	0.03126	0.02682	0.06431	0.03001	0.04057	0.00647	0.05254	0.03678
Campylobacter jejuni NCTC 11168 BN148 uid174152	0.06801	0.01219	0.07045	0.05286	0.05602	0.05999	0.08678	0.01646	0.09505	0.02234	0.10799	0.06306	0.0313	0.02673	0.06443	0.02993	0.04061	0.00647	0.0525	0.03681
Campylobacter jejuni PT14 uid176499	0.06813	0.01227	0.07052	0.05285	0.056	0.05992	0.08669	0.01652	0.0951	0.0223	0.10799	0.06289	0.03123	0.02676	0.06458	0.02992	0.04072	0.00644	0.0526	0.03657
Campylobacter jejuni RM1221 uid57899	0.06696	0.01206	0.07177	0.05297	0.05468	0.05999	0.08665	0.01601	0.09704	0.02206	0.10796	0.06406	0.03154	0.02622	0.06448	0.02971	0.04069	0.00641	0.05145	0.03727
Campylobacter jejuni S3 uid159533	0.06832	0.01219	0.07132	0.05259	0.05567	0.06017	0.08638	0.01607	0.09613	0.02217	0.10821	0.06297	0.03134	0.02632	0.06463	0.02968	0.04065	0.00642	0.05234	0.03641
Campylobacter lari RM2100 uid58115	0.0683	0.01255	0.07102	0.05359	0.05331	0.05937	0.08817	0.01683	0.09702	0.02258	0.10582	0.06335	0.03269	0.02578	0.06358	0.02821	0.03968	0.00629	0.05322	0.03865
Candidatus Accumulibacter phosphatis clade IIA UW 1 uid59207	0.12482	0.01042	0.05518	0.0549	0.08193	0.03626	0.04584	0.02197	0.02955	0.02111	0.11381	0.02533	0.03652	0.05045	0.05518	0.07591	0.04921	0.01428	0.07444	0.02289
Candidatus Amoebophilus asiaticus 5a2 uid58963	0.07181	0.00963	0.06628	0.04574	0.05828	0.03885	0.08227	0.02405	0.07991	0.01952	0.10588	0.05042	0.04998	0.03549	0.05984	0.04016	0.05491	0.00986	0.05582	0.0413
Candidatus Arthromitus SFB mouse Japan uid71379	0.03866	0.01219	0.06655	0.06306	0.0575	0.05199	0.11105	0.01292	0.08772	0.02286	0.09091	0.07711	0.02099	0.02372	0.07285	0.0353	0.04473	0.00493	0.06008	0.04487
Candidatus Arthromitus SFB mouse Yit uid159517	0.03848	0.01222	0.06656	0.06285	0.05771	0.05196	0.11167	0.01299	0.08757	0.02285	0.09094	0.0771	0.02081	0.02379	0.07284	0.03517	0.04466	0.00484	0.06017	0.04483
Candidatus Arthromitus SFB rat Yit uid73425	0.0383	0.01208	0.06668	0.0614	0.05759	0.05249	0.1111	0.01295	0.08984	0.02267	0.0902	0.07824	0.02077	0.02389	0.07279	0.03366	0.04526	0.00468	0.06096	0.04447
Candidatus Azobacteroides pseudotrichonymphae genomovar CFP2 uid59163	0.05721	0.0137	0.06522	0.04764	0.0634	0.04856	0.09864	0.0193	0.07913	0.02348	0.0939	0.05626	0.03383	0.03272	0.06348	0.04415	0.04951	0.00911	0.06078	0.03998
Candidatus Blochmannia chromaiodes 640 uid185308	0.05436	0.0154	0.04698	0.04576	0.05972	0.04248	0.1072	0.02838	0.06736	0.02524	0.10063	0.06305	0.03667	0.03411	0.06821	0.0463	0.05171	0.01084	0.05777	0.03786
Candidatus Blochmannia floridanus uid57999	0.04566	0.01578	0.04439	0.04585	0.057	0.04453	0.11407	0.02581	0.07168	0.02508	0.10051	0.06889	0.039	0.0318	0.07029	0.04082	0.04864	0.01037	0.05751	0.04232
Candidatus Blochmannia pennsylvanicus BPEN uid58329	0.05434	0.0155	0.04706	0.0458	0.05973	0.04247	0.10715	0.02827	0.06727	0.02531	0.10066	0.06288	0.03658	0.03418	0.06806	0.04643	0.05188	0.01082	0.05781	0.03782
Candidatus Blochmannia vafer BVAF uid62083	0.04674	0.01575	0.04541	0.04415	0.05726	0.04573	0.11352	0.02458	0.07457	0.02409	0.10194	0.0706	0.03735	0.03164	0.07023	0.04084	0.0481	0.01046	0.05612	0.04091
Candidatus Carsonella ruddii CE isolate Thao2000 uid172732	0.01327	0.01598	0.03276	0.02576	0.03605	0.0996	0.16552	0.00972	0.15258	0.01198	0.09887	0.12306	0.01255	0.01513	0.05643	0.01645	0.02656	0.00459	0.02162	0.06153
Candidatus Carsonella ruddii CS isolate Thao2000 uid172733	0.013	0.0159	0.03278	0.02595	0.03584	0.10219	0.16302	0.00995	0.15374	0.01199	0.0989	0.1216	0.01265	0.01506	0.05779	0.01649	0.02669	0.00456	0.0228	0.05907
Candidatus Carsonella ruddii DC uid213383	0.01515	0.01706	0.03526	0.02908	0.03841	0.09257	0.15048	0.01162	0.14233	0.01442	0.09752	0.1124	0.0156	0.01652	0.06669	0.02006	0.03112	0.00466	0.03241	0.05664
Candidatus Carsonella ruddii HC isolate Thao2000 uid172734	0.01225	0.01557	0.03406	0.02639	0.03614	0.09757	0.16623	0.01021	0.15047	0.01221	0.09656	0.12725	0.01393	0.01574	0.05796	0.01667	0.0258	0.00455	0.02292	0.05754
Candidatus Carsonella ruddii HT isolate Thao2000 uid172735	0.01292	0.01579	0.03435	0.02628	0.03652	0.09503	0.1621	0.01004	0.14815	0.01249	0.09732	0.12692	0.01478	0.01565	0.05845	0.01715	0.02719	0.00452	0.02514	0.05922
Candidatus Carsonella ruddii PC isolate NHV uid172736	0.01395	0.01616	0.0323	0.02583	0.03665	0.08985	0.16008	0.01014	0.1476	0.01261	0.10105	0.12114	0.01481	0.01584	0.06191	0.0176	0.03077	0.00466	0.02917	0.05787
Candidatus Carsonella ruddii uid58773	0.01478	0.01633	0.03327	0.0262	0.03698	0.08994	0.15522	0.01054	0.14799	0.01238	0.10134	0.11776	0.01476	0.0162	0.06344	0.01857	0.03177	0.00463	0.03219	0.05573
Candidatus Chloracidobacterium thermophilum B uid73587	0.11343	0.00999	0.06103	0.0494	0.0766	0.03826	0.04609	0.02095	0.0282	0.01833	0.1092	0.02608	0.03852	0.0595	0.04741	0.07984	0.0608	0.01372	0.07679	0.02587
Candidatus Cloacamonas acidaminovorans Evry uid62959	0.06512	0.0113	0.06594	0.05035	0.06144	0.04551	0.08433	0.01677	0.06827	0.02247	0.10043	0.05838	0.03702	0.04268	0.06272	0.03885	0.05538	0.01157	0.05611	0.04539
Candidatus Desulforudis audaxviator MP104C uid59067	0.10264	0.01161	0.0709	0.0485	0.08653	0.03648	0.0501	0.01983	0.03758	0.02072	0.10942	0.02572	0.03013	0.05059	0.04291	0.08121	0.04894	0.01127	0.08807	0.02686
Candidatus Hamiltonella defensa 5AT Acyrthosiphon pisum uid59289	0.07049	0.01093	0.05988	0.0495	0.06235	0.0433	0.07362	0.02642	0.06999	0.02565	0.10593	0.04747	0.04607	0.03934	0.06703	0.05063	0.05183	0.01197	0.05745	0.03014
Candidatus Hodgkinia cicadicola Dsem uid59311	0.15114	0.03072	0.03744	0.03542	0.07426	0.03138	0.02225	0.01842	0.05141	0.01737	0.11854	0.0215	0.02283	0.03432	0.07747	0.07844	0.04224	0.01608	0.09984	0.01893
Candidatus Kinetoplastibacterium blastocrithidii ex Strigomonas culicis uid183629	0.05757	0.01295	0.05637	0.05831	0.06274	0.04327	0.10197	0.01929	0.06939	0.02385	0.09687	0.06375	0.02547	0.03297	0.0835	0.04702	0.04293	0.00921	0.05993	0.03264
Candidatus Kinetoplastibacterium blastocrithidii TCC012E uid189752	0.05737	0.01306	0.05599	0.05796	0.06215	0.04364	0.10178	0.01935	0.06947	0.024	0.09746	0.06353	0.0254	0.03291	0.08354	0.04735	0.04304	0.00918	0.05997	0.03282
Candidatus Kinetoplastibacterium crithidii ex Angomonas deanei ATCC 30255 uid183630	0.05729	0.0119	0.05862	0.05545	0.06083	0.04477	0.10101	0.01975	0.07398	0.02266	0.09782	0.06553	0.02866	0.03319	0.08002	0.04251	0.04408	0.00941	0.05954	0.03298
Candidatus Kinetoplastibacterium crithidii TCC036E uid189749	0.05703	0.01206	0.05833	0.05516	0.06051	0.04517	0.10118	0.01981	0.07401	0.02263	0.09814	0.06549	0.02857	0.033	0.08006	0.0425	0.04416	0.00945	0.05958	0.03318
Candidatus Kinetoplastibacterium desouzaii TCC079E uid189750	0.05469	0.01174	0.05821	0.05479	0.06028	0.04486	0.10191	0.01952	0.07448	0.02245	0.09913	0.06828	0.02783	0.03303	0.07994	0.04254	0.04426	0.00936	0.05927	0.03344
Candidatus Kinetoplastibacterium galatii TCC219 uid189751	0.05615	0.01297	0.05617	0.05831	0.06194	0.04351	0.10012	0.0192	0.07021	0.02373	0.09741	0.06434	0.02587	0.03295	0.0836	0.04648	0.04382	0.00927	0.0612	0.03276
Candidatus Kinetoplastibacterium oncopeltii TCC290E uid189840	0.05611	0.01272	0.05664	0.05763	0.06178	0.04405	0.10283	0.01917	0.07252	0.02362	0.09739	0.0653	0.02578	0.03249	0.08244	0.0449	0.04329	0.00914	0.05946	0.03273
Candidatus Korarchaeum cryptofilum OPF8 uid58601	0.06974	0.00845	0.08158	0.04932	0.07787	0.03839	0.08199	0.01368	0.05565	0.02655	0.10879	0.02822	0.01532	0.04487	0.07327	0.06995	0.03742	0.01136	0.07293	0.03465
Candidatus Koribacter versatilis Ellin345 uid58479	0.10494	0.00903	0.05713	0.05257	0.07895	0.04052	0.05206	0.02242	0.04474	0.02341	0.09354	0.03541	0.03735	0.05016	0.06249	0.05973	0.05871	0.01358	0.07519	0.02807
Candidatus Liberibacter asiaticus gxpsy uid193764	0.06357	0.0138	0.05875	0.05367	0.06183	0.0455	0.08785	0.02336	0.06535	0.02674	0.09563	0.0457	0.03593	0.03732	0.08059	0.05274	0.04694	0.01019	0.06408	0.03047
Candidatus Liberibacter asiaticus psy62 uid59227	0.06354	0.01393	0.0581	0.05356	0.06188	0.04545	0.08864	0.02351	0.06448	0.02707	0.0957	0.0461	0.03563	0.03719	0.0811	0.05258	0.04666	0.01006	0.06433	0.03049
Candidatus Liberibacter solanacearum CLso ZC1 uid61245	0.06254	0.01304	0.05974	0.05376	0.06174	0.04608	0.08968	0.02207	0.0692	0.02566	0.09556	0.04801	0.03468	0.03699	0.08123	0.05079	0.04578	0.01002	0.06229	0.03113
Candidatus Methylomirabilis oxyfera uid161981	0.10043	0.01076	0.0633	0.05033	0.08103	0.03623	0.05636	0.02257	0.03713	0.0228	0.1085	0.02418	0.03568	0.04988	0.05525	0.07669	0.05495	0.01238	0.07606	0.02549
Candidatus Midichloria mitochondrii IricVA uid68687	0.07303	0.01131	0.06226	0.04772	0.06113	0.04702	0.09104	0.01874	0.07613	0.02399	0.10171	0.05419	0.03298	0.03333	0.07057	0.04119	0.04862	0.00831	0.0627	0.03402
Candidatus Moranella endobia PCIT uid68739	0.08431	0.01286	0.05581	0.04945	0.06936	0.03499	0.07266	0.02482	0.05067	0.02782	0.10645	0.04515	0.04441	0.03803	0.05694	0.05926	0.05488	0.01056	0.07084	0.03073
Candidatus Moranella endobia PCVAL uid197215	0.08429	0.01291	0.05575	0.04949	0.06946	0.0351	0.07261	0.02483	0.05051	0.02786	0.10633	0.04517	0.04433	0.0381	0.05689	0.05938	0.05487	0.01063	0.07074	0.03074
Candidatus Mycoplasma haemolamae Purdue uid171259	0.05435	0.01503	0.07922	0.04848	0.06408	0.04682	0.05853	0.0148	0.09001	0.01499	0.10216	0.04302	0.03883	0.0341	0.09284	0.04077	0.05402	0.01451	0.05837	0.03507
Candidatus Mycoplasma haemominutum Birmingham 1 uid197195	0.05405	0.01172	0.07652	0.0401	0.05489	0.05037	0.06746	0.01569	0.08884	0.01557	0.10939	0.05237	0.03928	0.03048	0.09448	0.04299	0.05218	0.01683	0.05144	0.03535
Candidatus Nasuia deltocephalinicola NAS ALF uid214084	0.01365	0.01377	0.03391	0.03107	0.03622	0.10052	0.14685	0.00982	0.14715	0.0131	0.10459	0.11923	0.01225	0.01564	0.06302	0.02318	0.02344	0.00517	0.02616	0.06127
Candidatus Nitrosopumilus AR2 uid176130	0.05907	0.01051	0.07033	0.05993	0.0646	0.04433	0.08977	0.01769	0.08641	0.02648	0.08513	0.04925	0.03168	0.03774	0.07201	0.03441	0.05609	0.00898	0.06454	0.03105
Candidatus Nitrosopumilus koreensis AR1 uid176129	0.05983	0.01033	0.07142	0.06039	0.06459	0.04439	0.08694	0.01788	0.08592	0.02571	0.08396	0.0494	0.03234	0.03787	0.07253	0.03455	0.05655	0.00913	0.06538	0.03087
Candidatus Nitrososphaera gargensis Ga9 2 uid176707	0.085	0.01034	0.06336	0.05433	0.06931	0.03881	0.07244	0.01937	0.06656	0.02897	0.08706	0.03964	0.0332	0.0395	0.06848	0.05444	0.0532	0.00988	0.07301	0.03311
Candidatus Nitrospira defluvii uid51175	0.1012	0.01025	0.05963	0.05119	0.07903	0.03563	0.04942	0.02386	0.03786	0.0237	0.10646	0.02591	0.04144	0.05218	0.05786	0.07131	0.05759	0.01338	0.07703	0.02508
Candidatus Pelagibacter IMCC9063 uid66305	0.0574	0.01012	0.05784	0.04903	0.06154	0.05584	0.09369	0.01648	0.10403	0.02162	0.09564	0.0619	0.02893	0.03193	0.07316	0.03174	0.049	0.0089	0.05783	0.03339
Candidatus Pelagibacter ubique HTCC1062 uid58401	0.05715	0.00955	0.06031	0.054	0.0631	0.05215	0.09531	0.01565	0.10242	0.02225	0.09392	0.06528	0.02632	0.03193	0.06925	0.03115	0.05114	0.00905	0.05659	0.03347
Candidatus Phytoplasma australiense uid61641	0.04364	0.00885	0.06297	0.04525	0.04333	0.05786	0.09264	0.01868	0.11225	0.01791	0.10675	0.07275	0.05303	0.0327	0.05604	0.02966	0.05358	0.00635	0.04789	0.03786
Candidatus Phytoplasma mali uid59087	0.03354	0.00841	0.06133	0.04725	0.04146	0.06592	0.11596	0.01591	0.1185	0.01742	0.10692	0.08254	0.03923	0.02633	0.0586	0.02479	0.04552	0.00502	0.04394	0.04139
Candidatus Portiera aleyrodidarum BT B uid173859	0.04444	0.01515	0.04709	0.03786	0.05826	0.04613	0.12129	0.01827	0.10964	0.02007	0.10099	0.07227	0.02696	0.02716	0.0589	0.04026	0.05101	0.00805	0.05287	0.04335
Candidatus Portiera aleyrodidarum BT B uid176373	0.04452	0.01547	0.04706	0.03785	0.05825	0.04633	0.12168	0.01798	0.10958	0.02043	0.10053	0.0724	0.02678	0.02681	0.05848	0.04046	0.05093	0.00787	0.0535	0.0431
Candidatus Portiera aleyrodidarum BT QVLC uid175570	0.04414	0.01517	0.04699	0.0377	0.05827	0.04654	0.12155	0.01838	0.10948	0.01989	0.10117	0.07251	0.02705	0.02709	0.05883	0.04013	0.05099	0.00797	0.05262	0.04354
Candidatus Portiera aleyrodidarum BT QVLC uid176374	0.0442	0.01588	0.04704	0.03794	0.05846	0.04615	0.12112	0.01821	0.10987	0.02043	0.10057	0.0718	0.02671	0.0268	0.05866	0.0405	0.05067	0.00832	0.05357	0.04309
Candidatus Portiera aleyrodidarum TV uid195460	0.04318	0.01232	0.05074	0.03782	0.05935	0.04143	0.13714	0.0171	0.11193	0.02131	0.09693	0.07817	0.02478	0.02818	0.05654	0.03934	0.04382	0.00838	0.04566	0.04589
Candidatus Protochlamydia amoebophila UWE25 uid58079	0.06441	0.01353	0.0664	0.04548	0.05413	0.05099	0.07596	0.02549	0.07124	0.0204	0.11712	0.04807	0.04953	0.03912	0.06777	0.04124	0.05166	0.01137	0.05188	0.03419
Candidatus Puniceispirillum marinum IMCC1322 uid47081	0.10866	0.01002	0.05042	0.06578	0.07829	0.04	0.06615	0.0234	0.04154	0.03114	0.09475	0.0356	0.03364	0.04409	0.06174	0.05434	0.05562	0.01222	0.06808	0.02453
Candidatus Rickettsia amblyommii GAT 30V uid156845	0.06542	0.0102	0.06258	0.05003	0.05446	0.04642	0.09878	0.01864	0.08433	0.02199	0.10113	0.06457	0.03259	0.03277	0.06791	0.03408	0.05264	0.00763	0.05622	0.03761
Candidatus Riesia pediculicola USDA uid46841	0.03298	0.01257	0.05936	0.04302	0.05407	0.05811	0.11497	0.0196	0.10518	0.02332	0.09299	0.05968	0.03134	0.02718	0.08263	0.04956	0.03803	0.0082	0.05153	0.03568
Candidatus Ruthia magnifica Cm Calyptogena magnifica uid58645	0.0675	0.01032	0.05291	0.05496	0.06434	0.04405	0.09004	0.02169	0.07471	0.02653	0.10035	0.05681	0.04175	0.0314	0.06619	0.03634	0.05424	0.00896	0.06583	0.03109
Candidatus Saccharobacterium alaburgensis uid203361	0.08992	0.00685	0.05714	0.05701	0.0713	0.03541	0.06498	0.02235	0.05135	0.02348	0.09269	0.03687	0.03825	0.04115	0.06717	0.05608	0.0662	0.01133	0.07605	0.03444
Candidatus Solibacter usitatus Ellin6076 uid58139	0.11382	0.00902	0.05227	0.0498	0.08547	0.03989	0.04787	0.02002	0.03464	0.02227	0.09808	0.03346	0.0357	0.05589	0.05977	0.06857	0.0579	0.01474	0.07318	0.02764
Candidatus Sulcia muelleri CARI uid52535	0.0329	0.01079	0.05182	0.03754	0.0539	0.05699	0.13739	0.01359	0.13697	0.01747	0.09095	0.08632	0.01852	0.02739	0.06415	0.02912	0.03855	0.00694	0.03736	0.05134
Candidatus Sulcia muelleri DMIN uid47075	0.03443	0.01142	0.05239	0.04006	0.0555	0.05471	0.13591	0.01401	0.12612	0.01755	0.09064	0.08425	0.01908	0.02743	0.06691	0.03036	0.04	0.00667	0.04033	0.05223
Candidatus Sulcia muelleri GWSS uid58943	0.03479	0.01158	0.05283	0.04021	0.05572	0.05411	0.13588	0.01401	0.12654	0.01771	0.08937	0.08439	0.01889	0.02761	0.06699	0.03032	0.04018	0.00644	0.04046	0.05197
Candidatus Sulcia muelleri SMDSEM uid59393	0.03398	0.01089	0.05771	0.03481	0.05399	0.06073	0.12394	0.01344	0.14218	0.01823	0.09901	0.0792	0.02236	0.028	0.06586	0.02887	0.03844	0.00721	0.0369	0.04426
Candidatus Sulcia muelleri Sulcia ALF uid214083	0.03599	0.01148	0.05405	0.0412	0.05744	0.0504	0.13	0.01418	0.12527	0.01765	0.09207	0.08035	0.02181	0.02838	0.06862	0.03267	0.04098	0.00561	0.04246	0.04939
Candidatus Tremblaya princeps PCIT uid68741	0.12215	0.03009	0.03848	0.04149	0.09003	0.01967	0.04441	0.03323	0.02438	0.03392	0.09082	0.0213	0.02501	0.04241	0.07479	0.10583	0.04815	0.0079	0.0822	0.02373
Candidatus Tremblaya princeps PCVAL uid159519	0.1225	0.02968	0.03849	0.0416	0.09064	0.01983	0.04479	0.03263	0.02415	0.0339	0.09105	0.02114	0.02512	0.04214	0.07483	0.10619	0.0472	0.00787	0.08307	0.02318
Candidatus Uzinura diaspidicola ASNER uid186740	0.0476	0.0112	0.06553	0.0453	0.06092	0.04917	0.11012	0.02198	0.09708	0.02055	0.09228	0.05598	0.02919	0.03094	0.07164	0.04443	0.04468	0.00737	0.05081	0.04322
Candidatus Vesicomyosocius okutanii HA uid59427	0.06192	0.01068	0.05136	0.05225	0.06341	0.04378	0.09667	0.02135	0.0773	0.02617	0.09961	0.06143	0.04029	0.03138	0.06694	0.03707	0.05388	0.00894	0.06368	0.03189
Candidatus Zinderia insecticola CARI uid52459	0.01656	0.0108	0.03278	0.02264	0.03717	0.06918	0.17465	0.00962	0.17926	0.01233	0.09302	0.12801	0.01183	0.01974	0.05189	0.0204	0.02621	0.00602	0.02056	0.05733
Capnocytophaga canimorsus Cc5 uid70727	0.06262	0.00815	0.06728	0.05029	0.06088	0.05429	0.07771	0.01882	0.08128	0.02222	0.09193	0.05815	0.04191	0.03401	0.06129	0.03696	0.05626	0.01099	0.06288	0.04209
Capnocytophaga ochracea DSM 7271 uid59197	0.06969	0.00813	0.06632	0.04999	0.06367	0.0493	0.07165	0.01881	0.07611	0.0215	0.09337	0.05523	0.03867	0.03702	0.05804	0.03888	0.06305	0.01086	0.06509	0.04463
Carboxydothermus hydrogenoformans Z 2901 uid57821	0.07648	0.00897	0.07946	0.04257	0.0752	0.04582	0.07486	0.01509	0.07845	0.02113	0.10996	0.04108	0.02822	0.04192	0.04579	0.0471	0.04806	0.0085	0.07492	0.03642
Cardinium endosymbiont cEper1 of Encarsia pergandiella uid175524	0.07416	0.01314	0.05173	0.04645	0.05865	0.04384	0.08298	0.028	0.07396	0.02386	0.10745	0.04287	0.04343	0.03927	0.06066	0.0416	0.05683	0.01019	0.061	0.03994
Carnobacterium 17 4 uid65789	0.0687	0.00518	0.07783	0.05322	0.06675	0.04442	0.08195	0.01775	0.06947	0.02761	0.09677	0.04827	0.03738	0.03342	0.06231	0.03457	0.06064	0.00846	0.06948	0.03583
Carnobacterium maltaromaticum LMA28 uid179370	0.06982	0.00587	0.07386	0.0513	0.06581	0.04602	0.07982	0.01667	0.07268	0.02591	0.09863	0.04997	0.03822	0.03387	0.0632	0.03435	0.0607	0.00903	0.06807	0.03621
Catenulispora acidiphila DSM 44928 uid59077	0.14096	0.00751	0.05123	0.0588	0.09275	0.02895	0.03601	0.02177	0.02101	0.01831	0.09819	0.02163	0.03092	0.0591	0.05854	0.06981	0.06459	0.01528	0.08285	0.0218
Caulobacter crescentus CB15 uid57891	0.13779	0.00748	0.05401	0.05792	0.08967	0.03547	0.04376	0.01801	0.03522	0.02267	0.10002	0.02369	0.03209	0.05484	0.05103	0.07337	0.0523	0.01415	0.07547	0.02106
Caulobacter crescentus NA1000 uid59307	0.1383	0.00743	0.0542	0.05773	0.08866	0.03581	0.04409	0.0176	0.03563	0.02292	0.10021	0.02397	0.03162	0.05466	0.05117	0.07182	0.05287	0.01432	0.07557	0.02142
Caulobacter K31 uid58551	0.13803	0.00739	0.05167	0.059	0.09016	0.03536	0.04411	0.01876	0.03314	0.02198	0.10084	0.02398	0.03116	0.05527	0.0517	0.071	0.05415	0.01428	0.0762	0.02182
Caulobacter segnis ATCC 21756 uid41709	0.13875	0.00705	0.05425	0.05826	0.08871	0.03594	0.04364	0.01773	0.03505	0.02185	0.10042	0.02399	0.03107	0.05478	0.05193	0.07052	0.05325	0.01434	0.07628	0.02218
Cellulomonas fimi ATCC 484 uid66779	0.14812	0.00539	0.05023	0.06717	0.09389	0.02439	0.02389	0.02149	0.01266	0.01407	0.10289	0.01376	0.02635	0.06235	0.04675	0.08051	0.06538	0.01586	0.10711	0.01772
Cellulomonas flavigena DSM 20109 uid48821	0.147	0.006	0.05099	0.06648	0.09389	0.02322	0.02322	0.02225	0.01217	0.01431	0.10279	0.01372	0.02627	0.06256	0.04584	0.0824	0.06564	0.01605	0.10753	0.01763
Cellulophaga algicola DSM 14237 uid62159	0.06572	0.00743	0.06629	0.05723	0.06408	0.05184	0.08047	0.01685	0.07788	0.02091	0.09349	0.06083	0.03155	0.03288	0.066	0.0316	0.0622	0.01046	0.06125	0.04104
Cellulophaga lytica DSM 7489 uid63401	0.06669	0.00717	0.06311	0.05581	0.06314	0.0502	0.07691	0.01609	0.08345	0.02016	0.09203	0.06679	0.03152	0.03286	0.0632	0.03021	0.0642	0.01014	0.06457	0.04174
Cellvibrio gilvus ATCC 13127 uid68143	0.14934	0.00568	0.05106	0.06484	0.09234	0.02422	0.0277	0.02145	0.01422	0.01505	0.10209	0.01403	0.02782	0.06025	0.04816	0.07951	0.06556	0.01587	0.10306	0.01774
Cellvibrio japonicus Ueda107 uid59139	0.09657	0.00973	0.055	0.05517	0.07323	0.03806	0.05668	0.02317	0.0402	0.02172	0.1067	0.04091	0.04756	0.04566	0.06533	0.0558	0.05373	0.01496	0.06791	0.03195
Cenarchaeum symbiosum A uid61411	0.09242	0.01155	0.06264	0.06517	0.09572	0.03541	0.05888	0.02085	0.04143	0.02971	0.08242	0.02957	0.02384	0.05235	0.07102	0.06374	0.05273	0.00859	0.07107	0.03089
Chamaesiphon PCC 6605 uid183005	0.08722	0.01052	0.05643	0.05429	0.06689	0.03744	0.07084	0.01886	0.04493	0.01954	0.1077	0.04055	0.04883	0.04741	0.06502	0.05589	0.05933	0.01427	0.06411	0.02994
Chelativorans BNC1 uid58069	0.11966	0.00822	0.0638	0.05356	0.08552	0.03818	0.05526	0.01979	0.03249	0.02493	0.10012	0.02726	0.03109	0.05134	0.05623	0.07269	0.05122	0.01277	0.07312	0.02275
Chitinophaga pinensis DSM 2588 uid59113	0.08103	0.00837	0.05477	0.05361	0.06961	0.04524	0.06611	0.0204	0.05957	0.02373	0.09519	0.05114	0.04092	0.04119	0.06201	0.04482	0.06189	0.01283	0.0653	0.04227
Chlamydia muridarum Nigg uid57785	0.07163	0.01623	0.06524	0.04533	0.06315	0.04904	0.06745	0.02267	0.0597	0.02043	0.11224	0.03663	0.0419	0.04327	0.08241	0.04757	0.05064	0.00976	0.06394	0.03077
Chlamydia pecorum P787 uid221292	0.07088	0.01603	0.06725	0.04114	0.06223	0.04826	0.068	0.02518	0.06194	0.01971	0.11549	0.03619	0.04156	0.04524	0.08192	0.04475	0.0515	0.0097	0.06036	0.03266
Chlamydia pecorum PV3056 3 uid221290	0.07093	0.01607	0.0673	0.04109	0.06248	0.04827	0.06783	0.0251	0.06188	0.01975	0.11546	0.03619	0.04173	0.04532	0.08181	0.04459	0.05137	0.00971	0.06046	0.03266
Chlamydia pecorum W73 uid221291	0.07093	0.01606	0.06728	0.04112	0.06229	0.04827	0.06802	0.02513	0.06207	0.01971	0.11556	0.03612	0.04156	0.04527	0.082	0.04469	0.05129	0.0097	0.06027	0.03266
Chlamydia psittaci 01DC12 uid179070	0.06845	0.01598	0.06429	0.0469	0.06176	0.0465	0.07205	0.02457	0.06197	0.02001	0.11011	0.04065	0.03956	0.04339	0.08115	0.04467	0.05333	0.00957	0.06179	0.0333
Chlamydia psittaci 84 55 uid175571	0.06849	0.01605	0.06432	0.04706	0.06174	0.04661	0.07202	0.02437	0.062	0.0203	0.10998	0.04106	0.03963	0.04314	0.08129	0.0446	0.05329	0.00949	0.06134	0.03323
Chlamydia psittaci GR9 uid175572	0.06859	0.01592	0.06417	0.04687	0.06189	0.04668	0.07207	0.02458	0.06241	0.02018	0.11017	0.04055	0.03942	0.04332	0.08093	0.04444	0.05334	0.00961	0.06153	0.0333
Chlamydia psittaci M56 uid175576	0.06792	0.01599	0.06443	0.04674	0.0615	0.04655	0.07245	0.0244	0.06215	0.02007	0.11051	0.04113	0.03986	0.04295	0.08124	0.04444	0.05354	0.00956	0.06126	0.03331
Chlamydia psittaci MN uid175573	0.0684	0.01601	0.06439	0.0471	0.06169	0.04652	0.07208	0.02452	0.06195	0.01998	0.11011	0.04083	0.03957	0.04326	0.08135	0.04445	0.05344	0.00953	0.0615	0.0333
Chlamydia psittaci VS225 uid175574	0.06841	0.01596	0.06451	0.04684	0.06141	0.04672	0.07221	0.02459	0.06188	0.02035	0.11049	0.04071	0.03961	0.04321	0.08092	0.04483	0.05292	0.00954	0.06161	0.03328
Chlamydia psittaci WC uid175577	0.06859	0.01594	0.06437	0.04717	0.06174	0.04651	0.07185	0.02452	0.06197	0.02001	0.11009	0.04096	0.03969	0.04335	0.08128	0.04441	0.05357	0.00953	0.06121	0.03324
Chlamydia psittaci WS RT E30 uid175575	0.06849	0.01592	0.06443	0.04684	0.06178	0.04662	0.07209	0.0246	0.06245	0.02017	0.11038	0.04033	0.03942	0.04337	0.08077	0.04467	0.0532	0.00959	0.06165	0.03322
Chlamydia trachomatis 434 Bu uid61633	0.0755	0.01621	0.06608	0.04528	0.06345	0.04836	0.06599	0.02295	0.05779	0.02042	0.11227	0.03497	0.04182	0.04372	0.0813	0.04838	0.05098	0.00961	0.0642	0.03071
Chlamydia trachomatis A 363 uid196769	0.07517	0.01628	0.06606	0.04531	0.06351	0.04834	0.06608	0.02306	0.05748	0.02038	0.11208	0.03495	0.0419	0.0438	0.08135	0.0483	0.05132	0.0096	0.06429	0.03072
Chlamydia trachomatis A 5291 uid196770	0.07515	0.01628	0.06608	0.04531	0.06354	0.04836	0.06609	0.02307	0.05747	0.02038	0.11205	0.03495	0.04191	0.04378	0.08135	0.0483	0.05132	0.00961	0.0643	0.03072
Chlamydia trachomatis A HAR 13 uid58333	0.07505	0.01633	0.06596	0.04521	0.06343	0.04844	0.06612	0.02302	0.05754	0.02044	0.11221	0.03504	0.04186	0.04383	0.08118	0.04841	0.05134	0.00963	0.0642	0.03076
Chlamydia trachomatis A2497 uid159863	0.07494	0.01615	0.06627	0.04538	0.06348	0.04838	0.06608	0.0231	0.05765	0.02035	0.11216	0.03498	0.04192	0.0437	0.08112	0.0484	0.05127	0.0096	0.06426	0.0308
Chlamydia trachomatis A2497 uid159993	0.07446	0.01635	0.06561	0.04492	0.06311	0.04904	0.06598	0.02298	0.05786	0.02119	0.11217	0.03513	0.04165	0.04367	0.08155	0.04878	0.05119	0.00966	0.06392	0.03077
Chlamydia trachomatis B Jali20 OT uid59351	0.07496	0.01611	0.06623	0.04542	0.06355	0.04831	0.06615	0.02317	0.05768	0.02044	0.11196	0.03503	0.04195	0.04371	0.08109	0.04839	0.0513	0.00957	0.06422	0.03076
Chlamydia trachomatis B TZ1A828 OT uid59349	0.07496	0.01616	0.06626	0.04537	0.06342	0.04838	0.06614	0.02309	0.05761	0.0204	0.11213	0.03499	0.04191	0.04373	0.08114	0.04842	0.05131	0.0096	0.06421	0.03079
Chlamydia trachomatis D EC uid159881	0.07498	0.0163	0.06582	0.04519	0.06338	0.04866	0.06614	0.02301	0.05738	0.02106	0.11218	0.03511	0.0418	0.04362	0.08137	0.04857	0.05102	0.00962	0.06409	0.03069
Chlamydia trachomatis D LC uid159879	0.07498	0.01631	0.06582	0.04518	0.06339	0.04865	0.06615	0.02301	0.05739	0.02106	0.11219	0.03511	0.04179	0.04361	0.08137	0.04858	0.05102	0.00962	0.06409	0.03068
Chlamydia trachomatis D SotonD1 uid196772	0.07533	0.01627	0.06623	0.04533	0.06343	0.0483	0.06606	0.02304	0.05756	0.02037	0.11216	0.03494	0.04194	0.04376	0.08135	0.04829	0.05112	0.00958	0.06429	0.03067
Chlamydia trachomatis D SotonD5 uid196773	0.07535	0.01625	0.06623	0.04535	0.06347	0.04832	0.0661	0.02306	0.05756	0.02047	0.11229	0.03489	0.042	0.0437	0.08115	0.04828	0.05102	0.00957	0.06425	0.03067
Chlamydia trachomatis D SotonD6 uid196774	0.07546	0.01624	0.06621	0.04536	0.06349	0.04826	0.06608	0.02302	0.05757	0.02044	0.11216	0.03495	0.04195	0.04368	0.08127	0.04827	0.05113	0.00955	0.06423	0.03067
Chlamydia trachomatis D UW 3 CX uid57637	0.07533	0.01627	0.06608	0.04524	0.06349	0.04831	0.06606	0.02303	0.05755	0.02052	0.11224	0.03503	0.04191	0.0437	0.08119	0.0484	0.05119	0.00957	0.06423	0.03067
Chlamydia trachomatis E 11023 uid161369	0.07522	0.01638	0.06622	0.04517	0.06351	0.04872	0.06613	0.02298	0.0579	0.02052	0.11236	0.03482	0.0418	0.04351	0.08107	0.04834	0.0506	0.00958	0.0645	0.03068
Chlamydia trachomatis E 150 uid161403	0.07525	0.01632	0.06619	0.04523	0.06358	0.0487	0.06612	0.02294	0.05791	0.02052	0.11234	0.03484	0.04179	0.0435	0.08101	0.04838	0.05064	0.00956	0.06451	0.03068
Chlamydia trachomatis E Bour uid196775	0.07537	0.01629	0.0662	0.04527	0.06348	0.04834	0.06606	0.02304	0.05759	0.02041	0.11216	0.0349	0.04191	0.0437	0.08134	0.04832	0.05111	0.00957	0.06433	0.03064
Chlamydia trachomatis E SotonE8 uid196777	0.07526	0.0162	0.06616	0.04535	0.06345	0.04835	0.066	0.02301	0.05761	0.0204	0.11208	0.03497	0.04183	0.0437	0.08139	0.04833	0.05129	0.00963	0.06432	0.03066
Chlamydia trachomatis E SW3 uid167483	0.07531	0.01624	0.06624	0.0453	0.06366	0.04833	0.06615	0.02301	0.05769	0.02041	0.11219	0.03495	0.04185	0.04354	0.08115	0.04834	0.05114	0.00958	0.06437	0.03055
Chlamydia trachomatis F SW4 uid167484	0.07528	0.01616	0.06628	0.04533	0.06374	0.0483	0.06613	0.02301	0.05773	0.02037	0.11226	0.03497	0.04182	0.04352	0.08119	0.04825	0.05106	0.00959	0.06441	0.0306
Chlamydia trachomatis F SW5 uid167485	0.07529	0.01625	0.06621	0.04531	0.06365	0.04831	0.06623	0.02302	0.05767	0.02036	0.11229	0.03499	0.04183	0.04353	0.08113	0.04831	0.05107	0.00962	0.06437	0.03059
Chlamydia trachomatis G 11074 uid161409	0.07525	0.01634	0.06618	0.04524	0.06366	0.04867	0.06607	0.02297	0.0577	0.02057	0.11236	0.03484	0.04182	0.04349	0.08095	0.04849	0.05065	0.00959	0.0645	0.03068
Chlamydia trachomatis G 11222 uid161361	0.07538	0.0163	0.06616	0.04522	0.06357	0.04866	0.06612	0.02292	0.05783	0.0206	0.11238	0.03479	0.0418	0.04345	0.08095	0.04845	0.05065	0.00956	0.0645	0.03069
Chlamydia trachomatis G 9301 uid161377	0.0753	0.01635	0.06617	0.04518	0.06358	0.04865	0.06608	0.02297	0.0577	0.02057	0.11237	0.03482	0.04186	0.0435	0.08101	0.04849	0.05067	0.0096	0.06444	0.03068
Chlamydia trachomatis G 9768 uid161353	0.07528	0.01635	0.06617	0.04519	0.06363	0.0487	0.06607	0.02297	0.05769	0.02057	0.11236	0.03484	0.04181	0.04351	0.08094	0.04851	0.05064	0.00959	0.06447	0.03071
Chlamydia trachomatis G SotonG1 uid196779	0.07535	0.01628	0.06621	0.04534	0.06351	0.04831	0.06607	0.02304	0.05761	0.02046	0.11226	0.03491	0.04201	0.04369	0.08119	0.04828	0.05101	0.00954	0.06428	0.03063
Chlamydia trachomatis Ia SotonIa1 uid196780	0.07532	0.01627	0.06619	0.04533	0.06346	0.04831	0.06603	0.0231	0.05751	0.02041	0.11215	0.0349	0.04196	0.04371	0.0814	0.04836	0.05112	0.00956	0.06426	0.03067
Chlamydia trachomatis IU824 uid193712	0.0752	0.0162	0.06629	0.04529	0.06356	0.04842	0.06635	0.02309	0.05755	0.0204	0.11238	0.03494	0.04188	0.04358	0.08107	0.04831	0.05103	0.00961	0.06428	0.03058
Chlamydia trachomatis IU888 uid193713	0.07522	0.01619	0.0663	0.04534	0.06354	0.04844	0.06632	0.02306	0.05764	0.0204	0.1123	0.03498	0.04186	0.04356	0.08105	0.04828	0.05101	0.00961	0.0643	0.0306
Chlamydia trachomatis J 6276tet1 uid213394	0.07558	0.01618	0.06617	0.04519	0.06355	0.04849	0.06572	0.02301	0.05791	0.02054	0.11217	0.03479	0.04191	0.04375	0.08092	0.04863	0.0509	0.00969	0.06409	0.0308
Chlamydia trachomatis K SotonK1 uid196782	0.0754	0.01626	0.06622	0.04535	0.06346	0.04831	0.06611	0.02305	0.05758	0.02047	0.11228	0.03489	0.04198	0.04367	0.08118	0.04829	0.05104	0.00956	0.06425	0.03067
Chlamydia trachomatis L1 115 uid196784	0.07555	0.01627	0.06606	0.04531	0.06349	0.04819	0.06608	0.02297	0.05768	0.0204	0.11217	0.03493	0.04188	0.04375	0.08141	0.04835	0.05096	0.00962	0.06426	0.03067
Chlamydia trachomatis L1 224 uid196785	0.07553	0.01627	0.06606	0.04528	0.06347	0.04821	0.0661	0.02298	0.0577	0.02041	0.11221	0.03493	0.04189	0.04375	0.08134	0.04838	0.05092	0.00963	0.06427	0.03068
Chlamydia trachomatis L1 440 LN uid196783	0.07553	0.01627	0.06604	0.04534	0.06348	0.0482	0.06605	0.02296	0.05767	0.02042	0.11215	0.03494	0.04185	0.04373	0.0815	0.04835	0.05097	0.00962	0.06425	0.03068
Chlamydia trachomatis L2 25667R uid196786	0.07552	0.01628	0.06603	0.04532	0.0635	0.04821	0.06606	0.02298	0.05768	0.02041	0.11217	0.03492	0.04188	0.04376	0.08137	0.04836	0.05098	0.00962	0.06428	0.03067
Chlamydia trachomatis L2 434 Bu f uid198644	0.0754	0.01624	0.06591	0.04522	0.06341	0.04857	0.06597	0.02294	0.05776	0.02055	0.11227	0.03497	0.04184	0.04376	0.08133	0.04836	0.05091	0.00966	0.06422	0.03072
Chlamydia trachomatis L2 434 Bu i uid198643	0.07539	0.01622	0.06591	0.04522	0.06341	0.04856	0.06596	0.02295	0.05776	0.02055	0.11225	0.03498	0.04184	0.04375	0.08134	0.04838	0.05092	0.00966	0.06422	0.03073
Chlamydia trachomatis L2b 795 uid196791	0.07555	0.01626	0.06601	0.04531	0.06349	0.04826	0.06605	0.023	0.05767	0.02042	0.11216	0.03491	0.04186	0.04374	0.08138	0.04839	0.05095	0.00963	0.0643	0.03066
Chlamydia trachomatis L2b 8200 07 uid196787	0.07551	0.01627	0.06602	0.0453	0.06349	0.04826	0.06607	0.02297	0.05768	0.02042	0.11219	0.03492	0.04187	0.04372	0.08137	0.0484	0.05097	0.00963	0.06429	0.03065
Chlamydia trachomatis L2b Ams1 uid196792	0.07552	0.01626	0.06602	0.0453	0.06349	0.04826	0.06607	0.02297	0.05768	0.02042	0.11219	0.03492	0.04187	0.04373	0.08136	0.0484	0.05096	0.00963	0.06429	0.03065
Chlamydia trachomatis L2b Ams2 uid196793	0.0755	0.01624	0.06606	0.04533	0.06344	0.04824	0.06606	0.02299	0.05772	0.02042	0.11216	0.03493	0.04187	0.04375	0.08138	0.04841	0.05099	0.00958	0.06428	0.03064
Chlamydia trachomatis L2b Ams3 uid196794	0.07551	0.01626	0.06602	0.04529	0.06349	0.04826	0.06608	0.02299	0.05769	0.02042	0.11218	0.0349	0.04188	0.04373	0.08136	0.04839	0.05098	0.00963	0.06429	0.03065
Chlamydia trachomatis L2b Ams4 uid196795	0.07554	0.01626	0.06601	0.04531	0.06349	0.04826	0.06605	0.023	0.05767	0.02042	0.11216	0.03492	0.04186	0.04373	0.0814	0.04839	0.05095	0.00963	0.0643	0.03066
Chlamydia trachomatis L2b Ams5 uid196796	0.07552	0.01627	0.06601	0.04529	0.0635	0.04822	0.06605	0.023	0.05767	0.02042	0.11216	0.03491	0.04187	0.04374	0.08142	0.04841	0.05097	0.00962	0.06428	0.03064
Chlamydia trachomatis L2b Canada1 uid196798	0.07548	0.01628	0.06597	0.04533	0.06353	0.04822	0.06601	0.023	0.05773	0.02044	0.1122	0.03491	0.04187	0.04368	0.08139	0.0484	0.05098	0.00963	0.0643	0.03064
Chlamydia trachomatis L2b Canada2 uid196799	0.07552	0.01626	0.06601	0.04529	0.06349	0.04827	0.06606	0.023	0.05768	0.02042	0.11217	0.03492	0.04187	0.04373	0.08138	0.04842	0.05094	0.00963	0.06429	0.03066
Chlamydia trachomatis L2b CV204 uid196790	0.0755	0.01627	0.06602	0.0453	0.06349	0.04827	0.06608	0.02297	0.05769	0.02041	0.11219	0.03492	0.04187	0.04373	0.08135	0.04839	0.05097	0.00963	0.0643	0.03066
Chlamydia trachomatis L2b UCH 1 proctitis uid61635	0.07551	0.01626	0.06607	0.04529	0.06356	0.04832	0.06607	0.02293	0.05783	0.02042	0.11224	0.03496	0.04181	0.04371	0.08117	0.0483	0.05107	0.00963	0.06416	0.03069
Chlamydia trachomatis L2b UCH 2 uid196788	0.07551	0.01627	0.06602	0.0453	0.06349	0.04826	0.06607	0.02297	0.05768	0.02042	0.11219	0.03492	0.04187	0.04372	0.08137	0.0484	0.05097	0.00963	0.06428	0.03065
Chlamydia trachomatis L2c uid68843	0.07526	0.01617	0.06607	0.04526	0.06344	0.04865	0.06593	0.02289	0.0579	0.02046	0.11225	0.03496	0.04201	0.04365	0.08146	0.04832	0.05096	0.0096	0.0641	0.03066
Chlamydia trachomatis L3 404 LN uid196797	0.07557	0.01627	0.06606	0.0453	0.06355	0.04819	0.06604	0.02299	0.05766	0.0204	0.11217	0.03493	0.04186	0.04376	0.08141	0.04832	0.05096	0.00961	0.06428	0.03068
Chlamydia trachomatis RC F 69 uid213385	0.07538	0.01633	0.0661	0.04523	0.06342	0.04873	0.06609	0.02295	0.05793	0.02059	0.11236	0.03474	0.04176	0.0435	0.08122	0.04842	0.05055	0.00961	0.06441	0.03067
Chlamydia trachomatis RC F s 342 uid213391	0.07562	0.01607	0.06615	0.04528	0.0635	0.0487	0.06574	0.02303	0.0581	0.02049	0.11209	0.03474	0.04183	0.04369	0.08087	0.0486	0.05083	0.00966	0.06427	0.03075
Chlamydia trachomatis RC F s 852 uid213387	0.07557	0.0161	0.06615	0.04527	0.06348	0.04866	0.06582	0.02301	0.05818	0.02053	0.11215	0.03476	0.04185	0.04375	0.08083	0.04855	0.05075	0.00965	0.06419	0.03075
Chlamydia trachomatis RC J 943 uid213388	0.07542	0.01635	0.06606	0.04521	0.06346	0.04861	0.06601	0.02296	0.05768	0.02054	0.1124	0.03473	0.04174	0.04363	0.0812	0.04855	0.05061	0.00966	0.06449	0.03069
Chlamydia trachomatis RC J 953 uid213389	0.07544	0.01636	0.0661	0.04517	0.06355	0.04866	0.06603	0.02295	0.05763	0.02061	0.11244	0.0348	0.04178	0.04354	0.08119	0.04839	0.05059	0.00964	0.06444	0.0307
Chlamydia trachomatis RC J 966 uid213393	0.07543	0.01634	0.06608	0.04516	0.06342	0.04861	0.06601	0.02297	0.05774	0.02058	0.11238	0.03479	0.04177	0.04361	0.0812	0.0485	0.05059	0.00966	0.06445	0.03069
Chlamydia trachomatis RC J 971 uid213395	0.07542	0.01635	0.06608	0.04517	0.0635	0.04863	0.06599	0.02296	0.05773	0.02065	0.11243	0.03481	0.04174	0.04359	0.08113	0.04848	0.05055	0.00965	0.06445	0.03071
Chlamydia trachomatis RC J s 122 uid213392	0.07573	0.01612	0.06601	0.04522	0.06354	0.04845	0.06571	0.02295	0.05803	0.02066	0.11192	0.03487	0.0419	0.04369	0.0807	0.0487	0.05085	0.00968	0.06449	0.03077
Chlamydia trachomatis RC L2 55 uid213396	0.07541	0.01632	0.06606	0.04524	0.0634	0.04864	0.06601	0.02295	0.0578	0.02056	0.11239	0.03481	0.04174	0.04363	0.08118	0.04852	0.05057	0.00965	0.06437	0.03075
Chlamydia trachomatis RC L2 s 3 uid213390	0.07532	0.01617	0.06613	0.04529	0.06331	0.04871	0.06606	0.023	0.05794	0.02054	0.11221	0.03482	0.04173	0.04362	0.081	0.04861	0.05062	0.00961	0.06444	0.03085
Chlamydia trachomatis RC L2 s 46 uid213386	0.07538	0.0163	0.06603	0.04522	0.0633	0.04872	0.06606	0.02296	0.05783	0.02053	0.1124	0.03485	0.04172	0.04364	0.08113	0.04852	0.05053	0.00965	0.06443	0.0308
Chlamydia trachomatis Sweden2 uid161995	0.07519	0.01621	0.06627	0.04537	0.0637	0.04831	0.06615	0.02302	0.05767	0.0204	0.11224	0.03493	0.04188	0.04353	0.08118	0.04832	0.05112	0.00959	0.06434	0.03059
Chlamydia trachomatis uid196771	0.0752	0.01626	0.0661	0.04533	0.06357	0.04828	0.06609	0.02306	0.05745	0.02037	0.112	0.03496	0.0419	0.04378	0.08136	0.04832	0.05132	0.00961	0.06429	0.03073
Chlamydia trachomatis uid196776	0.07533	0.01628	0.06622	0.04533	0.06351	0.04837	0.06609	0.02301	0.05752	0.0204	0.11216	0.03496	0.04188	0.04369	0.08122	0.04834	0.05108	0.00958	0.06437	0.03066
Chlamydia trachomatis uid196778	0.07537	0.01629	0.06624	0.04532	0.06353	0.04826	0.06607	0.02302	0.0576	0.02039	0.11212	0.03495	0.0419	0.04367	0.08134	0.04829	0.0511	0.00958	0.06431	0.03066
Chlamydia trachomatis uid196781	0.07534	0.01626	0.0662	0.04533	0.06346	0.0483	0.06603	0.02309	0.0575	0.02041	0.11213	0.03491	0.04196	0.0437	0.08142	0.04836	0.05112	0.00956	0.06424	0.03067
Chlamydia trachomatis uid196789	0.07552	0.01627	0.06602	0.04529	0.06349	0.04826	0.06607	0.02298	0.05769	0.02042	0.11218	0.03493	0.04187	0.04372	0.08136	0.0484	0.05097	0.00963	0.06429	0.03066
Chlamydia trachomatis uid196800	0.07554	0.01626	0.06606	0.04535	0.0635	0.04819	0.06606	0.02295	0.05764	0.02041	0.11212	0.03498	0.04187	0.04372	0.08147	0.04833	0.051	0.00962	0.06423	0.03069
Chlamydia trachomatis uid216090	0.07523	0.01623	0.06608	0.04512	0.06334	0.04869	0.06594	0.02291	0.05786	0.0206	0.11233	0.03492	0.0418	0.0437	0.08142	0.04831	0.05101	0.00956	0.06426	0.0307
Chlamydophila abortus S26 3 uid57963	0.0693	0.01602	0.06405	0.04655	0.06162	0.04663	0.07157	0.02568	0.06137	0.02055	0.11058	0.03896	0.04007	0.04395	0.07957	0.04478	0.05354	0.00961	0.06226	0.03332
Chlamydophila caviae GPIC uid57783	0.07122	0.01612	0.06467	0.04719	0.06203	0.04639	0.07122	0.02373	0.06265	0.0205	0.11027	0.04071	0.0392	0.04338	0.08015	0.04479	0.05307	0.00953	0.0607	0.03246
Chlamydophila felis Fe C 56 uid57971	0.06833	0.01611	0.06382	0.04627	0.06234	0.04706	0.0718	0.02342	0.06257	0.02003	0.11048	0.04163	0.03933	0.04327	0.0826	0.04504	0.05291	0.00954	0.06079	0.03264
Chlamydophila pecorum E58 uid66295	0.07064	0.01603	0.06741	0.04117	0.06194	0.04837	0.06797	0.02518	0.0624	0.01985	0.11529	0.03638	0.04158	0.04515	0.0819	0.04493	0.05141	0.00961	0.06015	0.03265
Chlamydophila pneumoniae AR39 uid57809	0.06959	0.01603	0.06602	0.04503	0.06231	0.04765	0.06926	0.02379	0.06181	0.01952	0.11337	0.03822	0.0402	0.04462	0.08031	0.04565	0.05283	0.01008	0.06108	0.03263
Chlamydophila pneumoniae CWL029 uid57811	0.06998	0.01594	0.06593	0.04515	0.06254	0.04735	0.06936	0.02383	0.06138	0.01936	0.11322	0.03812	0.04033	0.04486	0.08033	0.04557	0.05279	0.01011	0.0613	0.03256
Chlamydophila pneumoniae J138 uid57829	0.06984	0.01594	0.06562	0.04519	0.06274	0.04747	0.0691	0.02383	0.06127	0.01924	0.113	0.03861	0.04034	0.04465	0.08066	0.04546	0.05336	0.01007	0.06093	0.03266
Chlamydophila pneumoniae LPCoLN uid159529	0.06944	0.01565	0.06623	0.04528	0.06234	0.04774	0.069	0.02374	0.06193	0.01931	0.11326	0.03865	0.04025	0.04471	0.08047	0.04518	0.05327	0.01013	0.06085	0.03256
Chlamydophila pneumoniae TW 183 uid57997	0.06945	0.01605	0.06528	0.04503	0.06256	0.04781	0.0693	0.02374	0.06138	0.01942	0.11306	0.03879	0.04011	0.04452	0.08086	0.04565	0.05339	0.01004	0.06084	0.03274
Chlamydophila psittaci 01DC11 uid159527	0.06876	0.01593	0.06449	0.04697	0.06163	0.04635	0.07215	0.02456	0.06185	0.01992	0.11015	0.04071	0.03969	0.04349	0.08123	0.0446	0.05334	0.00954	0.06149	0.03314
Chlamydophila psittaci 02DC15 uid159521	0.06878	0.01596	0.06428	0.04702	0.06185	0.04636	0.07202	0.02447	0.0618	0.01986	0.10994	0.04097	0.03962	0.04343	0.08143	0.04435	0.05368	0.00956	0.06141	0.03323
Chlamydophila psittaci 08DC60 uid159525	0.06875	0.01598	0.06457	0.04695	0.06156	0.04636	0.07225	0.02458	0.0619	0.01997	0.11031	0.0405	0.03966	0.0435	0.08102	0.0447	0.05314	0.00953	0.06164	0.03316
Chlamydophila psittaci 6BC uid159845	0.06835	0.01603	0.06433	0.04698	0.06142	0.04656	0.07211	0.02458	0.06208	0.02017	0.11049	0.04073	0.03964	0.04342	0.08082	0.04468	0.05319	0.00952	0.06157	0.03335
Chlamydophila psittaci 6BC uid63621	0.06896	0.01587	0.06442	0.04721	0.0619	0.04616	0.07187	0.0245	0.06186	0.01973	0.10984	0.041	0.03967	0.04349	0.08143	0.04432	0.05373	0.00953	0.06132	0.03316
Chlamydophila psittaci C19 98 uid159523	0.06876	0.01595	0.06433	0.04704	0.06176	0.04636	0.07204	0.02452	0.06184	0.0199	0.10998	0.04088	0.03966	0.04347	0.08132	0.04448	0.05352	0.00956	0.06143	0.03321
Chlamydophila psittaci CP3 uid175578	0.06824	0.01606	0.06423	0.04699	0.06162	0.04667	0.07201	0.02458	0.06181	0.02026	0.11024	0.0408	0.03955	0.04337	0.08128	0.04468	0.05323	0.00954	0.06145	0.03339
Chlamydophila psittaci Mat116 uid189026	0.06862	0.01595	0.06482	0.04718	0.0615	0.04623	0.07216	0.0247	0.06177	0.0204	0.11052	0.04024	0.03969	0.04342	0.08054	0.04495	0.05282	0.00949	0.06188	0.03314
Chlamydophila psittaci NJ1 uid175579	0.06823	0.01596	0.06453	0.04693	0.06143	0.04675	0.07235	0.02451	0.06205	0.02009	0.1104	0.04089	0.03965	0.0433	0.08112	0.04458	0.05308	0.00951	0.06141	0.03323
Chlamydophila psittaci RD1 uid162063	0.06858	0.01595	0.06443	0.04688	0.06157	0.04647	0.07218	0.02453	0.06186	0.02012	0.11029	0.04043	0.03972	0.04353	0.08088	0.04486	0.05312	0.00956	0.06177	0.03327
Chlorobaculum parvum NCIB 8327 uid59185	0.08996	0.01074	0.06899	0.05398	0.07579	0.04324	0.06288	0.0209	0.05171	0.02706	0.10021	0.03439	0.03242	0.04441	0.06385	0.05783	0.05133	0.01107	0.07061	0.02863
Chlorobium chlorochromatii CaD3 uid58375	0.0936	0.00968	0.06272	0.05156	0.07106	0.04095	0.06429	0.02193	0.04948	0.02362	0.10043	0.04459	0.03821	0.03839	0.06721	0.04661	0.0646	0.01011	0.07014	0.03082
Chlorobium limicola DSM 245 uid58127	0.0866	0.0113	0.06699	0.05488	0.07716	0.04395	0.0646	0.02112	0.05028	0.02566	0.1013	0.03638	0.03116	0.04252	0.06658	0.05929	0.0517	0.01035	0.06759	0.0306
Chlorobium luteolum DSM 273 uid58175	0.09585	0.00995	0.06703	0.05262	0.08133	0.04115	0.06027	0.02121	0.0429	0.02781	0.10248	0.03044	0.02963	0.04585	0.06654	0.06445	0.05299	0.01058	0.06937	0.02754
Chlorobium phaeobacteroides BS1 uid58131	0.07928	0.01119	0.07015	0.05514	0.07336	0.04468	0.06573	0.02152	0.05719	0.02599	0.09978	0.03723	0.03204	0.04099	0.06671	0.05707	0.05045	0.01066	0.06929	0.03156
Chlorobium phaeobacteroides DSM 266 uid58133	0.08244	0.01148	0.06638	0.05357	0.07316	0.04448	0.06589	0.02159	0.05494	0.02512	0.10225	0.03819	0.03339	0.0412	0.06787	0.05747	0.05223	0.01063	0.06667	0.03106
Chlorobium phaeovibrioides DSM 265 uid58129	0.09266	0.01012	0.06859	0.05202	0.07976	0.04231	0.06156	0.02087	0.0467	0.02754	0.10199	0.03304	0.03032	0.04418	0.06844	0.05964	0.05321	0.01016	0.06916	0.02775
Chlorobium tepidum TLS uid57897	0.09248	0.01151	0.06705	0.05171	0.07579	0.04362	0.06284	0.02128	0.05272	0.0277	0.09941	0.03418	0.03133	0.0452	0.06295	0.06049	0.05026	0.0109	0.07063	0.02796
Chloroflexus aggregans DSM 9485 uid58621	0.11223	0.00836	0.0541	0.04999	0.07599	0.03338	0.05946	0.02167	0.01893	0.02011	0.11251	0.02753	0.04025	0.06018	0.04778	0.07665	0.0613	0.01606	0.07633	0.02719
Chloroflexus aurantiacus J 10 fl uid57657	0.11275	0.00818	0.05401	0.0512	0.07633	0.03399	0.05942	0.02124	0.01782	0.02007	0.11303	0.02732	0.04226	0.05909	0.04927	0.07586	0.0601	0.01595	0.07501	0.02712
Chloroflexus Y 400 fl uid59085	0.11262	0.00873	0.05355	0.05088	0.07648	0.03364	0.05886	0.02169	0.01776	0.0202	0.11226	0.02712	0.04217	0.0597	0.04985	0.07661	0.06003	0.01598	0.07484	0.02702
Chloroherpeton thalassium ATCC 35110 uid59187	0.08115	0.00899	0.07161	0.05218	0.06618	0.04958	0.0689	0.02031	0.06571	0.0233	0.0993	0.04308	0.03601	0.03819	0.06812	0.04505	0.05272	0.00984	0.06507	0.0347
Chromobacterium violaceum ATCC 12472 uid58001	0.1249	0.01031	0.05379	0.05443	0.08399	0.03439	0.04417	0.02188	0.03592	0.02455	0.11492	0.02868	0.04388	0.04958	0.05645	0.06869	0.04248	0.01467	0.06748	0.02482
Chromohalobacter salexigens DSM 3043 uid62921	0.11512	0.00955	0.06204	0.06111	0.08127	0.03443	0.0457	0.02551	0.02505	0.02513	0.11258	0.02441	0.03749	0.04903	0.05368	0.0747	0.05221	0.01495	0.0721	0.02394
Chroococcidiopsis thermalis PCC 7203 uid183002	0.08876	0.01006	0.0601	0.04815	0.06784	0.03934	0.06525	0.01854	0.04254	0.01872	0.10974	0.03868	0.05503	0.04772	0.06325	0.05653	0.05677	0.01455	0.06805	0.03038
Chthonomonas calidirosea T49 uid208678	0.09842	0.01163	0.06063	0.047	0.07526	0.03691	0.05286	0.025	0.03331	0.02053	0.11045	0.03214	0.04409	0.05953	0.05345	0.06614	0.05533	0.01474	0.07138	0.0312
Citrobacter koseri ATCC BAA 895 uid58143	0.0976	0.01174	0.05504	0.05148	0.07384	0.03958	0.05863	0.02336	0.04119	0.02813	0.10765	0.03788	0.04485	0.04448	0.05873	0.05781	0.05443	0.01506	0.07079	0.02773
Citrobacter rodentium ICC168 uid43089	0.0991	0.0112	0.05683	0.05141	0.07461	0.03801	0.0579	0.02208	0.04237	0.0272	0.1073	0.03779	0.04384	0.04459	0.0595	0.05877	0.05392	0.01529	0.07015	0.02815
Clavibacter michiganensis NCPPB 382 uid61625	0.14239	0.00462	0.05306	0.06592	0.09301	0.02783	0.04115	0.01975	0.01695	0.0171	0.10016	0.0153	0.02635	0.05747	0.05516	0.07766	0.06078	0.01369	0.09345	0.01821
Clavibacter michiganensis nebraskensis NCPPB 2581 uid195908	0.14162	0.00456	0.05333	0.06585	0.09231	0.02779	0.04083	0.01981	0.01726	0.01724	0.10052	0.0154	0.02639	0.05756	0.05461	0.0785	0.06072	0.01356	0.09383	0.0183
Clavibacter michiganensis sepedonicus uid61577	0.14006	0.00477	0.05326	0.06487	0.09209	0.02778	0.0411	0.02126	0.01737	0.01705	0.09867	0.01573	0.02641	0.05764	0.05532	0.08099	0.06054	0.01366	0.09268	0.01875
Clostridiales genomosp BVAB3 UPII9 5 uid46219	0.09066	0.01323	0.0617	0.0538	0.06927	0.04214	0.06878	0.01785	0.06477	0.02501	0.10087	0.04641	0.03284	0.04079	0.05842	0.04781	0.05427	0.00935	0.06591	0.03613
Clostridium acetobutylicum ATCC 824 uid57677	0.05649	0.01198	0.06868	0.05573	0.06342	0.04471	0.09635	0.0133	0.09429	0.02593	0.08622	0.06528	0.02323	0.02714	0.0676	0.03378	0.04936	0.0072	0.0665	0.04282
Clostridium acetobutylicum DSM 1731 uid68293	0.05639	0.01203	0.06836	0.05558	0.0633	0.04484	0.09654	0.01334	0.09422	0.02593	0.08634	0.06538	0.02323	0.0271	0.06773	0.03376	0.04944	0.00724	0.06631	0.04294
Clostridium acetobutylicum EA 2018 uid159515	0.05638	0.01203	0.06841	0.05561	0.06329	0.04484	0.09655	0.01334	0.09424	0.02593	0.08633	0.06538	0.02322	0.02708	0.06773	0.03376	0.04943	0.00722	0.0663	0.04293
Clostridium acidurici 9a uid176126	0.04984	0.00957	0.07789	0.05813	0.06393	0.04033	0.10536	0.01375	0.08969	0.02555	0.09141	0.05944	0.0242	0.02727	0.06752	0.0357	0.0502	0.00637	0.0644	0.03945
Clostridium beijerinckii NCIMB 8052 uid58137	0.05741	0.0118	0.07413	0.05686	0.06428	0.04332	0.09921	0.01348	0.08768	0.02586	0.08936	0.06525	0.0243	0.02737	0.06641	0.03268	0.04969	0.00736	0.06273	0.04083
Clostridium BNL1100 uid84307	0.06368	0.01261	0.06666	0.0562	0.06803	0.04307	0.08604	0.01452	0.07787	0.02635	0.08787	0.05742	0.02981	0.03238	0.06733	0.03679	0.05595	0.00904	0.0673	0.04108
Clostridium botulinum A ATCC 19397 uid58927	0.05411	0.01244	0.07479	0.05333	0.06272	0.0437	0.10388	0.01368	0.09915	0.02654	0.09	0.06585	0.02193	0.02794	0.06137	0.03162	0.04678	0.00684	0.0617	0.04162
Clostridium botulinum A ATCC 3502 uid61579	0.05434	0.01237	0.07477	0.05336	0.06285	0.04373	0.10395	0.01359	0.099	0.02662	0.08986	0.06557	0.02187	0.028	0.0613	0.03155	0.04684	0.00685	0.06199	0.04157
Clostridium botulinum A Hall uid58931	0.05421	0.01244	0.07467	0.05332	0.0631	0.04372	0.10428	0.01361	0.09874	0.02652	0.09002	0.06558	0.02171	0.02811	0.06135	0.03154	0.04673	0.00676	0.06206	0.04154
Clostridium botulinum A2 Kyoto uid59229	0.0535	0.01226	0.07521	0.05361	0.06222	0.04347	0.10364	0.01353	0.09938	0.02634	0.08983	0.06629	0.02232	0.02776	0.06122	0.03183	0.04738	0.00703	0.06128	0.0419
Clostridium botulinum A3 Loch Maree uid59149	0.05407	0.01235	0.07453	0.05338	0.06278	0.04379	0.10405	0.01363	0.09869	0.02653	0.09002	0.06564	0.022	0.02798	0.06153	0.03156	0.04703	0.00684	0.06198	0.04162
Clostridium botulinum B Eklund 17B uid59159	0.05252	0.01267	0.07547	0.05763	0.06265	0.04323	0.10139	0.01267	0.09302	0.02555	0.09018	0.06975	0.02267	0.02621	0.06399	0.03047	0.04949	0.00687	0.06186	0.04171
Clostridium botulinum B1 Okra uid59147	0.05426	0.01234	0.07481	0.05337	0.06292	0.04372	0.1037	0.01366	0.09859	0.02663	0.09012	0.06562	0.02194	0.02794	0.06147	0.03171	0.04694	0.00683	0.062	0.04143
Clostridium botulinum Ba4 657 uid59173	0.05393	0.0123	0.07526	0.05334	0.06267	0.04343	0.10366	0.0135	0.09988	0.02637	0.08979	0.06578	0.02222	0.02769	0.0611	0.03178	0.04704	0.00694	0.06166	0.04167
Clostridium botulinum BKT015925 uid66203	0.0529	0.01295	0.06991	0.05433	0.06326	0.0427	0.10367	0.01391	0.09725	0.02578	0.08684	0.06761	0.02395	0.0285	0.06298	0.03253	0.04935	0.00625	0.06489	0.04045
Clostridium botulinum E3 Alaska E43 uid59157	0.05309	0.01249	0.07477	0.05719	0.06282	0.04343	0.10262	0.01259	0.09225	0.02546	0.09063	0.07007	0.02217	0.02625	0.06478	0.03001	0.04941	0.00649	0.06264	0.04085
Clostridium botulinum F 230613 uid159513	0.0543	0.01235	0.07419	0.05327	0.06328	0.04376	0.10392	0.01351	0.09818	0.02674	0.09024	0.06538	0.02192	0.02821	0.06119	0.03168	0.04737	0.00685	0.06256	0.04113
Clostridium botulinum F Langeland uid58929	0.05411	0.01224	0.07496	0.05341	0.06293	0.04349	0.10351	0.01352	0.09893	0.02652	0.09	0.06586	0.022	0.02797	0.06151	0.03162	0.04718	0.00684	0.06216	0.04125
Clostridium botulinum H04402 065 uid162091	0.05425	0.0123	0.07481	0.05328	0.06289	0.0436	0.10363	0.01358	0.09862	0.02668	0.09011	0.06558	0.02195	0.02793	0.0615	0.03177	0.04697	0.00682	0.06204	0.04168
Clostridium cellulolyticum H10 uid58709	0.06405	0.01234	0.06673	0.05565	0.06839	0.04224	0.08574	0.01465	0.0786	0.02604	0.08774	0.05653	0.03004	0.03268	0.0673	0.03838	0.05556	0.00904	0.06734	0.04098
Clostridium cellulovorans 743B uid51503	0.05861	0.01111	0.07347	0.05721	0.06341	0.04362	0.09487	0.01378	0.08475	0.02421	0.08784	0.06266	0.02589	0.0278	0.06568	0.03328	0.05537	0.00819	0.06523	0.04303
Clostridium cf saccharolyticum K10 uid197201	0.08249	0.01534	0.08171	0.05263	0.07733	0.04102	0.06495	0.01636	0.06005	0.0308	0.09263	0.03633	0.03284	0.03613	0.05917	0.05651	0.05127	0.00932	0.06616	0.03695
Clostridium clariflavum DSM 19732 uid82345	0.06095	0.01209	0.07471	0.05735	0.06361	0.044	0.09012	0.01382	0.08361	0.0247	0.08776	0.0565	0.02587	0.03258	0.06268	0.04024	0.04992	0.00891	0.06701	0.04357
Clostridium difficile 630 uid57679	0.05361	0.01244	0.07407	0.0571	0.06331	0.04344	0.09897	0.01357	0.0911	0.0271	0.09081	0.06307	0.02393	0.02738	0.06539	0.03221	0.04928	0.00623	0.06616	0.04084
Clostridium difficile BI1 uid158363	0.05329	0.01254	0.07332	0.05666	0.06333	0.04338	0.10055	0.01354	0.09108	0.02701	0.09093	0.06364	0.02337	0.0273	0.06583	0.03188	0.04881	0.00618	0.06649	0.04087
Clostridium difficile CD196 uid41017	0.05327	0.01254	0.0732	0.05661	0.06334	0.04343	0.1006	0.01352	0.09095	0.02712	0.09103	0.06369	0.02329	0.0273	0.06574	0.03189	0.04878	0.00618	0.06654	0.04099
Clostridium difficile R20291 uid40921	0.05338	0.01254	0.0735	0.05668	0.06329	0.04334	0.10011	0.01361	0.09094	0.02717	0.0911	0.06342	0.02347	0.02727	0.0657	0.03223	0.04877	0.00621	0.06631	0.04099
Clostridium kluyveri DSM 555 uid58885	0.0556	0.01326	0.07012	0.05342	0.06357	0.04329	0.09993	0.01458	0.09008	0.02686	0.08827	0.06208	0.02601	0.02892	0.06632	0.03595	0.049	0.00726	0.064	0.04148
Clostridium kluyveri NBRC 12016 uid59369	0.05547	0.01327	0.06992	0.0532	0.06378	0.04361	0.10035	0.01456	0.08982	0.02736	0.08854	0.06196	0.02565	0.02884	0.06622	0.03586	0.04872	0.00716	0.0642	0.04149
Clostridium lentocellum DSM 5427 uid49117	0.06719	0.01233	0.07731	0.04992	0.06654	0.04006	0.08498	0.01744	0.07608	0.02838	0.09414	0.04868	0.0344	0.03114	0.05959	0.03503	0.05785	0.0089	0.06657	0.04344
Clostridium ljungdahlii DSM 13528 uid50583	0.05801	0.01381	0.06593	0.05486	0.06518	0.04372	0.09664	0.01345	0.09294	0.0272	0.08776	0.06192	0.02509	0.02935	0.06768	0.03236	0.04979	0.00717	0.06676	0.04038
Clostridium novyi NT uid58643	0.05394	0.01251	0.07431	0.05561	0.06303	0.04281	0.1008	0.01368	0.09974	0.0262	0.08723	0.06601	0.02247	0.02777	0.06024	0.03323	0.0475	0.00602	0.06638	0.04053
Clostridium pasteurianum BC1 uid201478	0.05826	0.01183	0.06818	0.05473	0.06364	0.04456	0.10046	0.01432	0.08951	0.02516	0.0893	0.06521	0.02535	0.02931	0.06464	0.03396	0.04993	0.00771	0.06304	0.04092
Clostridium perfringens 13 uid57681	0.05477	0.01129	0.08128	0.05528	0.06696	0.04591	0.09564	0.01299	0.09259	0.0253	0.09345	0.06362	0.01962	0.02735	0.06192	0.03341	0.04607	0.00695	0.06559	0.04005
Clostridium perfringens ATCC 13124 uid57901	0.0542	0.01124	0.08114	0.05542	0.06642	0.04633	0.09534	0.01294	0.09334	0.0249	0.09295	0.06461	0.01963	0.02733	0.06221	0.0331	0.04628	0.00712	0.06521	0.0403
Clostridium perfringens SM101 uid58117	0.05384	0.01153	0.08041	0.0544	0.0653	0.04638	0.097	0.01317	0.09485	0.0249	0.0941	0.06439	0.01973	0.02703	0.06208	0.03404	0.04538	0.00667	0.06442	0.04038
Clostridium phytofermentans ISDg uid58519	0.06326	0.01328	0.07311	0.05358	0.06535	0.04318	0.08443	0.01651	0.07426	0.02847	0.09247	0.05263	0.03083	0.03107	0.06417	0.0371	0.05741	0.00851	0.06669	0.04368
Clostridium saccharolyticum WM1 uid51419	0.07497	0.01392	0.07325	0.05353	0.07562	0.04149	0.07297	0.01732	0.06541	0.03166	0.09157	0.0428	0.03229	0.03545	0.06117	0.04489	0.05415	0.00946	0.06774	0.04034
Clostridium saccharoperbutylacetonicum ATCC 27021 uid189747	0.05843	0.01208	0.07414	0.05571	0.06363	0.04405	0.09781	0.01371	0.08848	0.02593	0.08883	0.06606	0.02495	0.02745	0.06391	0.03114	0.05061	0.00822	0.06242	0.04243
Clostridium stercorarium DSM 8532 uid186819	0.06634	0.01194	0.07399	0.05348	0.06854	0.04453	0.08409	0.01564	0.07126	0.02711	0.09016	0.05042	0.02581	0.03648	0.05715	0.04872	0.05126	0.00935	0.07153	0.04217
Clostridium stercorarium DSM 8532 uid195569	0.06659	0.01176	0.07424	0.05377	0.06858	0.04424	0.08406	0.01559	0.07109	0.02698	0.09012	0.05041	0.02575	0.03657	0.05712	0.04852	0.05132	0.00939	0.07173	0.04216
Clostridium sticklandii uid59585	0.06362	0.00898	0.0755	0.05947	0.06252	0.04271	0.09476	0.01529	0.08454	0.0294	0.09221	0.05447	0.02646	0.03014	0.06785	0.03385	0.04898	0.00594	0.06385	0.03944
Clostridium SY8519 uid68705	0.08494	0.01549	0.07245	0.0561	0.07447	0.03794	0.06795	0.01998	0.06055	0.0296	0.08735	0.03752	0.03428	0.03681	0.05881	0.05601	0.05554	0.00891	0.06651	0.0388
Clostridium tetani E88 uid57683	0.05256	0.0113	0.07677	0.05386	0.06344	0.0439	0.10407	0.01349	0.09954	0.02617	0.08993	0.0651	0.0215	0.02759	0.06153	0.03323	0.04678	0.00641	0.06179	0.04107
Clostridium thermocellum ATCC 27405 uid57917	0.06386	0.01169	0.0762	0.05702	0.06681	0.04243	0.08504	0.01421	0.08088	0.02518	0.08653	0.05386	0.02569	0.03395	0.06046	0.04361	0.05031	0.00881	0.07118	0.04228
Clostridium thermocellum DSM 1313 uid161989	0.06435	0.01175	0.07579	0.05713	0.06771	0.04266	0.08509	0.014	0.08016	0.02514	0.0863	0.0536	0.02528	0.03431	0.06088	0.04254	0.05046	0.00866	0.07233	0.04185
Collimonas fungivorans Ter331 uid70793	0.11841	0.00912	0.04863	0.05174	0.08051	0.03758	0.05264	0.022	0.03961	0.025	0.10555	0.03361	0.04426	0.04814	0.06221	0.05881	0.05295	0.01299	0.07064	0.02561
Colwellia psychrerythraea 34H uid57855	0.08124	0.01014	0.05909	0.0555	0.06369	0.04364	0.07158	0.02152	0.06051	0.02424	0.10317	0.05065	0.0451	0.03507	0.07207	0.03758	0.05631	0.01127	0.06616	0.03149
Comamonas testosteroni CNB 2 uid62961	0.12443	0.00965	0.05368	0.0493	0.08126	0.03393	0.04459	0.02257	0.03634	0.02761	0.10788	0.02799	0.04887	0.04917	0.05896	0.06264	0.04925	0.01573	0.07339	0.02275
Conexibacter woesei DSM 14684 uid43467	0.14899	0.00779	0.05738	0.06	0.09582	0.02828	0.03644	0.01966	0.01462	0.01617	0.10486	0.01676	0.0265	0.05776	0.04855	0.08729	0.05587	0.01321	0.08593	0.01812
Coprococcus ART55 1 uid197176	0.07537	0.01503	0.06943	0.06788	0.07155	0.03834	0.07458	0.01641	0.0679	0.03331	0.08106	0.04477	0.0286	0.02983	0.06062	0.04367	0.05498	0.00855	0.07394	0.0442
Coprococcus catus GD 7 uid197174	0.0782	0.01541	0.07305	0.05931	0.07005	0.03879	0.07369	0.01957	0.0661	0.03384	0.08725	0.04241	0.03412	0.03228	0.05774	0.04379	0.05499	0.00906	0.06882	0.04151
Coprothermobacter proteolyticus DSM 5265 uid59253	0.07644	0.00783	0.07132	0.05054	0.07263	0.04367	0.06307	0.01695	0.05977	0.02587	0.10694	0.03699	0.03269	0.04314	0.06115	0.04645	0.05208	0.01196	0.08663	0.03388
Coraliomargarita akajimensis DSM 45221 uid47079	0.09403	0.01088	0.06644	0.05919	0.07628	0.04119	0.05663	0.02142	0.04197	0.02235	0.09996	0.03586	0.03907	0.045	0.06614	0.05526	0.05506	0.01433	0.06775	0.03118
Corallococcus coralloides DSM 2259 uid157997	0.12147	0.00901	0.06201	0.05274	0.08724	0.03361	0.0281	0.02101	0.03065	0.01933	0.10959	0.02166	0.03509	0.06237	0.05559	0.0775	0.05642	0.01396	0.08201	0.02064
Coriobacterium glomerans PW2 uid65787	0.11264	0.01596	0.06032	0.06286	0.08109	0.03662	0.06115	0.01986	0.03156	0.02664	0.09414	0.02559	0.0276	0.04209	0.067	0.07313	0.05141	0.0103	0.07434	0.02569
Corynebacterium argentoratense DSM 44202 uid217419	0.11939	0.00888	0.05959	0.06234	0.08434	0.03239	0.04969	0.02216	0.0324	0.02275	0.09355	0.02836	0.03483	0.05084	0.05874	0.06046	0.05875	0.0131	0.08551	0.02193
Corynebacterium aurimucosum ATCC 700975 uid59409	0.1178	0.00729	0.06752	0.05868	0.0826	0.03382	0.04914	0.02157	0.03504	0.02227	0.09518	0.02898	0.03303	0.05025	0.05998	0.06077	0.06038	0.01383	0.07909	0.0228
Corynebacterium callunae DSM 20147 uid193714	0.11317	0.00619	0.06451	0.05662	0.08102	0.03536	0.05807	0.02056	0.03544	0.02275	0.09819	0.03236	0.03505	0.04846	0.06155	0.05595	0.05999	0.01411	0.07874	0.0219
Corynebacterium diphtheriae 241 uid83607	0.11047	0.00845	0.05886	0.0586	0.07879	0.03388	0.05613	0.02391	0.03673	0.02327	0.09382	0.03117	0.0347	0.04863	0.06223	0.05958	0.06117	0.01403	0.08264	0.02294
Corynebacterium diphtheriae 31A uid84309	0.11137	0.00862	0.05861	0.05819	0.07881	0.03354	0.05648	0.02432	0.03611	0.0234	0.09408	0.03045	0.03481	0.04871	0.06213	0.0601	0.06102	0.01425	0.08226	0.02274
Corynebacterium diphtheriae BH8 uid84311	0.11099	0.00856	0.05872	0.05819	0.07845	0.03369	0.05626	0.02402	0.03653	0.02327	0.09425	0.03071	0.03469	0.04857	0.06224	0.06048	0.06098	0.01417	0.08232	0.02291
Corynebacterium diphtheriae C7 beta uid84313	0.11071	0.0086	0.05895	0.05828	0.07858	0.03357	0.05641	0.02416	0.03658	0.02339	0.09412	0.03099	0.03485	0.0486	0.06178	0.06008	0.06142	0.01422	0.08196	0.02275
Corynebacterium diphtheriae CDCE 8392 uid84295	0.1113	0.00854	0.05872	0.05833	0.07871	0.0336	0.05641	0.02421	0.03577	0.02339	0.09467	0.03052	0.03493	0.04851	0.06214	0.05992	0.06088	0.01415	0.08273	0.02257
Corynebacterium diphtheriae HC01 uid84297	0.11049	0.00843	0.05886	0.05857	0.07875	0.03386	0.05616	0.02392	0.03673	0.02324	0.09383	0.03114	0.0347	0.04863	0.06226	0.05964	0.0612	0.01402	0.08262	0.02297
Corynebacterium diphtheriae HC02 uid84317	0.11106	0.00845	0.05891	0.05868	0.07892	0.03376	0.05621	0.02399	0.03634	0.02313	0.09436	0.03078	0.03496	0.04834	0.06194	0.05974	0.06117	0.01396	0.08236	0.02294
Corynebacterium diphtheriae HC03 uid84299	0.11048	0.0085	0.05903	0.05881	0.07868	0.03374	0.05604	0.02403	0.03656	0.02318	0.09364	0.03106	0.03479	0.0487	0.06227	0.05981	0.06119	0.01403	0.08243	0.02302
Corynebacterium diphtheriae HC04 uid84301	0.11044	0.00839	0.05881	0.05859	0.07895	0.03369	0.05615	0.02395	0.0366	0.02316	0.09383	0.03106	0.03471	0.04876	0.06223	0.05974	0.06126	0.01395	0.08287	0.02287
Corynebacterium diphtheriae INCA 402 uid83605	0.11097	0.00853	0.0588	0.05861	0.07892	0.03373	0.0563	0.02403	0.03586	0.02322	0.09453	0.03075	0.03486	0.04864	0.06209	0.05982	0.06097	0.014	0.08258	0.02278
Corynebacterium diphtheriae NCTC 13129 uid57691	0.11069	0.00848	0.05884	0.05853	0.07898	0.03364	0.05618	0.02401	0.03677	0.02318	0.09389	0.03093	0.03481	0.04869	0.06235	0.05954	0.06114	0.0141	0.08239	0.02285
Corynebacterium diphtheriae PW8 uid84303	0.11117	0.00837	0.05895	0.05875	0.07878	0.03351	0.05615	0.02402	0.03635	0.02323	0.09421	0.03063	0.0349	0.04861	0.06191	0.0604	0.06099	0.01396	0.08249	0.02262
Corynebacterium diphtheriae VA01 uid84305	0.11071	0.00841	0.05879	0.05868	0.07898	0.03382	0.0564	0.02389	0.03633	0.02323	0.09388	0.03117	0.03474	0.04863	0.06221	0.05943	0.06118	0.014	0.08276	0.02276
Corynebacterium efficiens YS 314 uid62905	0.10947	0.0072	0.06101	0.06104	0.08609	0.03244	0.05238	0.02289	0.02632	0.02339	0.09638	0.02733	0.03185	0.05405	0.05632	0.06685	0.06646	0.01453	0.08266	0.02133
Corynebacterium glutamicum ATCC 13032 uid193708	0.10788	0.0063	0.06406	0.05997	0.08045	0.03624	0.05795	0.02095	0.03475	0.02302	0.09676	0.03296	0.0338	0.04824	0.06337	0.05555	0.06172	0.01403	0.07978	0.02223
Corynebacterium glutamicum ATCC 13032 uid57905	0.10799	0.0063	0.06411	0.05996	0.08052	0.03621	0.05792	0.02095	0.03471	0.02298	0.09682	0.03292	0.03378	0.04823	0.06332	0.05553	0.06167	0.01401	0.07985	0.02222
Corynebacterium glutamicum ATCC 13032 uid61611	0.10774	0.00643	0.06384	0.05958	0.08043	0.03626	0.05788	0.02095	0.03487	0.02311	0.0968	0.03278	0.03375	0.04842	0.06357	0.05579	0.06172	0.01408	0.07982	0.02215
Corynebacterium glutamicum MB001 uid214793	0.10863	0.00625	0.06404	0.05916	0.08139	0.03606	0.05805	0.02065	0.03452	0.02298	0.09759	0.0321	0.03324	0.04857	0.06309	0.056	0.06151	0.01412	0.08031	0.02175
Corynebacterium glutamicum R uid58897	0.10866	0.00649	0.06335	0.05885	0.08186	0.03616	0.05841	0.02072	0.03414	0.02318	0.09723	0.03206	0.03283	0.04854	0.06358	0.05571	0.0617	0.01425	0.08074	0.02155
Corynebacterium glutamicum SCgG1 uid207285	0.10831	0.00612	0.06428	0.05906	0.08154	0.03628	0.0587	0.02063	0.0346	0.0231	0.09747	0.03228	0.033	0.04812	0.06318	0.0553	0.06125	0.01406	0.0808	0.02192
Corynebacterium glutamicum SCgG2 uid207286	0.10827	0.00613	0.06429	0.05907	0.08152	0.03628	0.05869	0.02063	0.0346	0.02309	0.09751	0.03228	0.03299	0.04811	0.06317	0.05527	0.06127	0.01406	0.08082	0.02193
Corynebacterium halotolerans YIM 70093 DSM 44683 uid189953	0.11929	0.006	0.06465	0.06313	0.09082	0.03138	0.04499	0.0226	0.02243	0.02087	0.10047	0.02375	0.02894	0.05411	0.05241	0.07057	0.06311	0.01465	0.08569	0.02015
Corynebacterium jeikeium K411 uid58399	0.11449	0.00722	0.06588	0.06049	0.08533	0.03174	0.04763	0.02108	0.038	0.0225	0.09204	0.03119	0.03572	0.05038	0.05896	0.0624	0.05914	0.01418	0.07998	0.02166
Corynebacterium kroppenstedtii DSM 44385 uid59411	0.10737	0.0079	0.05612	0.06796	0.08361	0.03079	0.05199	0.02469	0.0349	0.02242	0.08566	0.03089	0.03165	0.05128	0.07091	0.06293	0.06352	0.01393	0.07956	0.02192
Corynebacterium maris DSM 45190 uid214081	0.12319	0.00563	0.06475	0.06635	0.08617	0.03146	0.04417	0.02197	0.02521	0.02164	0.09788	0.02445	0.0315	0.05187	0.05342	0.06535	0.06171	0.01455	0.08695	0.02178
Corynebacterium pseudotuberculosis 1 06 A uid159665	0.10961	0.00807	0.06047	0.05609	0.08041	0.03443	0.05785	0.02273	0.03832	0.02269	0.09702	0.03099	0.03349	0.04827	0.06484	0.05845	0.0593	0.01336	0.08112	0.02249
Corynebacterium pseudotuberculosis 1002 uid159677	0.10908	0.00816	0.06049	0.05599	0.08041	0.03468	0.05738	0.02262	0.03899	0.02247	0.09679	0.03114	0.03338	0.04856	0.06509	0.05811	0.05967	0.01348	0.08102	0.02251
Corynebacterium pseudotuberculosis 258 uid167260	0.10969	0.00802	0.06047	0.05609	0.08026	0.03457	0.05758	0.02259	0.03865	0.02251	0.09703	0.03097	0.03349	0.04832	0.06498	0.05795	0.05976	0.0135	0.08118	0.02238
Corynebacterium pseudotuberculosis 267 uid162175	0.10886	0.00827	0.06043	0.05592	0.08024	0.03483	0.05745	0.02269	0.03907	0.02254	0.09677	0.03121	0.03343	0.0484	0.06516	0.058	0.05971	0.01354	0.08094	0.02255
Corynebacterium pseudotuberculosis 3 99 5 uid83609	0.10957	0.00805	0.06069	0.05625	0.08061	0.03468	0.05758	0.0225	0.03888	0.02249	0.09688	0.03111	0.03342	0.04824	0.06471	0.05775	0.0595	0.01345	0.08116	0.02248
Corynebacterium pseudotuberculosis 31 uid162167	0.10997	0.00808	0.06056	0.05601	0.08042	0.03453	0.05736	0.02268	0.03833	0.02257	0.09707	0.03096	0.03337	0.04834	0.06525	0.05829	0.05933	0.0135	0.08104	0.02236
Corynebacterium pseudotuberculosis 316 uid89381	0.10943	0.00826	0.06012	0.05569	0.0802	0.03469	0.05771	0.02275	0.03843	0.02274	0.09707	0.031	0.03339	0.04843	0.06519	0.05844	0.05953	0.0135	0.08086	0.02254
Corynebacterium pseudotuberculosis 42 02 A uid159669	0.10955	0.00793	0.06076	0.05617	0.0805	0.03457	0.05752	0.02254	0.03871	0.02241	0.09692	0.031	0.03353	0.04845	0.06482	0.05807	0.05945	0.01346	0.0811	0.02255
Corynebacterium pseudotuberculosis C231 uid159675	0.10893	0.00816	0.06065	0.05616	0.0804	0.03469	0.0573	0.02271	0.03903	0.02246	0.09658	0.0312	0.0335	0.04853	0.06507	0.05814	0.05966	0.01345	0.08086	0.02251
Corynebacterium pseudotuberculosis CIP 52 97 uid159667	0.10973	0.00812	0.06018	0.05601	0.0803	0.03447	0.05765	0.02283	0.03832	0.02253	0.09721	0.03082	0.03345	0.04858	0.06494	0.05818	0.05961	0.0135	0.08106	0.02252
Corynebacterium pseudotuberculosis Cp162 uid168258	0.10989	0.00797	0.06074	0.05626	0.08065	0.03451	0.0576	0.0227	0.03828	0.02269	0.09696	0.03093	0.03363	0.04833	0.06444	0.05779	0.05939	0.01359	0.08121	0.02245
Corynebacterium pseudotuberculosis FRC41 uid50585	0.1092	0.00805	0.0607	0.05625	0.08049	0.03468	0.05735	0.0225	0.03903	0.02238	0.09654	0.03119	0.03347	0.04836	0.065	0.05797	0.05978	0.01347	0.08108	0.0225
Corynebacterium pseudotuberculosis I19 uid159673	0.10905	0.00819	0.06062	0.05609	0.08027	0.03471	0.05729	0.02272	0.03904	0.0225	0.09669	0.03114	0.03343	0.0485	0.06513	0.05816	0.05956	0.01347	0.08088	0.02254
Corynebacterium pseudotuberculosis P54B96 uid157909	0.10893	0.00825	0.06037	0.05599	0.0804	0.03472	0.05724	0.02275	0.03883	0.02252	0.09665	0.03125	0.03349	0.04861	0.06521	0.05827	0.05959	0.01352	0.08091	0.02251
Corynebacterium pseudotuberculosis PAT10 uid159671	0.10905	0.00816	0.06047	0.05595	0.08033	0.03473	0.0574	0.02275	0.03888	0.02255	0.09676	0.03115	0.03336	0.04864	0.06507	0.05821	0.05957	0.01352	0.08085	0.02259
Corynebacterium resistens DSM 45100 uid50555	0.11284	0.00743	0.06342	0.05812	0.08448	0.03201	0.04872	0.02197	0.03889	0.02267	0.09154	0.03195	0.03556	0.05087	0.06056	0.06342	0.06073	0.01382	0.07958	0.02145
Corynebacterium terpenotabidum Y 11 uid210639	0.12384	0.0073	0.05631	0.06883	0.09082	0.02937	0.04364	0.0207	0.02193	0.02059	0.09609	0.02223	0.02797	0.05304	0.05615	0.06776	0.07007	0.01456	0.08867	0.02015
Corynebacterium ulcerans 0102 uid169879	0.11106	0.00782	0.0613	0.05744	0.08053	0.03395	0.0562	0.02278	0.03863	0.02235	0.09584	0.03023	0.03367	0.04836	0.06408	0.0581	0.06062	0.01388	0.08091	0.02226
Corynebacterium ulcerans 809 uid159659	0.11094	0.00797	0.06079	0.05686	0.08042	0.03428	0.0562	0.02302	0.03781	0.02227	0.09632	0.03018	0.03334	0.04867	0.06432	0.05823	0.06083	0.01376	0.08148	0.0223
Corynebacterium ulcerans BR AD22 uid68291	0.11127	0.00799	0.06085	0.05718	0.08054	0.03391	0.05613	0.02292	0.03837	0.02242	0.09557	0.03014	0.03355	0.04875	0.06413	0.05846	0.06088	0.01396	0.08079	0.0222
Corynebacterium urealyticum DSM 7109 uid61639	0.11961	0.00666	0.06647	0.05848	0.0875	0.0312	0.0469	0.02105	0.03467	0.02185	0.09384	0.02872	0.03617	0.0524	0.05742	0.06476	0.05854	0.01409	0.07869	0.02099
Corynebacterium urealyticum DSM 7111 uid188688	0.1199	0.00654	0.06678	0.05827	0.08776	0.0314	0.04678	0.02109	0.03422	0.022	0.09412	0.02847	0.03606	0.05247	0.05751	0.06471	0.05845	0.01388	0.07888	0.02072
Corynebacterium variabile DSM 44702 uid62003	0.12016	0.00773	0.05737	0.06892	0.09141	0.02935	0.04222	0.0213	0.02394	0.02107	0.09434	0.02316	0.02761	0.05325	0.05769	0.0686	0.06882	0.01471	0.08834	0.02001
Coxiella burnetii CbuG Q212 uid58893	0.08068	0.01145	0.06011	0.0452	0.06394	0.04502	0.0734	0.02436	0.0626	0.02358	0.10991	0.04181	0.04182	0.04394	0.05927	0.05432	0.0511	0.01194	0.06267	0.03288
Coxiella burnetii CbuK Q154 uid58895	0.07979	0.01144	0.06037	0.04561	0.06329	0.04527	0.07313	0.02431	0.06272	0.02332	0.11008	0.04207	0.04224	0.04457	0.05948	0.05452	0.05099	0.01181	0.06194	0.03305
Coxiella burnetii Dugway 5J108 111 uid58629	0.07931	0.0113	0.06096	0.04525	0.06245	0.04607	0.07333	0.02411	0.06338	0.0228	0.11042	0.04312	0.04175	0.04438	0.06074	0.0528	0.05135	0.01219	0.06094	0.03334
Coxiella burnetii RSA 331 uid58637	0.08072	0.01148	0.06075	0.04541	0.06349	0.04485	0.07285	0.0241	0.06262	0.02298	0.11051	0.04193	0.04252	0.04389	0.05935	0.05431	0.05096	0.01198	0.06255	0.03272
Coxiella burnetii RSA 493 uid57631	0.08077	0.01131	0.06009	0.04523	0.06363	0.04512	0.0736	0.02424	0.0627	0.02331	0.10999	0.04171	0.04183	0.04406	0.05938	0.05411	0.05115	0.012	0.06266	0.0331
Crinalium epipsammum PCC 9333 uid183113	0.08085	0.00981	0.06336	0.04849	0.06381	0.03799	0.06834	0.01786	0.05118	0.01813	0.10972	0.04588	0.05553	0.04648	0.06534	0.05038	0.05655	0.01399	0.06629	0.03003
Croceibacter atlanticus HTCC2559 uid49661	0.06491	0.00725	0.06615	0.0593	0.06361	0.05045	0.0763	0.01727	0.07315	0.02078	0.09284	0.06264	0.03469	0.03365	0.06565	0.03355	0.06446	0.00954	0.06427	0.03952
Cronobacter sakazakii ATCC BAA 894 uid58145	0.10384	0.01046	0.05698	0.05246	0.07485	0.03933	0.05365	0.02297	0.04004	0.027	0.10786	0.03597	0.04411	0.04586	0.05574	0.06104	0.05378	0.0154	0.07137	0.02731
Cronobacter sakazakii ES15 uid167045	0.10455	0.01037	0.05707	0.05237	0.0754	0.03834	0.05341	0.02249	0.03938	0.02679	0.10885	0.03559	0.04389	0.04654	0.05596	0.06031	0.05427	0.01561	0.07143	0.02738
Cronobacter sakazakii Sp291 uid189241	0.10425	0.01039	0.05735	0.05248	0.07511	0.03843	0.05354	0.02249	0.03987	0.02682	0.10884	0.03571	0.04379	0.04642	0.05594	0.06059	0.05382	0.01556	0.07121	0.02741
Cronobacter turicensis z3032 uid40821	0.10425	0.0108	0.05664	0.05247	0.07526	0.03851	0.05323	0.02273	0.03905	0.02738	0.10805	0.03552	0.04409	0.0467	0.05613	0.0614	0.05383	0.01558	0.07096	0.02742
Cryptobacterium curtum DSM 15641 uid59041	0.11274	0.01502	0.06019	0.0611	0.07632	0.03702	0.0581	0.02107	0.03747	0.02527	0.08977	0.03121	0.03538	0.04107	0.06689	0.05664	0.0592	0.01042	0.07753	0.02758
Cupriavidus metallidurans CH34 uid57815	0.12313	0.00956	0.05322	0.05415	0.08174	0.03522	0.0469	0.02307	0.0332	0.02641	0.10257	0.02752	0.03771	0.05301	0.05339	0.0709	0.05385	0.01412	0.07654	0.0238
Cupriavidus necator N 1 uid68689	0.13121	0.00975	0.05296	0.05257	0.08403	0.03486	0.04433	0.02267	0.03156	0.02581	0.10382	0.02603	0.03866	0.05415	0.05014	0.07163	0.05124	0.014	0.07671	0.02387
Cupriavidus taiwanensis LMG 19424 uid61615	0.13397	0.00917	0.05246	0.05283	0.08465	0.0348	0.04392	0.02258	0.03103	0.02528	0.10424	0.02591	0.03856	0.05455	0.04874	0.07183	0.05056	0.01375	0.0774	0.02378
Cyanobacterium PCC 10605 uid183340	0.0631	0.01002	0.06799	0.05075	0.06257	0.0433	0.0836	0.01708	0.06215	0.01823	0.10782	0.05874	0.04807	0.04066	0.06498	0.04086	0.05384	0.013	0.05911	0.03412
Cyanobacterium stanieri PCC 7202 uid183337	0.06761	0.00998	0.06671	0.05289	0.06597	0.04217	0.07896	0.0186	0.0569	0.0204	0.10612	0.05342	0.04786	0.04305	0.06223	0.04485	0.0535	0.01318	0.06273	0.03286
cyanobacterium UCYN A uid43697	0.05814	0.01048	0.06176	0.04627	0.06213	0.04334	0.09233	0.01847	0.07028	0.01905	0.11087	0.05545	0.04138	0.03872	0.07137	0.04213	0.05281	0.01237	0.05854	0.03411
Cyanobium gracile PCC 6307 uid182931	0.12145	0.01103	0.05661	0.04978	0.09078	0.03089	0.03811	0.02077	0.01908	0.01788	0.12941	0.02056	0.03963	0.06434	0.05602	0.08154	0.04652	0.01712	0.07063	0.01784
Cyanothece ATCC 51142 uid59013	0.06605	0.00999	0.06589	0.05017	0.06463	0.04146	0.07559	0.01895	0.05548	0.02021	0.11113	0.04889	0.05205	0.04552	0.06326	0.04491	0.05727	0.01432	0.06123	0.03301
Cyanothece PCC 7424 uid59025	0.06795	0.00998	0.06666	0.04857	0.06507	0.04077	0.0739	0.01842	0.05392	0.01834	0.11197	0.0465	0.0547	0.04761	0.06389	0.04752	0.05592	0.01474	0.06093	0.03267
Cyanothece PCC 7425 uid59435	0.0891	0.01071	0.05858	0.04676	0.06905	0.03773	0.05789	0.02063	0.0349	0.01855	0.12117	0.03378	0.06155	0.05456	0.06018	0.05823	0.05535	0.01598	0.06609	0.02922
Cyanothece PCC 7822 uid52547	0.07443	0.00992	0.06602	0.04745	0.06472	0.04016	0.07165	0.01796	0.05447	0.01785	0.11249	0.04578	0.05456	0.0474	0.06396	0.04725	0.05498	0.01456	0.06152	0.03286
Cyanothece PCC 8801 uid59027	0.06892	0.01024	0.06519	0.04869	0.06472	0.04003	0.07412	0.0188	0.05299	0.01881	0.1134	0.04597	0.05552	0.04738	0.0633	0.04722	0.05665	0.01455	0.06095	0.03254
Cyanothece PCC 8802 uid59143	0.06904	0.0102	0.06515	0.04895	0.06488	0.04007	0.07411	0.01877	0.05236	0.01883	0.1133	0.04587	0.05556	0.0475	0.06342	0.04713	0.05694	0.01449	0.06093	0.03252
Cyclobacterium marinum DSM 745 uid71485	0.06466	0.00699	0.06868	0.05439	0.07031	0.05137	0.07394	0.01847	0.07128	0.0242	0.0973	0.05664	0.03506	0.03943	0.06592	0.03772	0.05074	0.01303	0.06052	0.03935
Cycloclasticus P1 uid176368	0.08418	0.01017	0.06293	0.05648	0.06919	0.04055	0.06747	0.02262	0.05777	0.02577	0.10489	0.0429	0.04219	0.03931	0.06526	0.04439	0.05419	0.01144	0.06961	0.0287
Cycloclasticus zancles 7 ME uid214092	0.08312	0.01048	0.06257	0.05569	0.06877	0.04101	0.06812	0.02282	0.05809	0.0257	0.10487	0.04325	0.04199	0.03919	0.06572	0.04495	0.05347	0.01175	0.06918	0.02926
Cylindrospermum stagnale PCC 7417 uid183111	0.08124	0.00978	0.0625	0.04837	0.06529	0.03974	0.06827	0.01786	0.0502	0.01769	0.11108	0.04514	0.05486	0.04714	0.06461	0.04945	0.05658	0.01418	0.06533	0.0307
Cytophaga hutchinsonii ATCC 33406 uid57651	0.07256	0.01044	0.05646	0.05071	0.0643	0.04907	0.07867	0.01865	0.06992	0.02239	0.09091	0.05555	0.03461	0.0364	0.06866	0.03357	0.06735	0.01084	0.06466	0.04428
Dactylococcopsis salina PCC 8305 uid183341	0.07382	0.00898	0.07422	0.05209	0.06963	0.04044	0.06608	0.01676	0.04775	0.01787	0.10708	0.04534	0.05247	0.04601	0.06387	0.05027	0.05942	0.01372	0.06463	0.02954
Dechloromonas aromatica RCB uid58025	0.11465	0.01029	0.05986	0.05296	0.07986	0.03764	0.05347	0.02194	0.041	0.02505	0.10822	0.03094	0.03766	0.04838	0.05636	0.06322	0.05054	0.01359	0.07084	0.02355
Dechlorosoma suillum PS uid81439	0.12304	0.00972	0.0612	0.05128	0.08223	0.03543	0.04498	0.02195	0.03716	0.02235	0.11436	0.02774	0.04072	0.05184	0.0522	0.06787	0.04702	0.01343	0.07212	0.02337
Deferribacter desulfuricans SSM1 uid46653	0.05489	0.01	0.0715	0.05807	0.06056	0.05457	0.09743	0.01485	0.09878	0.02096	0.09732	0.05851	0.02053	0.0309	0.05633	0.03344	0.04483	0.00614	0.06652	0.04388
Dehalobacter 11DCA uid177715	0.07669	0.01195	0.07052	0.05173	0.07066	0.04052	0.07757	0.01732	0.06579	0.02685	0.10037	0.04329	0.03716	0.03761	0.06058	0.04696	0.05267	0.00948	0.06713	0.03514
Dehalobacter CF uid177714	0.07616	0.01192	0.07077	0.05206	0.07026	0.0406	0.07786	0.01725	0.06639	0.02669	0.10017	0.04395	0.03698	0.03729	0.0606	0.04672	0.05268	0.00936	0.06693	0.03537
Dehalococcoides BAV1 uid58477	0.08444	0.0132	0.0652	0.04998	0.07596	0.03824	0.0726	0.01855	0.05905	0.02635	0.10376	0.0399	0.03315	0.04365	0.0634	0.05055	0.0528	0.0102	0.06764	0.03136
Dehalococcoides CBDB1 uid58413	0.08421	0.01359	0.06484	0.04991	0.0757	0.03871	0.07315	0.01877	0.05866	0.02652	0.10401	0.03967	0.03325	0.0441	0.06285	0.04996	0.05318	0.01062	0.06732	0.03099
Dehalococcoides ethenogenes 195 uid57763	0.08737	0.01356	0.06505	0.05093	0.07636	0.03798	0.07153	0.01804	0.05846	0.02631	0.10258	0.0388	0.03296	0.04367	0.06383	0.05051	0.05252	0.01032	0.06712	0.03211
Dehalococcoides GT uid42115	0.08444	0.01317	0.06596	0.05012	0.07588	0.03838	0.07193	0.0186	0.05917	0.02659	0.10374	0.03897	0.03339	0.04393	0.06316	0.05061	0.05287	0.01045	0.06778	0.03086
Dehalococcoides mccartyi BTF08 uid190183	0.0841	0.01326	0.06547	0.05084	0.07547	0.03817	0.07228	0.01859	0.05918	0.02649	0.10299	0.03972	0.03332	0.04368	0.06305	0.05087	0.05329	0.01058	0.06752	0.03115
Dehalococcoides mccartyi DCMB5 uid190184	0.08368	0.0137	0.06525	0.05019	0.07551	0.0385	0.07269	0.01862	0.05883	0.02617	0.10413	0.03977	0.03337	0.04381	0.06341	0.05084	0.05247	0.01039	0.06752	0.03116
Dehalococcoides VS uid42393	0.08522	0.01367	0.06504	0.04977	0.07588	0.03888	0.07215	0.01857	0.05829	0.0267	0.1031	0.03976	0.03267	0.04413	0.06362	0.05078	0.05271	0.01099	0.06702	0.03106
Dehalogenimonas lykanthroporepellens BL DC 9 uid48131	0.09619	0.011	0.0678	0.05521	0.08075	0.03673	0.06351	0.01915	0.04463	0.02412	0.0997	0.03316	0.03157	0.04591	0.05689	0.06628	0.05528	0.01115	0.07323	0.02776
Deinococcus deserti VCD115 uid58615	0.11921	0.0059	0.05704	0.05093	0.08879	0.03096	0.03679	0.0226	0.0257	0.02094	0.11453	0.02537	0.04022	0.05658	0.05305	0.07408	0.06084	0.01305	0.08024	0.0232
Deinococcus geothermalis DSM 11300 uid58275	0.12601	0.00562	0.05886	0.04845	0.09009	0.03097	0.03422	0.02106	0.02447	0.01704	0.12013	0.02412	0.03764	0.0601	0.04577	0.07881	0.05934	0.01314	0.08074	0.02341
Deinococcus gobiensis I 0 uid162509	0.13282	0.00527	0.05568	0.05178	0.0982	0.03008	0.03132	0.01966	0.02284	0.01831	0.11592	0.02267	0.03662	0.05918	0.04772	0.07703	0.05818	0.01347	0.07963	0.02362
Deinococcus maricopensis DSM 21211 uid62225	0.13396	0.00524	0.04914	0.05659	0.08692	0.0308	0.03351	0.02553	0.02164	0.01779	0.11483	0.02559	0.03473	0.05707	0.04422	0.0778	0.06722	0.01277	0.08093	0.02372
Deinococcus peraridilitoris DSM 19664 uid183485	0.11431	0.00638	0.06103	0.04953	0.08616	0.03436	0.0371	0.02305	0.02617	0.01882	0.11622	0.02634	0.03951	0.05295	0.05626	0.07693	0.05678	0.01412	0.07972	0.02426
Deinococcus proteolyticus MRP uid63399	0.12524	0.00555	0.06221	0.04967	0.09326	0.02985	0.03356	0.02019	0.02451	0.02002	0.1179	0.02299	0.04507	0.05852	0.05328	0.07199	0.05492	0.01398	0.0737	0.02358
Deinococcus radiodurans R1 uid57665	0.12218	0.00652	0.05763	0.05068	0.09272	0.03131	0.03271	0.02097	0.02756	0.01911	0.11583	0.0239	0.04085	0.06089	0.05135	0.07419	0.0577	0.01376	0.07712	0.02302
Delftia acidovorans SPH 1 uid58703	0.13267	0.00964	0.05092	0.05079	0.08507	0.03216	0.04084	0.02321	0.0288	0.02534	0.10815	0.02451	0.04728	0.05426	0.05608	0.07025	0.0502	0.01543	0.07299	0.02142
Delftia Cs1 4 uid67319	0.13317	0.00961	0.05056	0.05072	0.08531	0.03247	0.0405	0.02327	0.02789	0.02529	0.10926	0.02428	0.0471	0.05411	0.05575	0.07027	0.05006	0.01559	0.07322	0.02158
Denitrovibrio acetiphilus DSM 12809 uid46657	0.07324	0.0121	0.06958	0.0601	0.06853	0.04631	0.07576	0.01847	0.07228	0.03023	0.0893	0.04551	0.0267	0.03337	0.06611	0.04273	0.05349	0.00764	0.07049	0.03807
Desulfarculus baarsii DSM 2075 uid51371	0.12668	0.0127	0.05801	0.05501	0.08838	0.03402	0.04449	0.02008	0.03668	0.02665	0.11242	0.02538	0.04097	0.05176	0.04589	0.07103	0.04125	0.01317	0.07262	0.02283
Desulfatibacillum alkenivorans AK 01 uid58913	0.09381	0.0133	0.06594	0.05861	0.07954	0.042	0.05909	0.01896	0.05667	0.02964	0.09584	0.03645	0.03423	0.04612	0.05825	0.04996	0.04931	0.01199	0.07022	0.03009
Desulfitobacterium dehalogenans ATCC 51507 uid82553	0.07699	0.01116	0.07246	0.04923	0.0757	0.04077	0.07375	0.01932	0.06135	0.02687	0.10292	0.03959	0.03807	0.0406	0.05868	0.04658	0.05178	0.01107	0.06927	0.03383
Desulfitobacterium dichloroeliminans LMG P 21439 uid82555	0.07721	0.0109	0.07234	0.04968	0.07436	0.04046	0.07287	0.01893	0.06074	0.02713	0.10347	0.0396	0.03906	0.03996	0.0591	0.04695	0.05252	0.01077	0.07049	0.03346
Desulfitobacterium hafniense DCB 2 uid57749	0.08265	0.01164	0.07147	0.04856	0.07664	0.04037	0.07021	0.01908	0.05851	0.02706	0.10509	0.0375	0.03942	0.0411	0.05725	0.04766	0.05167	0.01119	0.06906	0.03386
Desulfitobacterium hafniense Y51 uid58605	0.08188	0.01194	0.07081	0.04835	0.07658	0.04064	0.07012	0.01934	0.05845	0.02727	0.10444	0.03768	0.03923	0.04137	0.05824	0.04823	0.05172	0.01136	0.06822	0.03413
Desulfobacca acetoxidans DSM 11109 uid65785	0.08986	0.0122	0.06302	0.0476	0.07673	0.04124	0.06221	0.02094	0.04591	0.02238	0.11505	0.03179	0.04272	0.05121	0.05195	0.06446	0.04915	0.01276	0.06839	0.03043
Desulfobacterium autotrophicum HRM2 uid59061	0.08	0.01338	0.05955	0.05525	0.07393	0.04632	0.07089	0.02077	0.06027	0.02924	0.09943	0.03905	0.03448	0.04399	0.05854	0.05229	0.05601	0.01063	0.06807	0.02792
Desulfobacula toluolica Tol2 uid175777	0.06888	0.01384	0.062	0.05724	0.06677	0.0481	0.08138	0.02061	0.07828	0.02759	0.09475	0.0464	0.03498	0.03867	0.06238	0.04312	0.0524	0.0098	0.06151	0.0313
Desulfobulbus propionicus DSM 2032 uid62265	0.09889	0.0134	0.06258	0.05199	0.07708	0.03868	0.05842	0.02327	0.04126	0.02471	0.10956	0.03108	0.04107	0.04729	0.05345	0.06542	0.05452	0.011	0.07031	0.02602
Desulfocapsa sulfexigens DSM 10523 uid189952	0.07679	0.01326	0.06501	0.05494	0.07153	0.04467	0.07003	0.02178	0.05715	0.02596	0.10493	0.03937	0.03688	0.04077	0.06567	0.05013	0.05465	0.01016	0.06699	0.02934
Desulfococcus oleovorans Hxd3 uid58777	0.09801	0.01331	0.05964	0.05925	0.07822	0.04333	0.06017	0.02082	0.05	0.02754	0.09492	0.03412	0.03062	0.04666	0.05282	0.05916	0.05639	0.01154	0.07379	0.02967
Desulfohalobium retbaense DSM 5692 uid59183	0.09547	0.01385	0.06621	0.05226	0.07828	0.03898	0.04962	0.02396	0.03949	0.02267	0.10887	0.02874	0.0464	0.04968	0.05543	0.06546	0.05199	0.01432	0.072	0.02633
Desulfomicrobium baculatum DSM 4028 uid59217	0.09737	0.01322	0.0628	0.05521	0.081	0.04123	0.05547	0.02182	0.04266	0.02764	0.10921	0.03027	0.03415	0.0463	0.05859	0.06247	0.051	0.01198	0.07254	0.02507
Desulfomonile tiedjei DSM 6799 uid168320	0.08355	0.01334	0.06606	0.05385	0.07498	0.04327	0.06455	0.02067	0.05165	0.02608	0.10024	0.03394	0.03226	0.04731	0.06302	0.06053	0.05163	0.01233	0.07243	0.02831
Desulfosporosinus acidiphilus SJ4 uid156759	0.07588	0.01099	0.06634	0.04781	0.07416	0.04124	0.07486	0.01854	0.06075	0.0259	0.1048	0.04317	0.03882	0.0397	0.06334	0.04664	0.05404	0.01085	0.06976	0.0324
Desulfosporosinus meridiei DSM 13257 uid75097	0.0756	0.01089	0.06911	0.04895	0.07392	0.04094	0.07596	0.01755	0.06228	0.02623	0.10501	0.04232	0.03761	0.03857	0.06256	0.04537	0.05297	0.01049	0.07108	0.03259
Desulfosporosinus orientis DSM 765 uid82939	0.07796	0.01191	0.0684	0.049	0.07495	0.04106	0.07564	0.01796	0.06172	0.02738	0.10335	0.04199	0.03724	0.03921	0.06136	0.04494	0.05194	0.01046	0.0706	0.03294
Desulfotalea psychrophila LSv54 uid58153	0.08561	0.01394	0.06354	0.05075	0.07531	0.0431	0.07125	0.01991	0.05664	0.02593	0.10407	0.03733	0.03728	0.0395	0.06604	0.0503	0.0525	0.0102	0.06687	0.02991
Desulfotomaculum acetoxidans DSM 771 uid59109	0.07484	0.01276	0.06705	0.05118	0.07052	0.03966	0.07617	0.01753	0.06746	0.02541	0.1009	0.04755	0.03555	0.03805	0.06059	0.04765	0.05106	0.00997	0.07025	0.03586
Desulfotomaculum carboxydivorans CO 1 SRB uid67317	0.08491	0.01206	0.06528	0.04825	0.07747	0.03672	0.06978	0.01891	0.06103	0.0261	0.10326	0.03979	0.04011	0.04352	0.04946	0.05254	0.05174	0.00968	0.07823	0.03119
Desulfotomaculum gibsoniae DSM 7213 uid76945	0.0808	0.01295	0.06599	0.05213	0.07619	0.0384	0.07123	0.01897	0.05941	0.02733	0.09937	0.04277	0.03653	0.04169	0.05307	0.05256	0.05148	0.01026	0.07425	0.03462
Desulfotomaculum kuznetsovii DSM 6115 uid67357	0.09376	0.01262	0.07166	0.04544	0.08203	0.03658	0.05729	0.01871	0.04783	0.02352	0.10805	0.03006	0.03352	0.04905	0.0466	0.07102	0.04783	0.01139	0.08267	0.03037
Desulfotomaculum reducens MI 1 uid58277	0.07718	0.0116	0.06872	0.04821	0.07442	0.03875	0.07406	0.0184	0.06638	0.02716	0.10145	0.04311	0.03991	0.04023	0.05479	0.0469	0.05282	0.00944	0.07401	0.03246
Desulfotomaculum ruminis DSM 2154 uid67507	0.08132	0.01171	0.06964	0.04691	0.07705	0.03919	0.06856	0.01852	0.0607	0.02723	0.10533	0.03848	0.04015	0.04222	0.0546	0.05137	0.05108	0.01035	0.07376	0.03182
Desulfovibrio aespoeensis Aspo 2 uid42613	0.10282	0.01316	0.06132	0.05829	0.08337	0.03998	0.0525	0.02108	0.04083	0.02891	0.10418	0.02893	0.03129	0.04772	0.05423	0.06622	0.05361	0.01169	0.07434	0.02554
Desulfovibrio africanus Walvis Bay uid66847	0.10551	0.01252	0.06567	0.05272	0.08193	0.03804	0.04855	0.02042	0.04052	0.02706	0.11268	0.02629	0.03537	0.04894	0.05665	0.0704	0.0479	0.01255	0.07149	0.02477
Desulfovibrio alaskensis G20 uid57941	0.10881	0.01449	0.06145	0.05374	0.08032	0.03772	0.04806	0.02347	0.03741	0.02888	0.10336	0.02807	0.03621	0.04801	0.05496	0.06953	0.05304	0.01183	0.07476	0.02589
Desulfovibrio desulfuricans ATCC 27774 uid59213	0.11288	0.01605	0.05863	0.05154	0.08376	0.0364	0.04631	0.02231	0.03885	0.02912	0.10791	0.03006	0.03566	0.05221	0.0559	0.06506	0.04891	0.01281	0.071	0.02464
Desulfovibrio desulfuricans ND132 uid63159	0.10242	0.01305	0.06349	0.05955	0.0835	0.04088	0.05097	0.01992	0.0427	0.02844	0.10628	0.0293	0.02839	0.04927	0.04977	0.06609	0.05178	0.01203	0.07536	0.02679
Desulfovibrio gigas DSM 1382 uid221293	0.11968	0.01439	0.06017	0.0524	0.07863	0.03636	0.04347	0.02393	0.03488	0.0269	0.11477	0.02418	0.03973	0.05443	0.04928	0.06806	0.05058	0.01263	0.07324	0.02228
Desulfovibrio hydrothermalis AM13 DSM 14728 uid184831	0.08151	0.01358	0.06787	0.05612	0.07436	0.04431	0.06841	0.01866	0.06477	0.02919	0.09853	0.03903	0.03057	0.04141	0.0651	0.04865	0.0499	0.0104	0.06852	0.0291
Desulfovibrio magneticus RS 1 uid59309	0.12611	0.01338	0.05773	0.05476	0.08318	0.03843	0.04586	0.01886	0.0409	0.02403	0.10921	0.02637	0.03018	0.05383	0.05171	0.06721	0.04929	0.01121	0.07302	0.02473
Desulfovibrio piezophilus C1TLV30 uid190704	0.08607	0.01316	0.06709	0.05603	0.07747	0.04259	0.06155	0.02212	0.05263	0.02994	0.10207	0.03376	0.03355	0.0439	0.06044	0.05422	0.05458	0.0115	0.07011	0.02724
Desulfovibrio salexigens DSM 2638 uid59223	0.0824	0.01335	0.07085	0.05646	0.07518	0.04367	0.06598	0.01858	0.06271	0.02967	0.09818	0.03907	0.03129	0.04159	0.06396	0.0481	0.04938	0.01062	0.06952	0.02942
Desulfovibrio vulgaris DP4 uid58679	0.11381	0.01446	0.05998	0.05758	0.08573	0.0361	0.04501	0.02428	0.03146	0.02759	0.10461	0.02429	0.02933	0.0519	0.05102	0.07545	0.05464	0.01187	0.07834	0.02255
Desulfovibrio vulgaris Hildenborough uid57645	0.11416	0.01465	0.05959	0.05737	0.08576	0.03585	0.04448	0.0244	0.03177	0.02773	0.10358	0.02415	0.02944	0.05218	0.05139	0.07588	0.05477	0.01205	0.07811	0.02269
Desulfovibrio vulgaris Miyazaki F uid59089	0.12563	0.01303	0.05657	0.05761	0.08953	0.03366	0.04024	0.02297	0.02943	0.02688	0.10525	0.024	0.03009	0.0576	0.04893	0.07534	0.05246	0.0118	0.07733	0.02165
Desulfovibrio vulgaris RCH1 uid161961	0.1146	0.01419	0.06019	0.05781	0.08577	0.03583	0.04471	0.02403	0.03154	0.02751	0.10427	0.02413	0.0294	0.05186	0.05094	0.07536	0.05481	0.01191	0.0785	0.02266
Desulfurispirillum indicum S5 uid45897	0.08895	0.01183	0.06581	0.05145	0.07245	0.04137	0.06368	0.02624	0.03916	0.02756	0.10386	0.03255	0.04406	0.04338	0.0632	0.06382	0.05163	0.01046	0.06904	0.0295
Desulfurivibrio alkaliphilus AHT2 uid49487	0.10561	0.01186	0.0685	0.05142	0.07948	0.03675	0.05088	0.02272	0.03715	0.02276	0.11519	0.02958	0.04177	0.05226	0.04891	0.0727	0.04698	0.01148	0.06783	0.02617
Desulfurobacterium thermolithotrophum DSM 11699 uid63405	0.05952	0.0097	0.08613	0.045	0.06577	0.05148	0.08484	0.01473	0.10107	0.01819	0.10055	0.04035	0.02056	0.03814	0.05593	0.04541	0.04605	0.00792	0.07248	0.03616
Desulfurococcus fermentans DSM 16532 uid75119	0.06532	0.00747	0.07081	0.04494	0.07382	0.03271	0.08665	0.01687	0.05759	0.02336	0.10837	0.03482	0.01715	0.04467	0.06463	0.06076	0.04832	0.01081	0.08523	0.04572
Desulfurococcus kamchatkensis 1221n uid59133	0.06579	0.00738	0.07139	0.04553	0.07383	0.03262	0.0851	0.01669	0.05799	0.0234	0.1068	0.03462	0.01731	0.0449	0.06468	0.06192	0.04789	0.01097	0.08574	0.04547
Desulfurococcus mucosus DSM 2162 uid62227	0.07971	0.00737	0.07086	0.04478	0.08197	0.03154	0.06219	0.01757	0.04856	0.02324	0.10943	0.0264	0.01677	0.04701	0.06387	0.06979	0.04696	0.01138	0.09793	0.04268
Dichelobacter nodosus VCS1703A uid57643	0.10041	0.01128	0.0612	0.05347	0.06357	0.04216	0.06762	0.02586	0.05053	0.02438	0.10439	0.03873	0.04953	0.04043	0.05506	0.05493	0.05089	0.01165	0.06281	0.0311
Dickeya dadantii 3937 uid52537	0.10025	0.0109	0.052	0.05273	0.07379	0.03728	0.05451	0.0235	0.03656	0.02609	0.1114	0.03577	0.04842	0.04677	0.06145	0.06247	0.05366	0.01421	0.07012	0.02814
Dickeya dadantii Ech586 uid42519	0.0988	0.01064	0.05285	0.0529	0.07305	0.03709	0.05501	0.02462	0.03578	0.02596	0.11209	0.03552	0.04955	0.04608	0.06194	0.06035	0.05419	0.01426	0.07141	0.02792
Dickeya dadantii Ech703 uid59363	0.1006	0.01111	0.05325	0.0525	0.0739	0.03723	0.05636	0.02412	0.03539	0.02647	0.11216	0.03504	0.04792	0.0461	0.06058	0.06191	0.05272	0.01415	0.07037	0.02811
Dickeya zeae Ech1591 uid59297	0.09922	0.01044	0.05333	0.05297	0.07377	0.03696	0.05463	0.02385	0.03691	0.02564	0.11209	0.03603	0.04892	0.04622	0.06069	0.06196	0.0534	0.01438	0.07021	0.02839
Dictyoglomus thermophilum H 6 12 uid59439	0.05158	0.00719	0.08151	0.04915	0.06607	0.05121	0.09693	0.01356	0.08582	0.01954	0.1043	0.04773	0.02145	0.04006	0.05669	0.04482	0.0419	0.01099	0.06572	0.04378
Dictyoglomus turgidum DSM 6724 uid59177	0.05224	0.00692	0.08218	0.04846	0.06679	0.05069	0.09734	0.01377	0.08576	0.01974	0.10425	0.04722	0.02179	0.04015	0.05614	0.04462	0.04216	0.01116	0.06528	0.04334
Dinoroseobacter shibae DFL 12 uid58707	0.13141	0.00895	0.05854	0.05945	0.08794	0.03696	0.04887	0.01934	0.02773	0.02669	0.10283	0.02318	0.03037	0.05499	0.04833	0.06886	0.05664	0.01385	0.07391	0.02116
Dyadobacter fermentans DSM 18053 uid59049	0.08267	0.00734	0.05879	0.05402	0.0735	0.04783	0.0633	0.01949	0.05941	0.02298	0.09351	0.04914	0.03765	0.04232	0.06304	0.04894	0.05709	0.01337	0.06716	0.03846
Echinicola vietnamensis DSM 17526 uid184076	0.07058	0.00723	0.0685	0.05719	0.07236	0.04863	0.06633	0.02098	0.06572	0.02568	0.09435	0.0491	0.03761	0.03966	0.06249	0.04142	0.05354	0.01301	0.06497	0.04065
Ectothiorhodospiraceae bacterium M19 40 uid199898	0.12233	0.00834	0.0647	0.06069	0.08702	0.03205	0.04732	0.02333	0.01962	0.02341	0.10882	0.02373	0.03789	0.05102	0.0493	0.07743	0.05221	0.01359	0.07492	0.02229
Edwardsiella ictaluri 93 146 uid59403	0.10449	0.0131	0.05052	0.05212	0.07571	0.03578	0.05592	0.02408	0.03388	0.02715	0.11463	0.03316	0.04904	0.04612	0.05822	0.06632	0.05022	0.01414	0.06684	0.02856
Edwardsiella tarda C07 087 uid193773	0.11015	0.01243	0.04961	0.05241	0.07632	0.03561	0.05467	0.02334	0.03181	0.02658	0.11638	0.03156	0.04918	0.04695	0.0575	0.06674	0.04946	0.01408	0.06663	0.02859
Edwardsiella tarda EIB202 uid41819	0.10958	0.01256	0.04925	0.05176	0.07571	0.03613	0.05528	0.0237	0.03176	0.02686	0.11667	0.03167	0.04926	0.04707	0.05744	0.0671	0.04934	0.01397	0.06596	0.02894
Edwardsiella tarda FL6 60 uid159657	0.11027	0.01253	0.04948	0.05205	0.0762	0.03578	0.05474	0.02364	0.03102	0.02658	0.11769	0.03127	0.04947	0.04715	0.05703	0.06699	0.04909	0.01401	0.06639	0.02863
Eggerthella lenta DSM 2243 uid59079	0.12315	0.01595	0.06516	0.06188	0.0829	0.03921	0.04741	0.01711	0.03676	0.02661	0.0939	0.02753	0.02809	0.04364	0.0574	0.06068	0.05077	0.01134	0.08223	0.02828
Eggerthella YY7918 uid68707	0.11199	0.01533	0.06697	0.05971	0.07933	0.03952	0.05335	0.01835	0.03952	0.02665	0.093	0.03113	0.02991	0.043	0.05927	0.05529	0.05604	0.01097	0.08106	0.0296
Ehrlichia canis Jake uid58071	0.05443	0.01676	0.05611	0.0553	0.05496	0.04473	0.09604	0.02095	0.07443	0.02384	0.09574	0.06581	0.03306	0.02966	0.08107	0.03468	0.04864	0.00627	0.06855	0.03895
Ehrlichia chaffeensis Arkansas uid57933	0.0537	0.01668	0.05499	0.05431	0.05506	0.0454	0.09749	0.02225	0.07236	0.02458	0.0955	0.06495	0.03326	0.03022	0.08031	0.03533	0.04865	0.00652	0.06881	0.03963
Ehrlichia ruminantium Gardel uid58245	0.05102	0.0166	0.05402	0.05424	0.05352	0.0444	0.10061	0.02263	0.07242	0.02417	0.09599	0.06617	0.03314	0.03056	0.08121	0.03474	0.05105	0.00634	0.06633	0.04085
Ehrlichia ruminantium Welgevonden uid58013	0.0516	0.01634	0.05468	0.05459	0.0541	0.04386	0.1003	0.02256	0.07236	0.02364	0.09569	0.06586	0.03327	0.03094	0.08158	0.03487	0.0509	0.0063	0.06643	0.04014
Ehrlichia ruminantium Welgevonden uid58243	0.05115	0.01649	0.05418	0.05405	0.05357	0.04435	0.10087	0.02257	0.07254	0.02425	0.09588	0.06609	0.03313	0.03063	0.08112	0.03472	0.05078	0.00637	0.06649	0.04077
Elusimicrobium minutum Pei191 uid58949	0.08378	0.01189	0.06442	0.04882	0.06946	0.04949	0.07543	0.01503	0.0884	0.02447	0.09083	0.04982	0.02883	0.03705	0.06146	0.03709	0.05346	0.00838	0.06639	0.0355
Emticicia oligotrophica DSM 17448 uid177079	0.0683	0.00845	0.06254	0.0505	0.06738	0.05262	0.07719	0.0168	0.07527	0.02297	0.09241	0.0591	0.03658	0.03697	0.06486	0.03744	0.05671	0.01204	0.06216	0.03969
Enterobacter 638 uid58727	0.09751	0.01028	0.05632	0.05289	0.07478	0.03901	0.05777	0.02265	0.04306	0.02827	0.10712	0.03805	0.04383	0.04404	0.05937	0.0555	0.05529	0.0152	0.07201	0.02703
Enterobacter aerogenes EA1509E uid187411	0.1023	0.01091	0.05481	0.05147	0.0755	0.03864	0.05731	0.02244	0.03993	0.02746	0.10902	0.03663	0.04615	0.04552	0.05914	0.05772	0.05178	0.01587	0.06967	0.02773
Enterobacter aerogenes KCTC 2190 uid68103	0.10181	0.01081	0.05471	0.05106	0.07599	0.03884	0.05772	0.02239	0.04022	0.02737	0.10946	0.03697	0.04604	0.04515	0.05912	0.05718	0.05164	0.01578	0.06993	0.02781
Enterobacter asburiae LF7a uid72793	0.09811	0.01049	0.05594	0.05234	0.0755	0.03896	0.05717	0.02258	0.04227	0.0279	0.10764	0.03749	0.04374	0.04445	0.0592	0.05508	0.05531	0.01546	0.07315	0.02721
Enterobacter cloacae ATCC 13047 uid48363	0.09846	0.01048	0.0567	0.05246	0.07488	0.0385	0.05644	0.02235	0.04275	0.02784	0.10654	0.03759	0.04345	0.04441	0.05911	0.05723	0.0558	0.0155	0.07187	0.02767
Enterobacter cloacae dissolvens SDM uid168997	0.09923	0.01015	0.05617	0.05253	0.07534	0.03869	0.05665	0.02249	0.04159	0.0275	0.10785	0.03748	0.04352	0.0446	0.05862	0.05623	0.05573	0.01541	0.07282	0.02739
Enterobacter cloacae EcWSU1 uid80739	0.09829	0.01087	0.05526	0.05191	0.07507	0.03977	0.05639	0.02373	0.04123	0.02831	0.10736	0.03711	0.04376	0.04452	0.05801	0.05786	0.0555	0.01532	0.07284	0.02688
Enterobacter cloacae ENHKU01 uid172463	0.0989	0.01024	0.05662	0.05269	0.07535	0.03876	0.0564	0.02264	0.04235	0.02766	0.10764	0.0372	0.04341	0.04468	0.0584	0.05621	0.05547	0.01544	0.07273	0.02721
Enterobacter cloacae NCTC 9394 uid197202	0.09876	0.01017	0.0571	0.05264	0.07575	0.03913	0.05693	0.02234	0.04265	0.02869	0.10681	0.03708	0.04323	0.0444	0.05784	0.05629	0.05476	0.01531	0.07259	0.02752
Enterobacter cloacae SCF1 uid59969	0.10213	0.01121	0.05353	0.05204	0.0759	0.03853	0.05696	0.02267	0.03965	0.028	0.10902	0.03619	0.04433	0.04498	0.05874	0.05789	0.05331	0.01533	0.07209	0.02752
Enterobacter R4 368 uid208672	0.10167	0.01024	0.05553	0.05185	0.074	0.0389	0.05612	0.02278	0.04099	0.02685	0.10932	0.03756	0.04601	0.04433	0.05914	0.05728	0.05361	0.01539	0.07132	0.02711
Enterobacteriaceae bacterium FGI 57 uid185181	0.098	0.01057	0.05584	0.05271	0.07557	0.03859	0.0578	0.02248	0.04175	0.02774	0.10757	0.03802	0.0443	0.04443	0.05913	0.05507	0.05507	0.01534	0.07203	0.02798
Enterococcus 7L76 uid197170	0.07546	0.00624	0.0751	0.04882	0.06552	0.04577	0.07279	0.0177	0.06859	0.02665	0.09973	0.04547	0.04618	0.03593	0.05628	0.03721	0.06157	0.00936	0.0698	0.03582
Enterococcus casseliflavus EC20 uid55693	0.08145	0.00623	0.07322	0.05151	0.06601	0.04715	0.07239	0.01823	0.0589	0.02575	0.10067	0.04135	0.0473	0.03704	0.05831	0.03936	0.06089	0.00993	0.06841	0.03592
Enterococcus faecalis D32 uid171261	0.07519	0.00623	0.07499	0.04876	0.06573	0.04548	0.07244	0.0174	0.06868	0.02615	0.09843	0.0461	0.04628	0.03607	0.05699	0.03707	0.0627	0.0093	0.06953	0.03647
Enterococcus faecalis OG1RF uid54927	0.07577	0.00627	0.07403	0.04772	0.06644	0.04594	0.07247	0.01771	0.06745	0.02659	0.09973	0.04518	0.04649	0.03644	0.05643	0.03687	0.06306	0.00918	0.07025	0.03597
Enterococcus faecalis Symbioflor 1 uid183342	0.07561	0.00627	0.07449	0.04858	0.06599	0.04546	0.07269	0.01778	0.06791	0.02641	0.09906	0.04555	0.04629	0.03634	0.05662	0.03746	0.06266	0.00919	0.06988	0.03576
Enterococcus faecalis V583 uid57669	0.07409	0.00663	0.07451	0.0492	0.06543	0.046	0.07246	0.01719	0.06974	0.02613	0.09814	0.04663	0.0453	0.03573	0.05758	0.03754	0.06237	0.00947	0.06935	0.03652
Enterococcus faecium Aus0004 uid87025	0.06862	0.00679	0.07596	0.05154	0.06418	0.0469	0.07645	0.01889	0.07111	0.02675	0.098	0.04531	0.04171	0.03459	0.06051	0.04081	0.05813	0.00992	0.06577	0.03807
Enterococcus faecium Aus0085 uid214432	0.06843	0.00692	0.07586	0.05134	0.06421	0.04684	0.07641	0.01886	0.07173	0.02699	0.09774	0.04526	0.04156	0.03471	0.06019	0.04084	0.05789	0.0099	0.06627	0.03805
Enterococcus faecium DO uid55353	0.06836	0.00662	0.07597	0.0505	0.0645	0.04762	0.07702	0.01906	0.07077	0.02732	0.09868	0.04472	0.04204	0.03468	0.06002	0.04046	0.05784	0.00977	0.06627	0.03777
Enterococcus faecium NRRL B 2354 uid188477	0.06979	0.00606	0.07625	0.05125	0.06535	0.04728	0.07721	0.019	0.07024	0.02693	0.09926	0.04436	0.0419	0.03496	0.05973	0.03939	0.05732	0.00956	0.06671	0.03746
Enterococcus hirae ATCC 9790 uid70619	0.06828	0.00625	0.0743	0.05044	0.06361	0.04618	0.07714	0.0186	0.07181	0.02657	0.09964	0.04695	0.04496	0.03443	0.0592	0.03807	0.0602	0.00962	0.06627	0.03748
Erwinia amylovora ATCC 49946 uid46943	0.09955	0.01088	0.05288	0.05211	0.07397	0.03774	0.05584	0.0236	0.04102	0.02657	0.11159	0.03747	0.04919	0.04471	0.06301	0.05988	0.04992	0.01451	0.06838	0.02718
Erwinia amylovora CFBP1430 uid46839	0.09972	0.01094	0.05271	0.05199	0.07399	0.03759	0.05575	0.02362	0.04089	0.02691	0.11151	0.03738	0.04927	0.04489	0.06293	0.06007	0.04994	0.01451	0.06826	0.02713
Erwinia billingiae Eb661 uid50547	0.10141	0.0095	0.05416	0.05225	0.07589	0.0381	0.05605	0.02195	0.04107	0.02723	0.10969	0.03642	0.04637	0.0452	0.06246	0.05505	0.05432	0.01497	0.07131	0.0266
Erwinia Ejp617 uid159955	0.09949	0.01053	0.05405	0.05211	0.07401	0.03706	0.05515	0.02351	0.04195	0.02688	0.11074	0.03779	0.04919	0.04414	0.06307	0.06016	0.05038	0.0147	0.06799	0.0271
Erwinia pyrifoliae DSM 12163 uid159693	0.09871	0.01083	0.05404	0.05178	0.07356	0.03741	0.05554	0.02366	0.04278	0.02712	0.10988	0.03782	0.0485	0.04436	0.06313	0.06042	0.05054	0.01471	0.06782	0.0274
Erwinia pyrifoliae Ep1 96 uid40659	0.09874	0.01074	0.05432	0.05212	0.07356	0.03718	0.05559	0.02364	0.04279	0.02648	0.11005	0.03795	0.0485	0.0443	0.06311	0.06029	0.05059	0.01473	0.06793	0.02739
Erwinia tasmaniensis Et1 99 uid59029	0.09807	0.01044	0.05393	0.05251	0.07456	0.038	0.05667	0.02304	0.04142	0.02662	0.11106	0.03721	0.04742	0.04425	0.06329	0.05972	0.05112	0.01448	0.06871	0.02749
Erysipelothrix rhusiopathiae Fujisawa uid68021	0.06206	0.00822	0.06912	0.05973	0.0626	0.04577	0.08273	0.02142	0.06648	0.02921	0.09586	0.05012	0.03519	0.03152	0.06349	0.04072	0.05552	0.00735	0.07264	0.04027
Erysipelothrix rhusiopathiae SY1027 uid206518	0.06205	0.00819	0.06913	0.05977	0.06241	0.04598	0.08265	0.02154	0.06609	0.02951	0.09597	0.05017	0.03522	0.03147	0.06333	0.04065	0.05571	0.00728	0.07282	0.04004
Erythrobacter litoralis HTCC2594 uid58299	0.12302	0.00812	0.06606	0.06346	0.08795	0.03695	0.05086	0.01914	0.03331	0.0249	0.09627	0.02629	0.0322	0.0508	0.05343	0.06905	0.05231	0.01432	0.0694	0.02216
Escherichia blattae DSM 4481 uid165043	0.10146	0.01167	0.05292	0.0512	0.07785	0.03714	0.05646	0.02374	0.03712	0.02734	0.1092	0.03489	0.04525	0.0472	0.05795	0.06198	0.05288	0.01567	0.07014	0.02792
Escherichia coli 042 uid161985	0.09452	0.01163	0.05818	0.05203	0.07268	0.03864	0.05964	0.02241	0.04501	0.02785	0.10559	0.04015	0.04445	0.04392	0.05942	0.05553	0.05456	0.01524	0.0699	0.02864
Escherichia coli 536 uid58531	0.09449	0.0117	0.05704	0.05125	0.07334	0.039	0.06007	0.02295	0.04381	0.02799	0.10696	0.03953	0.04464	0.04415	0.05918	0.05533	0.05437	0.0152	0.07023	0.02875
Escherichia coli 55989 uid59383	0.09431	0.01169	0.05798	0.05164	0.07316	0.03847	0.05933	0.02264	0.04455	0.02805	0.1057	0.03943	0.04451	0.04423	0.05923	0.05644	0.0543	0.01561	0.06995	0.0288
Escherichia coli ABU 83972 uid161975	0.09486	0.01152	0.05719	0.05155	0.07394	0.03857	0.05974	0.02271	0.04382	0.02771	0.10641	0.03982	0.04474	0.04398	0.0591	0.05533	0.05477	0.0153	0.07025	0.02871
Escherichia coli APEC O1 uid58623	0.09506	0.01175	0.05725	0.05156	0.07349	0.03895	0.05983	0.02243	0.04423	0.02812	0.10506	0.03969	0.0447	0.04422	0.05916	0.0558	0.05457	0.01536	0.07027	0.0285
Escherichia coli APEC O78 uid187277	0.09534	0.01155	0.05779	0.05179	0.07358	0.0388	0.05993	0.02243	0.04438	0.02815	0.10614	0.03961	0.04429	0.04417	0.05829	0.05529	0.05391	0.01537	0.07051	0.02868
Escherichia coli ATCC 8739 uid58783	0.09552	0.01139	0.05801	0.05159	0.07359	0.03854	0.05966	0.02251	0.04384	0.02811	0.10702	0.03917	0.0449	0.04422	0.05819	0.05549	0.05377	0.01523	0.07079	0.02845
Escherichia coli B REL606 uid58803	0.09526	0.01164	0.0576	0.05136	0.07385	0.0388	0.06007	0.02263	0.04412	0.02826	0.1064	0.03939	0.04424	0.04433	0.05809	0.0553	0.05393	0.01534	0.07081	0.02859
Escherichia coli BL21 DE3 uid161947	0.09548	0.01161	0.05763	0.05127	0.07388	0.03883	0.05997	0.02264	0.04405	0.02844	0.10667	0.03911	0.04433	0.04439	0.0579	0.05539	0.0537	0.01535	0.0709	0.02847
Escherichia coli BL21 DE3 uid161949	0.0954	0.01168	0.05742	0.05112	0.07383	0.03869	0.05984	0.02277	0.04419	0.02845	0.10664	0.03903	0.04443	0.04418	0.05812	0.05566	0.05373	0.01539	0.0709	0.02852
Escherichia coli BL21 Gold DE3 pLysS AG uid59245	0.09566	0.01162	0.05754	0.05121	0.07377	0.03882	0.06003	0.02265	0.04408	0.02849	0.10696	0.03904	0.04438	0.04436	0.05789	0.05527	0.0537	0.01533	0.07092	0.02827
Escherichia coli BW2952 uid59391	0.09553	0.0115	0.05795	0.05143	0.07377	0.03892	0.05995	0.02257	0.04404	0.02829	0.10696	0.03899	0.04454	0.04434	0.05762	0.05537	0.05374	0.0153	0.07094	0.02826
Escherichia coli CFT073 uid57915	0.09347	0.01239	0.05617	0.05095	0.0729	0.04019	0.05961	0.02343	0.04397	0.02809	0.10535	0.04007	0.0448	0.04361	0.05963	0.05639	0.05509	0.0152	0.06998	0.02871
Escherichia coli clone D i14 uid162049	0.09402	0.01197	0.05668	0.05111	0.07318	0.03932	0.06005	0.02295	0.04401	0.02836	0.10628	0.03998	0.04467	0.04388	0.05923	0.05557	0.0548	0.0152	0.07006	0.02868
Escherichia coli clone D i2 uid162047	0.09401	0.01197	0.05668	0.05111	0.07318	0.03932	0.06005	0.02295	0.04401	0.02836	0.10628	0.03998	0.04467	0.04388	0.05923	0.05557	0.0548	0.0152	0.07006	0.02868
Escherichia coli DH1 uid161951	0.09538	0.01154	0.05775	0.0514	0.07375	0.03898	0.0601	0.02264	0.04386	0.02823	0.10701	0.03918	0.04452	0.04438	0.0578	0.05518	0.05387	0.01523	0.07088	0.02829
Escherichia coli DH1 uid162051	0.09519	0.01151	0.05767	0.05149	0.07382	0.03889	0.06009	0.02271	0.04394	0.02827	0.10681	0.03943	0.04448	0.04427	0.05798	0.05511	0.05398	0.01524	0.07076	0.02837
Escherichia coli E24377A uid58395	0.09453	0.01171	0.05791	0.05178	0.073	0.03914	0.05965	0.02278	0.04453	0.02797	0.10609	0.03965	0.04466	0.04406	0.05848	0.05589	0.05396	0.01522	0.0702	0.02881
Escherichia coli ED1a uid59379	0.09512	0.01173	0.05828	0.05135	0.07394	0.03824	0.05903	0.02256	0.04497	0.02836	0.10489	0.03919	0.04437	0.04421	0.05891	0.05651	0.05432	0.01533	0.0704	0.02832
Escherichia coli ETEC H10407 uid161993	0.0947	0.01161	0.05807	0.05199	0.07349	0.03835	0.05946	0.02243	0.04455	0.02793	0.10534	0.03972	0.04451	0.04429	0.05886	0.05618	0.05424	0.01546	0.07013	0.02868
Escherichia coli HS uid58393	0.09547	0.01151	0.05765	0.05155	0.07362	0.03872	0.05986	0.02269	0.04423	0.02828	0.10666	0.0393	0.04474	0.04415	0.05826	0.05542	0.05355	0.01518	0.07077	0.02838
Escherichia coli IAI1 uid59377	0.09535	0.0115	0.05766	0.05179	0.07386	0.03893	0.05975	0.02237	0.04396	0.02816	0.10623	0.03952	0.0445	0.04433	0.05834	0.05511	0.05395	0.01529	0.0707	0.02868
Escherichia coli IAI39 uid59381	0.09479	0.01162	0.05781	0.05133	0.07305	0.03848	0.0596	0.02262	0.04508	0.02829	0.1056	0.03969	0.04421	0.04369	0.05884	0.05617	0.05429	0.01562	0.0702	0.02901
Escherichia coli IHE3034 uid162007	0.09578	0.01143	0.05765	0.05199	0.07357	0.03855	0.05954	0.02226	0.04423	0.02806	0.10543	0.03957	0.04483	0.04412	0.05862	0.05535	0.05456	0.01539	0.07058	0.0285
Escherichia coli K 12 substr DH10B uid58979	0.09551	0.01155	0.05782	0.05135	0.07361	0.03896	0.06001	0.02255	0.04407	0.02833	0.10715	0.03893	0.04451	0.0444	0.05766	0.05538	0.05369	0.01543	0.07069	0.0284
Escherichia coli K 12 substr MDS42 uid193705	0.09634	0.01152	0.05803	0.05149	0.07425	0.03916	0.05996	0.02262	0.04347	0.02852	0.10774	0.03848	0.04449	0.04466	0.05684	0.05477	0.05297	0.0152	0.07155	0.02796
Escherichia coli K 12 substr MG1655 uid57779	0.09552	0.01158	0.05776	0.05134	0.0737	0.03897	0.0601	0.02268	0.04392	0.02826	0.10715	0.03893	0.04447	0.04443	0.05768	0.05526	0.05373	0.01529	0.07094	0.02831
Escherichia coli K 12 substr W3110 uid161931	0.09518	0.01158	0.05775	0.05145	0.07373	0.03888	0.06	0.02276	0.04401	0.02823	0.1068	0.03927	0.04451	0.04431	0.05786	0.05537	0.0539	0.01531	0.0707	0.02841
Escherichia coli KO11FL uid162099	0.09565	0.01156	0.05806	0.05206	0.07305	0.03853	0.05888	0.02257	0.04511	0.02811	0.10635	0.03979	0.04427	0.04407	0.05841	0.05523	0.05408	0.01521	0.07011	0.02891
Escherichia coli KO11FL uid52593	0.09536	0.01136	0.05809	0.05199	0.0733	0.03868	0.05941	0.0222	0.04433	0.02801	0.10616	0.03964	0.04481	0.04429	0.05852	0.05548	0.05402	0.01528	0.07036	0.02871
Escherichia coli LF82 uid161965	0.0957	0.01142	0.05769	0.05162	0.07378	0.03867	0.06013	0.02229	0.04414	0.02814	0.10658	0.03935	0.04482	0.04432	0.05828	0.05471	0.05416	0.01522	0.07076	0.02821
Escherichia coli LY180 uid219461	0.09526	0.01132	0.05796	0.05183	0.07326	0.03861	0.05939	0.02238	0.04446	0.02802	0.10667	0.03949	0.04475	0.0442	0.05855	0.05536	0.05407	0.01532	0.07046	0.02862
Escherichia coli NA114 uid162139	0.09651	0.0113	0.05763	0.05169	0.07403	0.03831	0.05904	0.02232	0.0436	0.02827	0.10632	0.03905	0.04492	0.04431	0.05833	0.05575	0.05451	0.01544	0.07073	0.02796
Escherichia coli O103 H2 12009 uid41013	0.09484	0.01166	0.05884	0.0524	0.07341	0.03799	0.05886	0.02217	0.04499	0.02776	0.10419	0.03965	0.04449	0.04432	0.05911	0.05665	0.0544	0.01551	0.07007	0.02868
Escherichia coli O104 H4 2009EL 2050 uid175905	0.09473	0.01163	0.0582	0.0519	0.07324	0.03861	0.05931	0.02252	0.04453	0.02798	0.1055	0.03937	0.04439	0.04422	0.05899	0.05651	0.05419	0.01541	0.07005	0.02871
Escherichia coli O104 H4 2009EL 2071 uid176128	0.0947	0.01162	0.05835	0.052	0.0732	0.03856	0.05923	0.02247	0.04468	0.02797	0.10515	0.03944	0.04439	0.04425	0.05909	0.05651	0.05427	0.01541	0.06997	0.02876
Escherichia coli O104 H4 2011C 3493 uid176127	0.09476	0.01161	0.05827	0.05193	0.07331	0.03857	0.05934	0.02243	0.04463	0.02795	0.1054	0.03948	0.04444	0.0442	0.05896	0.05641	0.05419	0.01539	0.06998	0.02874
Escherichia coli O111 H 11128 uid41023	0.09494	0.01164	0.05879	0.05221	0.07336	0.03802	0.05924	0.02214	0.04481	0.02788	0.10429	0.03972	0.04475	0.04426	0.05911	0.05644	0.05409	0.01535	0.07023	0.02872
Escherichia coli O127 H6 E2348 69 uid59343	0.09541	0.01148	0.05846	0.05182	0.07336	0.03825	0.06004	0.02227	0.04514	0.02807	0.10543	0.03933	0.04456	0.04401	0.0586	0.05585	0.05392	0.01534	0.07038	0.02827
Escherichia coli O157 H7 EC4115 uid59091	0.09479	0.01154	0.05876	0.05213	0.07325	0.03823	0.05912	0.02222	0.04528	0.02788	0.10399	0.04021	0.04446	0.04398	0.05941	0.05624	0.05456	0.01526	0.06994	0.02874
Escherichia coli O157 H7 EDL933 uid57831	0.09404	0.01161	0.0583	0.05225	0.07316	0.0382	0.05923	0.02222	0.04507	0.02777	0.10399	0.0409	0.04427	0.0438	0.06014	0.05589	0.05513	0.01535	0.06982	0.02887
Escherichia coli O157 H7 Sakai uid57781	0.0944	0.01166	0.05845	0.05222	0.07337	0.038	0.059	0.02216	0.04516	0.02765	0.10372	0.04059	0.04434	0.04394	0.05994	0.05619	0.05516	0.01529	0.06995	0.02881
Escherichia coli O157 H7 TW14359 uid59235	0.09464	0.01158	0.05855	0.05211	0.07327	0.03809	0.05914	0.02211	0.04526	0.02765	0.10381	0.04053	0.04432	0.04382	0.05998	0.0561	0.05502	0.01527	0.07003	0.02873
Escherichia coli O26 H11 11368 uid41021	0.09531	0.01166	0.05908	0.05216	0.07327	0.03765	0.05874	0.02213	0.04509	0.02772	0.10367	0.0399	0.04454	0.04416	0.05968	0.05678	0.05478	0.01532	0.06974	0.02862
Escherichia coli O55 H7 CB9615 uid46655	0.09451	0.01159	0.05791	0.05198	0.07329	0.03838	0.05947	0.0221	0.04497	0.02787	0.10438	0.04069	0.04442	0.04381	0.06011	0.05534	0.05524	0.01524	0.07004	0.02865
Escherichia coli O55 H7 RM12579 uid162153	0.09463	0.01151	0.05811	0.05194	0.07341	0.03848	0.05959	0.02207	0.04494	0.02775	0.10498	0.04046	0.0446	0.04383	0.05959	0.05495	0.05487	0.01527	0.07033	0.02869
Escherichia coli O7 K1 CE10 uid162115	0.09528	0.01157	0.05772	0.05176	0.07307	0.03847	0.05958	0.02226	0.04474	0.0281	0.10546	0.04	0.04447	0.04367	0.05898	0.0555	0.05479	0.0155	0.07035	0.02874
Escherichia coli O83 H1 NRG 857C uid161987	0.09566	0.01146	0.05762	0.05161	0.07372	0.03881	0.06016	0.02234	0.0442	0.02816	0.10662	0.03935	0.04479	0.04428	0.05817	0.05466	0.05408	0.01525	0.07079	0.02824
Escherichia coli P12b uid162061	0.09483	0.01152	0.0576	0.05165	0.07356	0.03858	0.05947	0.0228	0.0443	0.02841	0.10619	0.03931	0.04461	0.04431	0.05869	0.05631	0.05376	0.01523	0.07041	0.02847
Escherichia coli PMV 1 uid219679	0.09585	0.01148	0.05759	0.0519	0.07367	0.03849	0.05982	0.02245	0.04386	0.02791	0.10599	0.03933	0.04488	0.0442	0.05851	0.05506	0.05449	0.01535	0.07067	0.0285
Escherichia coli S88 uid62979	0.09531	0.0116	0.05775	0.05171	0.07349	0.03844	0.05963	0.02244	0.0445	0.02816	0.10565	0.03939	0.04461	0.04419	0.05884	0.05551	0.05447	0.01542	0.07052	0.02835
Escherichia coli SE11 uid59425	0.09524	0.01147	0.05788	0.05199	0.07355	0.03883	0.05968	0.02227	0.04441	0.02811	0.10536	0.03971	0.04441	0.04397	0.05878	0.05544	0.05442	0.01533	0.07032	0.02882
Escherichia coli SE15 uid161939	0.09547	0.01154	0.05726	0.05122	0.07392	0.03889	0.06011	0.02267	0.04382	0.02822	0.10735	0.03933	0.04457	0.04433	0.05808	0.05474	0.05397	0.01532	0.07089	0.02828
Escherichia coli SMS 3 5 uid58919	0.09487	0.01156	0.05739	0.05172	0.07302	0.0391	0.06032	0.02251	0.04446	0.02805	0.10645	0.04027	0.0445	0.0438	0.05887	0.05454	0.05436	0.01515	0.07035	0.02873
Escherichia coli UM146 uid162043	0.09556	0.01153	0.05738	0.05163	0.07371	0.03858	0.05994	0.02262	0.04387	0.02796	0.10649	0.03933	0.04487	0.04412	0.05864	0.05507	0.05427	0.01533	0.07058	0.02852
Escherichia coli UMN026 uid62981	0.09483	0.0116	0.05751	0.05187	0.07323	0.03868	0.05976	0.02242	0.04458	0.02801	0.10561	0.04031	0.04435	0.04399	0.05942	0.05498	0.05497	0.0152	0.07023	0.02845
Escherichia coli UMNK88 uid161991	0.09547	0.0115	0.05845	0.05213	0.07344	0.03845	0.05928	0.02235	0.04456	0.02809	0.10529	0.03966	0.04447	0.0442	0.05837	0.05595	0.05412	0.01542	0.07013	0.02868
Escherichia coli UTI89 uid58541	0.09453	0.01213	0.05659	0.05128	0.07299	0.03949	0.05988	0.02298	0.04388	0.02815	0.10538	0.03984	0.04481	0.04387	0.05938	0.05596	0.05489	0.01516	0.07035	0.02846
Escherichia coli W uid162011	0.09554	0.01128	0.05819	0.05207	0.07346	0.0386	0.05945	0.02213	0.04423	0.028	0.10615	0.03959	0.04492	0.04419	0.05837	0.05535	0.05401	0.01526	0.07058	0.02863
Escherichia coli W uid162101	0.09528	0.01131	0.05812	0.05215	0.07338	0.03868	0.05949	0.02215	0.04436	0.02796	0.10607	0.03974	0.04487	0.04418	0.0584	0.05542	0.05403	0.0153	0.07033	0.02878
Escherichia coli Xuzhou21 uid163995	0.09428	0.01162	0.05827	0.05219	0.07327	0.03815	0.05916	0.02223	0.04508	0.02766	0.10414	0.0407	0.0444	0.04387	0.05997	0.05583	0.05503	0.01528	0.07001	0.02886
Escherichia fergusonii ATCC 35469 uid59375	0.0954	0.01152	0.05779	0.05155	0.07326	0.03845	0.06019	0.02234	0.04417	0.02804	0.10687	0.03933	0.04484	0.04437	0.05858	0.05514	0.05431	0.01527	0.07051	0.02807
Ethanoligenens harbinense YUAN 3 uid46255	0.09987	0.01405	0.05856	0.05455	0.07779	0.0409	0.05967	0.02014	0.04961	0.02531	0.09706	0.03669	0.03579	0.04117	0.05967	0.05575	0.05774	0.00919	0.07299	0.03351
Eubacterium cylindroides T2 87 uid197177	0.06609	0.01506	0.07343	0.06057	0.06128	0.04197	0.0801	0.01935	0.07553	0.03148	0.09163	0.04755	0.03706	0.03147	0.05948	0.03953	0.05259	0.00822	0.066	0.04161
Eubacterium eligens ATCC 27750 uid59171	0.07281	0.01467	0.0699	0.06384	0.06814	0.03987	0.08214	0.01527	0.07453	0.03185	0.07962	0.05338	0.02714	0.0284	0.06086	0.03874	0.05473	0.00732	0.07283	0.04396
Eubacterium limosum KIST612 uid59777	0.08048	0.01423	0.07122	0.05689	0.0731	0.04338	0.07283	0.01655	0.06561	0.02978	0.09276	0.04311	0.03144	0.03721	0.05648	0.04368	0.05594	0.00865	0.06895	0.0377
Eubacterium rectale ATCC 33656 uid59169	0.07263	0.01521	0.07059	0.06327	0.06603	0.04138	0.0783	0.01736	0.07396	0.03138	0.08364	0.04934	0.03087	0.02982	0.06087	0.04093	0.05414	0.00882	0.06767	0.0438
Eubacterium rectale uid197161	0.07377	0.01512	0.07124	0.06371	0.06713	0.04089	0.07762	0.01708	0.07386	0.03139	0.08283	0.04915	0.03048	0.02946	0.06045	0.0398	0.05495	0.00848	0.06912	0.04348
Eubacterium rectale uid197162	0.07249	0.01541	0.07014	0.06487	0.06571	0.04118	0.07862	0.01726	0.07509	0.03131	0.08219	0.05097	0.02991	0.02907	0.06107	0.03931	0.05475	0.0084	0.06827	0.04399
Eubacterium siraeum uid197160	0.07797	0.01701	0.06818	0.0629	0.06868	0.04083	0.07503	0.01505	0.07267	0.02827	0.08225	0.04858	0.02725	0.03218	0.06459	0.04118	0.06012	0.00799	0.06699	0.04226
Eubacterium siraeum V10Sc8a uid197178	0.07838	0.01708	0.06778	0.06272	0.06944	0.04138	0.0752	0.01486	0.0717	0.02827	0.08224	0.04828	0.02665	0.03208	0.06489	0.04077	0.0605	0.00788	0.06785	0.04204
Exiguobacterium antarcticum B7 uid176125	0.08236	0.00566	0.07096	0.05385	0.07016	0.04382	0.06755	0.02171	0.05226	0.02662	0.10433	0.03174	0.04263	0.03796	0.05542	0.05278	0.06389	0.00972	0.07427	0.03232
Exiguobacterium AT1b uid59093	0.07876	0.00548	0.07655	0.05557	0.06942	0.0436	0.06625	0.02253	0.04978	0.02852	0.10081	0.03378	0.03764	0.03754	0.05719	0.05338	0.06102	0.01113	0.07742	0.03363
Exiguobacterium sibiricum 255 15 uid58053	0.08159	0.00582	0.07098	0.05358	0.06936	0.04378	0.06727	0.02155	0.05345	0.02635	0.10445	0.03259	0.04283	0.03805	0.05628	0.05276	0.06328	0.00973	0.07343	0.03288
Faecalibacterium prausnitzii L2 6 uid197183	0.09937	0.01718	0.06765	0.05701	0.07508	0.03796	0.05591	0.01866	0.05472	0.02881	0.09677	0.03558	0.03481	0.04047	0.05551	0.05204	0.05586	0.01033	0.07041	0.03587
Faecalibacterium prausnitzii uid197157	0.10072	0.01779	0.06609	0.05531	0.07296	0.03729	0.05466	0.01883	0.05485	0.02818	0.09809	0.03722	0.03822	0.04005	0.05313	0.05092	0.05759	0.01077	0.07079	0.03656
Ferrimonas balearica DSM 9799 uid53371	0.10712	0.01051	0.06009	0.05673	0.07826	0.03539	0.04623	0.02378	0.03377	0.02595	0.11459	0.03203	0.04942	0.04779	0.05593	0.05935	0.05037	0.01446	0.07066	0.02759
Ferroglobus placidus DSM 10642 uid40863	0.07062	0.01127	0.09527	0.04756	0.06718	0.04767	0.07695	0.01484	0.08447	0.022	0.0944	0.0339	0.01497	0.03683	0.05526	0.05278	0.03965	0.0104	0.08577	0.03821
Ferroplasma acidarmanus fer1 uid54095	0.05903	0.00603	0.06147	0.05413	0.06811	0.04726	0.101	0.01627	0.07511	0.03064	0.08661	0.06069	0.01902	0.03472	0.07297	0.03939	0.05029	0.00755	0.05992	0.04979
Fervidicoccus fontis Kam940 uid162201	0.06091	0.00717	0.07752	0.04441	0.0667	0.04418	0.09677	0.01304	0.08224	0.02429	0.10039	0.04397	0.01924	0.03896	0.07464	0.04416	0.04281	0.00953	0.06701	0.04207
Fervidobacterium nodosum Rt17 B1 uid58625	0.05565	0.00663	0.07826	0.05002	0.0636	0.05158	0.09199	0.01438	0.08625	0.02282	0.09372	0.05103	0.02464	0.03434	0.06035	0.0394	0.04866	0.00903	0.07431	0.04335
Fervidobacterium pennivorans DSM 9078 uid78143	0.06119	0.00679	0.07712	0.04895	0.06578	0.05145	0.08246	0.01522	0.0799	0.02269	0.09696	0.04507	0.02589	0.03638	0.05852	0.04282	0.05094	0.00955	0.07983	0.04249
Fibrella aestuarina BUZ 2 uid178352	0.09264	0.0075	0.04738	0.05418	0.07454	0.04186	0.05094	0.01805	0.0424	0.02047	0.10347	0.0444	0.04609	0.04968	0.05813	0.05844	0.06864	0.01366	0.07002	0.03751
Fibrobacter succinogenes S85 uid161919	0.08109	0.01401	0.0655	0.05995	0.06952	0.04883	0.0614	0.01787	0.0696	0.02602	0.08718	0.04826	0.0288	0.03798	0.06732	0.04462	0.05238	0.01282	0.06971	0.03715
Fibrobacter succinogenes S85 uid41169	0.08124	0.0139	0.06565	0.06001	0.06934	0.04849	0.06142	0.01777	0.06991	0.02579	0.0869	0.04868	0.02897	0.03792	0.06765	0.04429	0.05261	0.01289	0.06937	0.03721
Filifactor alocis ATCC 35896 uid46625	0.05667	0.01157	0.08124	0.0553	0.06373	0.04504	0.08411	0.01762	0.08286	0.02914	0.09062	0.04919	0.0338	0.0297	0.0623	0.03942	0.05176	0.00725	0.06786	0.04081
Finegoldia magna ATCC 29328 uid58867	0.0521	0.01017	0.07348	0.06626	0.05808	0.04632	0.0933	0.01365	0.09606	0.02709	0.08878	0.06338	0.02602	0.02705	0.06257	0.03353	0.05022	0.00538	0.06578	0.04078
Flavobacteriaceae bacterium 3519 10 uid59413	0.07054	0.00727	0.06466	0.05442	0.06575	0.0544	0.07307	0.01768	0.07416	0.02462	0.09141	0.05914	0.03529	0.03571	0.06436	0.03764	0.05717	0.01031	0.06318	0.03921
Flavobacteriales bacterium HTCC2170 uid51877	0.06265	0.0075	0.0667	0.05794	0.06937	0.05117	0.07727	0.01874	0.07626	0.02401	0.0923	0.05946	0.0318	0.03555	0.06484	0.03508	0.05552	0.01177	0.06286	0.0392
Flavobacterium branchiophilum FL 15 uid73421	0.06331	0.0086	0.05979	0.05146	0.05914	0.05536	0.08559	0.01895	0.08152	0.02211	0.09208	0.06869	0.04043	0.033	0.06168	0.02835	0.05962	0.01036	0.05829	0.04165
Flavobacterium columnare ATCC 49512 uid80731	0.05788	0.00835	0.0669	0.05046	0.06041	0.05359	0.08521	0.01772	0.08656	0.0212	0.09322	0.06548	0.03622	0.03309	0.06243	0.03191	0.05871	0.00965	0.05846	0.04255
Flavobacterium indicum GPTSA100 9 uid157999	0.06225	0.00838	0.06506	0.0497	0.06151	0.05518	0.08185	0.01676	0.08196	0.02089	0.09085	0.06817	0.03561	0.03249	0.06377	0.02913	0.06168	0.00983	0.0629	0.04204
Flavobacterium johnsoniae UW101 uid58493	0.06448	0.00777	0.0641	0.05436	0.06201	0.05315	0.07958	0.0163	0.08164	0.02053	0.09086	0.06546	0.03443	0.034	0.06724	0.03159	0.05912	0.01079	0.06037	0.04218
Flavobacterium psychrophilum JIP02 86 uid61627	0.06275	0.00819	0.06337	0.05009	0.06005	0.0541	0.08791	0.01655	0.08588	0.02153	0.09116	0.06823	0.03486	0.03212	0.06387	0.03026	0.06077	0.0092	0.05924	0.03986
Flexibacter litoralis DSM 6794 uid168257	0.0581	0.0078	0.07362	0.05217	0.05608	0.05525	0.08196	0.01632	0.0821	0.02079	0.09299	0.06311	0.03915	0.03093	0.06653	0.0351	0.0599	0.01079	0.05573	0.04158
Flexistipes sinusarabici DSM 4947 uid68147	0.06055	0.01128	0.0723	0.05631	0.06575	0.05241	0.0828	0.01687	0.08737	0.02499	0.09205	0.05378	0.02346	0.03224	0.06624	0.0403	0.04622	0.00712	0.06634	0.04162
Fluviicola taffensis DSM 16823 uid65271	0.06138	0.01006	0.06187	0.05161	0.06671	0.05301	0.07719	0.01782	0.07003	0.02193	0.0924	0.05978	0.03725	0.03554	0.07199	0.03485	0.06292	0.01153	0.06214	0.03999
Francisella cf novicida 3523 uid162107	0.07018	0.0108	0.05502	0.05565	0.05904	0.04875	0.09304	0.01736	0.07883	0.02245	0.09667	0.05955	0.03747	0.03082	0.06698	0.03278	0.05161	0.00926	0.06246	0.04128
Francisella cf novicida Fx1 uid162105	0.07097	0.01082	0.05522	0.05565	0.05884	0.0491	0.09221	0.01749	0.07909	0.02239	0.09655	0.0585	0.03736	0.03086	0.06691	0.03303	0.05155	0.00913	0.06339	0.04093
Francisella noatunensis orientalis Toba 04 uid164779	0.06664	0.01131	0.05838	0.05694	0.05902	0.04865	0.09235	0.01778	0.07951	0.02379	0.09556	0.05755	0.03452	0.0303	0.06922	0.03363	0.05064	0.00853	0.06512	0.04056
Francisella novicida U112 uid58499	0.07063	0.01097	0.05478	0.0554	0.05821	0.04931	0.09278	0.01728	0.07909	0.02257	0.09745	0.05882	0.03783	0.03086	0.06696	0.03251	0.05138	0.0091	0.063	0.04107
Francisella philomiragia ATCC 25017 uid59105	0.06733	0.01124	0.05619	0.0568	0.05879	0.049	0.09179	0.0177	0.07959	0.02311	0.09555	0.05861	0.03483	0.03078	0.07045	0.03328	0.05097	0.00906	0.06348	0.04147
Francisella tularensis FSC198 uid58693	0.06923	0.01111	0.05593	0.05604	0.05713	0.04934	0.09308	0.01767	0.07989	0.02296	0.09662	0.05825	0.0375	0.0308	0.06739	0.03324	0.05095	0.00882	0.06235	0.0417
Francisella tularensis holarctica F92 uid181998	0.06913	0.01154	0.05523	0.05558	0.05727	0.0498	0.09323	0.01763	0.07981	0.02317	0.09612	0.05829	0.03709	0.03095	0.06776	0.03334	0.05109	0.00904	0.06227	0.04167
Francisella tularensis holarctica FSC200 uid54341	0.07025	0.01095	0.05591	0.05584	0.0582	0.04904	0.09266	0.01736	0.07993	0.02318	0.09658	0.05796	0.03745	0.03071	0.06675	0.03318	0.05124	0.00866	0.06359	0.04056
Francisella tularensis holarctica FTNF002 00 uid58999	0.06903	0.0114	0.05619	0.056	0.05727	0.04971	0.09269	0.01775	0.08044	0.023	0.09593	0.05789	0.03707	0.03102	0.06702	0.03394	0.05089	0.00895	0.06215	0.04166
Francisella tularensis holarctica LVS uid58595	0.06892	0.01139	0.05533	0.05578	0.05695	0.05002	0.09339	0.01776	0.07967	0.02286	0.09619	0.05834	0.03704	0.03091	0.06763	0.03347	0.05112	0.00904	0.06211	0.04208
Francisella tularensis holarctica OSU18 uid58687	0.06921	0.01115	0.05626	0.05579	0.05729	0.04916	0.09304	0.01731	0.08045	0.02308	0.09657	0.05822	0.03733	0.03095	0.06707	0.0333	0.05096	0.00875	0.06266	0.04144
Francisella tularensis mediasiatica FSC147 uid58939	0.07055	0.01093	0.05586	0.05587	0.05827	0.04906	0.09285	0.0174	0.07982	0.02303	0.09696	0.05804	0.03745	0.0305	0.06669	0.03314	0.05115	0.00852	0.06367	0.04026
Francisella tularensis NE061598 uid161973	0.06913	0.01108	0.05569	0.05591	0.05729	0.0494	0.09337	0.01758	0.07989	0.02299	0.09673	0.05838	0.03732	0.03075	0.06757	0.03319	0.05082	0.00895	0.06237	0.0416
Francisella tularensis SCHU S4 uid57589	0.06945	0.01108	0.05603	0.05605	0.05724	0.04936	0.09315	0.0177	0.07991	0.02299	0.0967	0.0579	0.03747	0.03076	0.06728	0.03338	0.05078	0.00878	0.06247	0.04151
Francisella tularensis TI0902 uid89373	0.0701	0.01087	0.05566	0.05591	0.05784	0.04915	0.09314	0.01735	0.07951	0.02291	0.09686	0.05863	0.03764	0.03057	0.06698	0.0328	0.05111	0.00872	0.06309	0.04117
Francisella tularensis TIGB03 uid89379	0.0704	0.01078	0.05551	0.05571	0.0582	0.04909	0.09286	0.01738	0.07951	0.02312	0.09668	0.05822	0.03752	0.03062	0.06675	0.03312	0.05116	0.00885	0.06357	0.04099
Francisella tularensis WY96 3418 uid58811	0.0694	0.01112	0.056	0.05577	0.05746	0.04963	0.09297	0.01732	0.08014	0.02271	0.09646	0.05841	0.03729	0.03096	0.06763	0.03298	0.05091	0.00879	0.06251	0.04153
Francisella TX077308 uid68321	0.06729	0.01114	0.05651	0.05637	0.05939	0.04952	0.09087	0.01739	0.07832	0.02321	0.09626	0.05836	0.03481	0.03109	0.07081	0.03226	0.05088	0.00913	0.06494	0.04146
Frankia alni ACN14a uid58695	0.14753	0.00765	0.04761	0.06169	0.1003	0.02554	0.03217	0.02186	0.01222	0.01514	0.10099	0.01504	0.02523	0.06925	0.0511	0.08913	0.05965	0.01416	0.08623	0.01752
Frankia CcI3 uid58397	0.13684	0.00836	0.04942	0.06044	0.09536	0.02612	0.03506	0.02296	0.01482	0.01616	0.10149	0.01638	0.02536	0.06712	0.05255	0.09108	0.06065	0.01444	0.08691	0.01848
Frankia EAN1pec uid58367	0.14003	0.00799	0.05063	0.06128	0.09685	0.0263	0.03357	0.02229	0.01409	0.01633	0.10049	0.01671	0.02588	0.06696	0.05272	0.08816	0.06099	0.01458	0.08581	0.01836
Frankia EuI1c uid42615	0.14713	0.00734	0.04856	0.06106	0.09735	0.0272	0.03298	0.02067	0.01509	0.01553	0.10291	0.01702	0.0262	0.06664	0.0508	0.0815	0.06167	0.0148	0.08657	0.01901
Frankia symbiont of Datisca glomerata uid46257	0.13703	0.00833	0.0492	0.06091	0.09401	0.02662	0.03548	0.02277	0.01559	0.01542	0.10001	0.01723	0.02678	0.06526	0.05342	0.08888	0.06241	0.01391	0.08795	0.01879
Frateuria aurantia DSM 6220 uid81775	0.1222	0.00907	0.04941	0.05457	0.08463	0.03144	0.04528	0.02632	0.02535	0.02346	0.1146	0.02381	0.04592	0.05409	0.05897	0.0737	0.04711	0.01651	0.06903	0.02454
Fusobacterium 3 1 36A2 uid55995	0.0542	0.0077	0.07916	0.05443	0.06331	0.04844	0.09949	0.01154	0.10254	0.02351	0.09252	0.06418	0.02198	0.02543	0.05927	0.03243	0.04912	0.00654	0.06023	0.04396
Fusobacterium 4 8 uid205051	0.05441	0.0076	0.07839	0.05473	0.06389	0.04835	0.09945	0.01167	0.10236	0.02338	0.09226	0.06459	0.02134	0.02554	0.05963	0.03214	0.04901	0.00642	0.06077	0.04406
Fusobacterium nucleatum ATCC 25586 uid57885	0.0549	0.00768	0.07911	0.05411	0.06361	0.04868	0.09935	0.01179	0.10126	0.02385	0.09333	0.06386	0.02162	0.02547	0.05964	0.032	0.04855	0.00617	0.06101	0.044
Fusobacterium nucleatum polymorphum ATCC 10953 uid54419	0.03634	0.00504	0.1371	0.04858	0.02915	0.04462	0.1022	0.00756	0.15113	0.01259	0.08852	0.0842	0.02879	0.00972	0.04606	0.03742	0.05218	0.00648	0.03814	0.03418
Gallibacterium anatis UMN179 uid66567	0.08356	0.01014	0.05961	0.05127	0.06557	0.04342	0.07177	0.02062	0.06196	0.02299	0.10431	0.04896	0.05422	0.037	0.05873	0.04339	0.05262	0.01165	0.06487	0.03333
Gallionella capsiferriformans ES 2 uid51505	0.1036	0.01071	0.05946	0.05337	0.07138	0.03778	0.0584	0.02398	0.04462	0.02724	0.10911	0.03591	0.04266	0.04143	0.06088	0.05882	0.05077	0.01234	0.07098	0.02657
gamma proteobacterium HdN1 uid51635	0.10319	0.01015	0.0599	0.05208	0.07262	0.03866	0.05422	0.02348	0.04139	0.0235	0.10637	0.0351	0.04493	0.0463	0.0626	0.06268	0.0527	0.01394	0.06896	0.02723
Gardnerella vaginalis 409 05 uid43211	0.09522	0.01119	0.06019	0.0601	0.06752	0.03638	0.06251	0.02118	0.05804	0.02524	0.08761	0.04805	0.0349	0.03915	0.07082	0.05058	0.05581	0.01192	0.07493	0.02865
Gardnerella vaginalis ATCC 14019 uid55487	0.09151	0.01127	0.0572	0.06184	0.06779	0.03692	0.065	0.01959	0.06188	0.02461	0.08714	0.05104	0.03447	0.03916	0.07335	0.0478	0.05434	0.0117	0.07428	0.02911
Gardnerella vaginalis HMP9231 uid162045	0.09101	0.01137	0.05733	0.06115	0.06848	0.03723	0.06538	0.01966	0.06126	0.02466	0.08734	0.05075	0.03406	0.03888	0.07369	0.04769	0.05395	0.01189	0.07476	0.02946
Geitlerinema PCC 7407 uid183007	0.10244	0.00968	0.06147	0.05171	0.07278	0.03557	0.05201	0.01927	0.02924	0.01851	0.11505	0.0291	0.0551	0.05592	0.06158	0.06525	0.05326	0.01555	0.06974	0.02677
Gemmatimonas aurantiaca T 27 uid58813	0.12755	0.00692	0.05021	0.05528	0.08464	0.03227	0.04233	0.02079	0.02261	0.02268	0.09916	0.02468	0.03459	0.05404	0.05878	0.08106	0.06333	0.01438	0.0836	0.02111
Geobacillus C56 T3 uid49467	0.09367	0.00813	0.07442	0.04874	0.07334	0.04183	0.06376	0.02284	0.05471	0.02697	0.09996	0.03053	0.03582	0.0429	0.04884	0.06008	0.04963	0.01308	0.07724	0.03353
Geobacillus HH01 uid188479	0.09309	0.00836	0.07442	0.04866	0.07296	0.04184	0.06326	0.0233	0.05534	0.02672	0.09948	0.03051	0.03624	0.04307	0.04868	0.06089	0.04959	0.01311	0.07644	0.03405
Geobacillus JF8 uid215234	0.09541	0.00831	0.07328	0.04889	0.07471	0.04161	0.06202	0.02325	0.0535	0.0268	0.09952	0.03037	0.03622	0.04362	0.04759	0.06071	0.05047	0.01288	0.07758	0.03326
Geobacillus kaustophilus HTA426 uid58227	0.09238	0.00863	0.07418	0.04857	0.07237	0.04168	0.06364	0.0232	0.05628	0.0266	0.09947	0.03086	0.03663	0.04277	0.04916	0.06093	0.04977	0.01299	0.07623	0.03365
Geobacillus thermodenitrificans NG80 2 uid58829	0.0881	0.00846	0.07416	0.04814	0.07173	0.04245	0.06652	0.0229	0.05631	0.02722	0.09982	0.03239	0.03678	0.04178	0.05045	0.05764	0.05163	0.01265	0.07677	0.03413
Geobacillus thermoglucosidasius C56 YS93 uid48129	0.07917	0.00841	0.07551	0.04717	0.06769	0.04463	0.07521	0.02351	0.06786	0.02731	0.09717	0.03728	0.03896	0.03937	0.05188	0.04931	0.05026	0.01136	0.07239	0.03555
Geobacillus thermoleovorans CCB US3 UF5 uid82949	0.0927	0.00876	0.07441	0.04844	0.07194	0.04206	0.0629	0.02329	0.05692	0.02692	0.09933	0.03074	0.03655	0.04261	0.04888	0.06181	0.04931	0.01331	0.07548	0.03363
Geobacillus WCH70 uid59045	0.07539	0.00881	0.07651	0.04699	0.06525	0.04418	0.07572	0.0238	0.0702	0.02677	0.09728	0.03751	0.04017	0.03799	0.05163	0.0513	0.05133	0.01108	0.07168	0.03642
Geobacillus Y4 1MC1 uid55779	0.07922	0.00848	0.07536	0.04699	0.06795	0.0443	0.07521	0.02358	0.06763	0.0274	0.09717	0.03709	0.03908	0.03923	0.05178	0.0497	0.0505	0.01127	0.07272	0.03537
Geobacillus Y412MC52 uid55381	0.09313	0.00841	0.07422	0.04891	0.07258	0.04168	0.06319	0.02327	0.05566	0.02666	0.09985	0.03032	0.03642	0.04283	0.04853	0.06096	0.04974	0.01332	0.07659	0.03373
Geobacillus Y412MC61 uid41171	0.09317	0.00841	0.07428	0.04892	0.07265	0.04172	0.06321	0.02326	0.05559	0.02672	0.09981	0.03027	0.0363	0.04285	0.04851	0.06084	0.04974	0.01332	0.07665	0.03379
Geobacter bemidjiensis Bem uid58749	0.10069	0.01314	0.06657	0.04986	0.08151	0.03959	0.05397	0.01976	0.05013	0.02512	0.10537	0.03136	0.03405	0.04633	0.05944	0.06	0.05087	0.01007	0.07465	0.02753
Geobacter FRC 32 uid58543	0.09253	0.01285	0.06368	0.05198	0.08023	0.0411	0.06313	0.02044	0.0541	0.02555	0.09947	0.03679	0.03253	0.04355	0.06027	0.05575	0.05567	0.0101	0.0711	0.02918
Geobacter lovleyi SZ uid58713	0.09646	0.01348	0.06193	0.05103	0.07557	0.03831	0.05831	0.02095	0.04723	0.02459	0.11016	0.03255	0.04186	0.04513	0.05918	0.06023	0.05529	0.01079	0.06938	0.02757
Geobacter M18 uid55771	0.09983	0.01306	0.06637	0.05046	0.08138	0.03902	0.05346	0.01991	0.0487	0.02427	0.1053	0.03095	0.03439	0.04624	0.05953	0.06259	0.0524	0.01012	0.07422	0.02782
Geobacter M21 uid59037	0.10076	0.01297	0.06761	0.05041	0.08154	0.03917	0.05345	0.01981	0.05025	0.02507	0.10522	0.0312	0.03387	0.04592	0.05895	0.06115	0.05024	0.01013	0.07465	0.02761
Geobacter metallireducens GS 15 uid57731	0.09804	0.01258	0.06644	0.05231	0.0837	0.04027	0.05759	0.02048	0.04716	0.02441	0.10016	0.03125	0.02858	0.04708	0.05421	0.06649	0.05526	0.01051	0.07598	0.0275
Geobacter sulfurreducens KN400 uid161977	0.1029	0.01246	0.06511	0.05368	0.08461	0.03926	0.05595	0.02059	0.04065	0.02403	0.10176	0.02923	0.02763	0.04683	0.05475	0.0703	0.056	0.01004	0.07802	0.0262
Geobacter sulfurreducens PCA uid57743	0.10278	0.01244	0.06514	0.05355	0.08439	0.03924	0.05583	0.02059	0.04101	0.02401	0.10164	0.02928	0.02782	0.0469	0.05488	0.07032	0.05603	0.01009	0.07778	0.02628
Geobacter uraniireducens Rf4 uid58475	0.0926	0.01275	0.06401	0.05245	0.07962	0.04111	0.06209	0.02002	0.05453	0.02467	0.09901	0.03736	0.03054	0.04381	0.05962	0.05757	0.05601	0.01046	0.07207	0.0297
Geodermatophilus obscurus DSM 43160 uid43725	0.14339	0.00695	0.0559	0.06227	0.09637	0.02503	0.02576	0.02065	0.01255	0.01543	0.10754	0.01386	0.02719	0.06388	0.04727	0.08496	0.05985	0.01484	0.0989	0.01739
Glaciecola 4H 3 7 YE 5 uid66595	0.08868	0.00984	0.05859	0.05798	0.06824	0.04297	0.06164	0.02269	0.05042	0.02482	0.10127	0.04502	0.04823	0.03932	0.06942	0.04375	0.05466	0.01243	0.06886	0.03117
Glaciecola nitratireducens FR1064 uid73759	0.08627	0.00949	0.06176	0.05736	0.06479	0.04367	0.06789	0.02056	0.05715	0.0254	0.1013	0.04716	0.0435	0.03708	0.07065	0.04227	0.05395	0.0112	0.06887	0.0297
Glaciecola psychrophila 170 uid193711	0.08106	0.01027	0.05713	0.05609	0.06631	0.04399	0.06876	0.02208	0.05631	0.02569	0.10341	0.04759	0.04761	0.03749	0.06957	0.04114	0.05474	0.01236	0.06701	0.03141
Gloeobacter violaceus PCC 7421 uid58011	0.11164	0.01028	0.06146	0.04938	0.08324	0.03733	0.04436	0.01873	0.02894	0.01736	0.11417	0.02712	0.04186	0.05648	0.05488	0.07415	0.05174	0.01505	0.07544	0.02638
Gloeocapsa PCC 7428 uid183112	0.08987	0.00968	0.0594	0.04824	0.06632	0.03911	0.06573	0.01921	0.03921	0.01812	0.10998	0.04041	0.05705	0.04806	0.06118	0.05515	0.05858	0.01426	0.06998	0.03046
Gluconacetobacter diazotrophicus PAl 5 uid59075	0.13135	0.00942	0.04594	0.05937	0.08953	0.03329	0.04748	0.02356	0.02113	0.02556	0.10265	0.02253	0.03176	0.05842	0.05102	0.08101	0.05579	0.01429	0.07484	0.02106
Gluconacetobacter diazotrophicus PAl 5 uid61587	0.1298	0.00998	0.04558	0.05879	0.08948	0.03336	0.04726	0.02407	0.02123	0.02583	0.10182	0.02249	0.03165	0.05889	0.05169	0.08302	0.0557	0.01422	0.07415	0.021
Gluconacetobacter xylinus NBRC 3288 uid46523	0.12083	0.0112	0.048	0.05538	0.08642	0.03355	0.04913	0.0267	0.02457	0.02978	0.10011	0.02635	0.0352	0.05746	0.05231	0.07516	0.05783	0.01431	0.07346	0.02223
Gluconobacter oxydans 621H uid58239	0.11259	0.0102	0.05326	0.05589	0.08384	0.035	0.04948	0.0243	0.02984	0.02551	0.10327	0.02732	0.03536	0.05612	0.06071	0.07176	0.05913	0.01368	0.07075	0.02197
Gluconobacter oxydans H24 uid179202	0.10818	0.00962	0.05279	0.05505	0.08312	0.03668	0.05112	0.02456	0.03198	0.02506	0.10412	0.02962	0.03637	0.05336	0.06248	0.0688	0.05911	0.01436	0.07011	0.02351
Gordonia bronchialis DSM 43247 uid41403	0.12831	0.00761	0.05101	0.06786	0.08883	0.02938	0.04575	0.02234	0.02068	0.01992	0.09418	0.02096	0.02737	0.05676	0.05596	0.07551	0.06433	0.01455	0.08816	0.02054
Gordonia KTR9 uid174812	0.12684	0.00732	0.05361	0.06804	0.08981	0.02981	0.04382	0.02159	0.01988	0.01961	0.09476	0.02048	0.02589	0.05769	0.05816	0.07549	0.06323	0.01436	0.08977	0.01985
Gordonia polyisoprenivorans VH2 uid86651	0.12969	0.00764	0.05053	0.06709	0.08912	0.02946	0.04594	0.02302	0.01907	0.02006	0.09531	0.02023	0.02703	0.05686	0.05701	0.07388	0.06547	0.01455	0.08778	0.02026
Gordonibacter pamelaeae 7 10 1 b uid197167	0.11658	0.01621	0.06758	0.06142	0.08333	0.03952	0.04828	0.01777	0.03991	0.02764	0.09297	0.02801	0.02797	0.0443	0.05482	0.05982	0.05084	0.0124	0.08031	0.03034
Gramella forsetii KT0803 uid58881	0.06216	0.00692	0.07574	0.05788	0.0653	0.0525	0.07874	0.01708	0.0774	0.02336	0.09214	0.05958	0.03279	0.03398	0.06636	0.03707	0.05208	0.01038	0.0595	0.03904
Granulibacter bethesdensis CGDNIH1 uid58661	0.12051	0.00944	0.05114	0.05408	0.08769	0.03361	0.0521	0.02435	0.02645	0.02606	0.10478	0.02652	0.03502	0.05536	0.05969	0.07279	0.05573	0.01374	0.06979	0.02115
Granulicella mallensis MP5ACTX8 uid49957	0.10607	0.0085	0.05275	0.05032	0.08116	0.04012	0.04995	0.0233	0.036	0.02117	0.10032	0.03639	0.03924	0.05418	0.06726	0.05714	0.06355	0.01386	0.07046	0.02826
Haemophilus ducreyi 35000HP uid57625	0.08611	0.01067	0.06036	0.04891	0.06245	0.04312	0.07277	0.02215	0.06183	0.02464	0.10616	0.04801	0.05127	0.03651	0.0575	0.04555	0.05439	0.01101	0.06464	0.03196
Haemophilus influenzae 10810 uid86647	0.08165	0.01026	0.06493	0.05046	0.06576	0.04491	0.07067	0.02046	0.06397	0.02391	0.1041	0.04978	0.04664	0.03696	0.05896	0.04483	0.05242	0.01142	0.0659	0.03202
Haemophilus influenzae 86 028NP uid58093	0.08167	0.0103	0.06524	0.05068	0.06586	0.04471	0.07101	0.02052	0.06349	0.02411	0.104	0.04969	0.04681	0.03709	0.05907	0.04515	0.05201	0.01145	0.06558	0.03154
Haemophilus influenzae F3031 uid62123	0.08282	0.01009	0.065	0.05087	0.06591	0.04455	0.06981	0.0202	0.06417	0.02347	0.10274	0.05052	0.04685	0.03639	0.06013	0.04486	0.05252	0.01128	0.06591	0.03194
Haemophilus influenzae F3047 uid62097	0.08269	0.01015	0.06459	0.05072	0.06602	0.0445	0.06989	0.02005	0.0644	0.02352	0.10206	0.05088	0.04701	0.03647	0.06065	0.04493	0.05255	0.01127	0.06569	0.03196
Haemophilus influenzae KR494 uid219323	0.08231	0.01021	0.06439	0.05037	0.06673	0.0448	0.07067	0.02048	0.06315	0.02407	0.10465	0.04947	0.04634	0.0371	0.05872	0.04442	0.05249	0.01132	0.06689	0.03141
Haemophilus influenzae PittEE uid58591	0.08187	0.01045	0.0653	0.0501	0.0663	0.0446	0.07109	0.02061	0.06338	0.02397	0.10489	0.04926	0.04699	0.03699	0.05844	0.04476	0.05191	0.01123	0.06662	0.03125
Haemophilus influenzae PittGG uid58593	0.08186	0.01053	0.06564	0.05051	0.06552	0.04502	0.07146	0.02058	0.06451	0.02438	0.10421	0.04904	0.04638	0.037	0.0581	0.04477	0.05121	0.01147	0.06637	0.03144
Haemophilus influenzae R2846 uid161921	0.08131	0.01031	0.0649	0.05018	0.0659	0.04508	0.07117	0.02085	0.06313	0.02391	0.10497	0.0498	0.04661	0.03717	0.05862	0.0447	0.05199	0.01134	0.06638	0.03167
Haemophilus influenzae R2866 uid161923	0.0813	0.01034	0.06539	0.05071	0.06558	0.04492	0.07067	0.02045	0.06419	0.02403	0.10421	0.04956	0.04664	0.03707	0.05898	0.04476	0.052	0.01146	0.066	0.03175
Haemophilus influenzae Rd KW20 uid57771	0.08281	0.01033	0.0651	0.0502	0.06689	0.04426	0.07082	0.02047	0.06291	0.02425	0.10501	0.04855	0.04648	0.03716	0.0583	0.04471	0.05215	0.01123	0.06717	0.0312
Haemophilus parainfluenzae T3T1 uid72801	0.08605	0.01004	0.06455	0.05082	0.06766	0.04516	0.06787	0.02047	0.06316	0.02428	0.10535	0.04639	0.04528	0.03812	0.05801	0.0429	0.05212	0.01186	0.06825	0.03165
Haemophilus parasuis SH0165 uid59273	0.08348	0.01016	0.06618	0.05017	0.06575	0.04381	0.06915	0.02098	0.06301	0.02411	0.10446	0.04625	0.04934	0.03767	0.05704	0.04558	0.05184	0.01145	0.06746	0.03212
Haemophilus parasuis ZJ0906 uid209117	0.08439	0.00986	0.06563	0.05054	0.06846	0.04256	0.06781	0.02051	0.06362	0.02376	0.10171	0.04698	0.04904	0.03815	0.05756	0.0455	0.0528	0.01158	0.06768	0.03185
Haemophilus somnus 129PT uid57929	0.07969	0.01017	0.06332	0.05008	0.06728	0.04317	0.07428	0.02062	0.06659	0.02325	0.10356	0.05047	0.0483	0.03496	0.05958	0.04294	0.05368	0.01092	0.06519	0.03196
Haemophilus somnus 2336 uid57979	0.07908	0.00983	0.06306	0.0502	0.06821	0.04283	0.07425	0.02061	0.06776	0.02298	0.10194	0.05144	0.04815	0.03462	0.06093	0.04223	0.05441	0.01074	0.06466	0.03206
Hahella chejuensis KCTC 2396 uid58483	0.09729	0.01048	0.06418	0.05731	0.07295	0.03898	0.05363	0.02164	0.04468	0.02445	0.10543	0.03614	0.04228	0.04444	0.06479	0.05927	0.04897	0.01392	0.06819	0.03098
Halalkalicoccus jeotgali B3 uid50305	0.10793	0.00774	0.09317	0.07332	0.0904	0.03388	0.04493	0.02016	0.0175	0.01863	0.09184	0.02198	0.02164	0.04725	0.05413	0.06865	0.06116	0.01128	0.08683	0.02757
Halanaerobium hydrogeniformans uid60191	0.07056	0.00662	0.08488	0.06001	0.06369	0.04425	0.08959	0.01541	0.08247	0.02279	0.0995	0.05416	0.0293	0.03032	0.05932	0.03907	0.04276	0.00739	0.05958	0.03834
Halanaerobium praevalens DSM 2228 uid161959	0.07575	0.00609	0.07782	0.0524	0.06139	0.04451	0.08948	0.01389	0.09138	0.02232	0.10326	0.05682	0.03573	0.02994	0.05884	0.03426	0.04429	0.00682	0.05841	0.03659
Haliangium ochraceum DSM 14365 uid41425	0.13564	0.01147	0.06703	0.06321	0.08557	0.03115	0.03714	0.02237	0.02105	0.0187	0.10366	0.02001	0.03228	0.05548	0.05842	0.08343	0.04614	0.01278	0.07243	0.02203
Haliscomenobacter hydrossis DSM 1100 uid66777	0.07841	0.00958	0.0587	0.05289	0.07104	0.04897	0.06365	0.01922	0.05875	0.02188	0.10095	0.05057	0.04335	0.04337	0.06106	0.04626	0.05605	0.01436	0.06296	0.03798
Haloarcula hispanica ATCC 33960 uid72475	0.10833	0.00701	0.08227	0.0858	0.08487	0.03239	0.04225	0.01952	0.01856	0.01859	0.08888	0.0241	0.02929	0.04561	0.05686	0.06055	0.06779	0.01097	0.0898	0.02657
Haloarcula marismortui ATCC 43049 uid57719	0.10684	0.00732	0.08161	0.08467	0.08399	0.03225	0.04277	0.01973	0.01928	0.01892	0.08794	0.02513	0.03032	0.04575	0.05805	0.06098	0.06824	0.01123	0.08835	0.02662
Halobacillus halophilus DSM 2266 uid162033	0.06849	0.00629	0.08037	0.05302	0.06971	0.04495	0.07153	0.02295	0.06339	0.02916	0.09567	0.04178	0.04	0.03743	0.06315	0.04257	0.05313	0.01101	0.06945	0.03595
Halobacterium NRC 1 uid57769	0.1313	0.00734	0.06701	0.09033	0.08522	0.03107	0.03584	0.02241	0.01648	0.01734	0.08349	0.02129	0.02599	0.04694	0.05242	0.06496	0.06837	0.01066	0.09623	0.0253
Halobacterium salinarum R1 uid61571	0.13214	0.00719	0.06686	0.09062	0.08497	0.03126	0.03592	0.02224	0.01628	0.01714	0.08406	0.02117	0.02587	0.04653	0.05214	0.06424	0.06862	0.01068	0.09666	0.02541
Halobacteroides halobius DSM 5150 uid184862	0.06651	0.00765	0.0765	0.05675	0.06807	0.03787	0.08404	0.01461	0.0833	0.02148	0.10274	0.05169	0.0404	0.03172	0.05459	0.03765	0.05091	0.00813	0.06964	0.03574
Haloferax mediterranei ATCC 33500 uid167315	0.10269	0.00676	0.08326	0.08313	0.08312	0.03519	0.04332	0.02035	0.02265	0.01838	0.08853	0.02608	0.02499	0.04547	0.06016	0.06218	0.06572	0.01096	0.09085	0.02622
Haloferax volcanii DS2 uid46845	0.11417	0.00665	0.08035	0.08599	0.08632	0.03452	0.03756	0.01916	0.0197	0.01801	0.09064	0.02309	0.0228	0.04559	0.05715	0.06669	0.06069	0.01073	0.09446	0.02575
Halogeometricum borinquense DSM 11551 uid54919	0.10485	0.00692	0.08475	0.08307	0.082	0.03459	0.04104	0.0202	0.02234	0.01845	0.08699	0.02603	0.0254	0.04486	0.05972	0.06469	0.06563	0.01108	0.09053	0.02686
Halomicrobium mukohataei DSM 12286 uid59107	0.11098	0.00734	0.08295	0.0866	0.0853	0.03161	0.03937	0.01972	0.01675	0.01712	0.08893	0.02161	0.02728	0.046	0.05562	0.06633	0.06645	0.01141	0.09203	0.02658
Halomonas elongata DSM 2581 uid52781	0.11264	0.00916	0.06684	0.06073	0.08411	0.03357	0.04508	0.0248	0.02373	0.02525	0.11386	0.02405	0.03618	0.05035	0.05422	0.07627	0.05002	0.01499	0.07133	0.02282
halophilic archaeon DL31 uid72619	0.11033	0.00754	0.08913	0.07616	0.08717	0.03393	0.03969	0.02066	0.02046	0.01845	0.09064	0.02478	0.02726	0.0471	0.05512	0.06263	0.06342	0.01117	0.08836	0.02599
Halopiger xanaduensis SH 6 uid68105	0.10997	0.00715	0.09538	0.08818	0.08365	0.03198	0.04212	0.01883	0.01681	0.01692	0.08852	0.02322	0.02455	0.04634	0.05465	0.06572	0.0622	0.01102	0.08583	0.02696
Haloquadratum walsbyi C23 uid162019	0.09408	0.00759	0.0755	0.07846	0.07448	0.03195	0.0619	0.02101	0.02365	0.01814	0.08226	0.03383	0.03427	0.04324	0.06799	0.05778	0.07811	0.01005	0.07806	0.02765
Haloquadratum walsbyi DSM 16790 uid58673	0.09392	0.0076	0.07413	0.07803	0.0749	0.03208	0.06186	0.02109	0.02333	0.01823	0.08189	0.03432	0.03415	0.04372	0.06814	0.05799	0.07899	0.0101	0.07809	0.02744
Halorhabdus tiamatea SARL4B uid214082	0.10665	0.0061	0.08912	0.08667	0.08319	0.03257	0.04369	0.0202	0.01818	0.01757	0.08789	0.02365	0.02659	0.04593	0.05466	0.06437	0.06579	0.01166	0.08833	0.02719
Halorhabdus utahensis DSM 12940 uid59189	0.10517	0.00619	0.08559	0.08502	0.0849	0.03288	0.04569	0.01975	0.0179	0.01752	0.08847	0.02392	0.02704	0.04647	0.05675	0.06316	0.06738	0.01178	0.0878	0.0266
Halorhodospira halophila SL1 uid58473	0.11968	0.00905	0.07489	0.06065	0.08891	0.03056	0.04093	0.0245	0.01761	0.01983	0.10719	0.0201	0.0386	0.0538	0.04522	0.0871	0.0481	0.01434	0.07517	0.02378
Halorubrum lacusprofundi ATCC 49239 uid58807	0.11829	0.00659	0.08429	0.08928	0.09076	0.03249	0.04094	0.01874	0.01728	0.0169	0.08555	0.02263	0.02025	0.04754	0.05274	0.06677	0.06176	0.01046	0.09161	0.02512
Haloterrigena turkmenica DSM 5511 uid43501	0.10937	0.00739	0.09335	0.08704	0.08435	0.0322	0.04234	0.01904	0.01608	0.0172	0.08939	0.02239	0.02309	0.04623	0.05506	0.06654	0.06415	0.01116	0.08705	0.0266
Halothece PCC 7418 uid183338	0.07668	0.0095	0.07254	0.05021	0.06609	0.04008	0.06428	0.01846	0.04614	0.01848	0.10956	0.04189	0.05784	0.04705	0.06337	0.05081	0.05791	0.01418	0.06434	0.03061
Halothermothrix orenii H 168 uid58585	0.05824	0.00732	0.07471	0.05507	0.07362	0.0414	0.08793	0.01579	0.0788	0.02343	0.09914	0.052	0.02663	0.03659	0.0539	0.04738	0.04833	0.00873	0.07159	0.03939
Halothiobacillus neapolitanus c2 uid41317	0.1069	0.00822	0.05431	0.05637	0.07551	0.0379	0.05749	0.02417	0.03742	0.02546	0.10555	0.03343	0.04384	0.05003	0.05876	0.06172	0.05467	0.01391	0.07037	0.02398
Halovivax ruber XH 70 uid184819	0.11092	0.00747	0.0823	0.08821	0.08523	0.03153	0.04274	0.02046	0.01567	0.01682	0.0872	0.02131	0.02438	0.04808	0.05858	0.06445	0.06833	0.01118	0.08912	0.02602
Helicobacter acinonychis Sheeba uid58685	0.06688	0.01124	0.06811	0.04693	0.05832	0.05447	0.0735	0.0221	0.08883	0.0235	0.11284	0.05775	0.03595	0.03268	0.06801	0.03415	0.04398	0.00698	0.05695	0.03684
Helicobacter bizzozeronii CIII 1 uid68141	0.07908	0.01257	0.05816	0.04733	0.06558	0.04892	0.06479	0.02732	0.07053	0.02357	0.11417	0.04368	0.04973	0.04157	0.06324	0.03892	0.04575	0.00877	0.06019	0.03614
Helicobacter cetorum MIT 00 7128 uid162217	0.06421	0.01119	0.06905	0.04634	0.05599	0.05285	0.07423	0.02091	0.08951	0.02283	0.10987	0.06454	0.03803	0.03116	0.07035	0.03242	0.04732	0.00669	0.05367	0.03883
Helicobacter cetorum MIT 99 5656 uid162215	0.064	0.01135	0.06701	0.04532	0.05657	0.0535	0.072	0.02172	0.08909	0.02282	0.11176	0.06318	0.03784	0.03152	0.07005	0.03365	0.04753	0.00668	0.05608	0.03831
Helicobacter cinaedi ATCC BAA 847 uid193765	0.06848	0.013	0.0653	0.05147	0.05979	0.05075	0.08	0.02126	0.07779	0.02344	0.10339	0.05421	0.04071	0.0319	0.07436	0.03652	0.0469	0.00774	0.05457	0.03845
Helicobacter cinaedi PAGU611 uid162219	0.06954	0.01299	0.06497	0.05136	0.0605	0.05094	0.07981	0.02108	0.07739	0.02371	0.10429	0.05257	0.04006	0.03214	0.07429	0.03688	0.04612	0.00779	0.0556	0.03799
Helicobacter felis ATCC 49179 uid61409	0.07996	0.01268	0.05952	0.04685	0.06516	0.04894	0.06446	0.02719	0.07007	0.02339	0.11386	0.04319	0.04669	0.0401	0.0631	0.04109	0.04713	0.00858	0.0615	0.03654
Helicobacter heilmannii ASB1 4 uid182935	0.08195	0.01285	0.05835	0.04505	0.06639	0.04985	0.06113	0.02722	0.07274	0.02376	0.11586	0.04403	0.04465	0.04162	0.06141	0.03887	0.04825	0.00841	0.06253	0.03509
Helicobacter hepaticus ATCC 51449 uid57737	0.07046	0.01356	0.0645	0.04921	0.05988	0.0513	0.08568	0.02259	0.07561	0.02427	0.10285	0.05287	0.0401	0.03294	0.06982	0.03635	0.04593	0.00804	0.05452	0.03951
Helicobacter mustelae 12198 uid46647	0.07176	0.01187	0.06323	0.04876	0.06864	0.05427	0.08152	0.02207	0.07617	0.02337	0.10393	0.0494	0.04184	0.03523	0.06587	0.03986	0.04493	0.00724	0.05464	0.0354
Helicobacter pylori 2017 uid161151	0.06847	0.01094	0.06801	0.04742	0.05862	0.05475	0.07217	0.02134	0.08825	0.02328	0.11258	0.05757	0.0362	0.03336	0.06813	0.03453	0.04355	0.00705	0.05687	0.03691
Helicobacter pylori 2018 uid161159	0.06847	0.01093	0.06819	0.04744	0.05864	0.0547	0.07211	0.02128	0.08827	0.02316	0.11241	0.05781	0.03629	0.03336	0.06807	0.03452	0.04359	0.00703	0.05676	0.03695
Helicobacter pylori 26695 uid178201	0.06854	0.01109	0.06876	0.04773	0.0576	0.05427	0.07216	0.02127	0.08962	0.02284	0.11224	0.05782	0.03709	0.033	0.068	0.03441	0.04358	0.00701	0.05609	0.03687
Helicobacter pylori 26695 uid57787	0.0689	0.01088	0.06897	0.04773	0.0577	0.05393	0.07209	0.02128	0.08926	0.02288	0.11219	0.0578	0.03709	0.03287	0.06813	0.03454	0.04371	0.00702	0.0563	0.03674
Helicobacter pylori 35A uid49903	0.06893	0.01104	0.06822	0.04699	0.05886	0.0544	0.07275	0.02138	0.0891	0.02327	0.11274	0.05717	0.03616	0.03301	0.06808	0.03414	0.04339	0.00691	0.05687	0.03661
Helicobacter pylori 51 uid161925	0.06904	0.01096	0.06815	0.04719	0.05898	0.05431	0.07246	0.0213	0.08872	0.02314	0.1123	0.05717	0.03613	0.03298	0.06844	0.03426	0.04378	0.00698	0.05689	0.03681
Helicobacter pylori 83 uid161153	0.06802	0.01092	0.06844	0.04751	0.05829	0.05433	0.07243	0.0211	0.0894	0.02322	0.11171	0.05882	0.03672	0.03273	0.06834	0.03413	0.0438	0.00701	0.05602	0.03707
Helicobacter pylori 908 uid159985	0.06859	0.01095	0.0682	0.04736	0.0586	0.05481	0.07212	0.02123	0.08828	0.0232	0.11275	0.05758	0.03627	0.03327	0.06816	0.03451	0.04348	0.00697	0.0569	0.03677
Helicobacter pylori Aklavik117 uid182201	0.06884	0.01078	0.06939	0.04763	0.05795	0.05392	0.07223	0.02115	0.08956	0.02271	0.11229	0.05902	0.0368	0.03294	0.06802	0.03429	0.04341	0.00692	0.05545	0.03671
Helicobacter pylori Aklavik86 uid182202	0.07025	0.01082	0.06798	0.04675	0.05969	0.0544	0.07236	0.02133	0.08811	0.02305	0.11308	0.05711	0.03584	0.03292	0.06839	0.03424	0.04326	0.00685	0.0571	0.03647
Helicobacter pylori B38 uid59415	0.06975	0.01081	0.06798	0.04686	0.05941	0.05395	0.07224	0.02149	0.0879	0.02304	0.11322	0.05671	0.03623	0.03329	0.06822	0.03429	0.04366	0.007	0.0573	0.03662
Helicobacter pylori B8 uid49873	0.06798	0.01093	0.06858	0.04743	0.05752	0.05448	0.07181	0.02101	0.08983	0.02278	0.11225	0.05975	0.03689	0.03287	0.06832	0.0342	0.04392	0.00689	0.05552	0.03704
Helicobacter pylori Cuz20 uid159987	0.06898	0.01089	0.06849	0.04711	0.05836	0.05419	0.07221	0.02101	0.08945	0.0229	0.11263	0.05855	0.03649	0.03274	0.06839	0.0343	0.04358	0.00679	0.05623	0.03671
Helicobacter pylori ELS37 uid158157	0.06851	0.01091	0.06845	0.0473	0.05833	0.0542	0.07184	0.02143	0.08907	0.02292	0.11195	0.05857	0.03681	0.03298	0.06818	0.03425	0.04383	0.00704	0.05631	0.03715
Helicobacter pylori F16 uid161145	0.06879	0.01103	0.06853	0.0475	0.0585	0.05428	0.07242	0.02129	0.08916	0.0228	0.11246	0.05779	0.03623	0.03289	0.06817	0.03423	0.0437	0.00695	0.05621	0.03707
Helicobacter pylori F30 uid159991	0.06855	0.01101	0.06883	0.04764	0.05852	0.05429	0.07259	0.02122	0.08926	0.02284	0.11207	0.05763	0.03637	0.03287	0.06834	0.03413	0.04364	0.00692	0.05638	0.03689
Helicobacter pylori F32 uid161139	0.06878	0.01097	0.06884	0.04765	0.05843	0.05409	0.07228	0.02125	0.08914	0.02291	0.11209	0.05773	0.03641	0.03294	0.06815	0.03415	0.04378	0.00694	0.05642	0.03703
Helicobacter pylori F57 uid161143	0.06853	0.01091	0.06878	0.04746	0.05827	0.05442	0.07245	0.02112	0.08966	0.02279	0.11195	0.05827	0.0364	0.03289	0.06824	0.03412	0.04387	0.00692	0.05592	0.03703
Helicobacter pylori G27 uid59305	0.06876	0.01084	0.06851	0.04733	0.05845	0.05443	0.0721	0.02118	0.08888	0.02298	0.11194	0.05892	0.03651	0.03291	0.06782	0.0342	0.04396	0.00701	0.05632	0.03696
Helicobacter pylori Gambia94 24 uid159493	0.06903	0.01084	0.06873	0.04742	0.05819	0.05392	0.07168	0.02093	0.08913	0.02291	0.11192	0.05898	0.03686	0.03311	0.06798	0.03411	0.04404	0.00691	0.05643	0.03688
Helicobacter pylori HPAG1 uid58517	0.06916	0.01089	0.06831	0.04701	0.05872	0.05416	0.07186	0.0213	0.08874	0.023	0.11219	0.05828	0.03676	0.0331	0.06807	0.03414	0.04394	0.00708	0.05632	0.03696
Helicobacter pylori HUP B14 uid162213	0.06887	0.01086	0.06782	0.04703	0.05897	0.05445	0.07218	0.02143	0.08792	0.02299	0.11268	0.05812	0.03647	0.03315	0.06808	0.03408	0.04397	0.00699	0.05701	0.03695
Helicobacter pylori India7 uid161149	0.06881	0.0107	0.06859	0.0474	0.05829	0.05384	0.07169	0.02085	0.08935	0.0227	0.11193	0.05929	0.03703	0.03293	0.06816	0.03434	0.04438	0.00685	0.05614	0.03674
Helicobacter pylori J99 uid57789	0.06865	0.01078	0.06882	0.04761	0.05849	0.05375	0.07151	0.0213	0.08846	0.02273	0.11191	0.05885	0.03683	0.03321	0.06798	0.03451	0.04408	0.00698	0.0567	0.03683
Helicobacter pylori Lithuania75 uid159491	0.06881	0.01094	0.06862	0.04717	0.05847	0.05418	0.07214	0.02123	0.08897	0.02306	0.11246	0.05812	0.03647	0.03297	0.06809	0.03419	0.04358	0.00699	0.05663	0.0369
Helicobacter pylori OK113 uid193715	0.06847	0.01085	0.06885	0.0476	0.05835	0.05394	0.07237	0.0212	0.08898	0.02273	0.11177	0.05872	0.03673	0.03283	0.06844	0.03409	0.04392	0.00693	0.05616	0.03705
Helicobacter pylori OK310 uid193716	0.0685	0.0109	0.06874	0.04757	0.0585	0.05422	0.07256	0.02124	0.08891	0.02288	0.11192	0.05829	0.03642	0.03291	0.06847	0.03396	0.04384	0.00694	0.05619	0.03703
Helicobacter pylori P12 uid59327	0.06836	0.01087	0.06894	0.04744	0.05805	0.05403	0.07196	0.02104	0.08935	0.02283	0.11204	0.05926	0.03695	0.03301	0.06804	0.03428	0.04387	0.00701	0.0558	0.03689
Helicobacter pylori PeCan18 uid162211	0.06919	0.01074	0.06866	0.04716	0.05863	0.05377	0.07173	0.02107	0.08824	0.02285	0.11185	0.05862	0.03673	0.03329	0.06839	0.03417	0.04422	0.00699	0.05681	0.0369
Helicobacter pylori PeCan4 uid53539	0.06892	0.01088	0.06812	0.04715	0.05864	0.05448	0.07235	0.02116	0.08906	0.02289	0.11255	0.05823	0.03637	0.03293	0.06817	0.03419	0.04362	0.00703	0.05644	0.03681
Helicobacter pylori Puno120 uid159611	0.06912	0.011	0.06911	0.04759	0.05821	0.05408	0.07234	0.02127	0.08944	0.02296	0.11254	0.05767	0.03659	0.03288	0.06779	0.03446	0.0431	0.00694	0.05616	0.03674
Helicobacter pylori Puno135 uid161157	0.06879	0.01113	0.06875	0.04769	0.05852	0.05426	0.07214	0.02101	0.08943	0.02285	0.11242	0.05825	0.03646	0.03285	0.06789	0.03436	0.04324	0.007	0.0561	0.03686
Helicobacter pylori Rif1 uid178202	0.06855	0.01108	0.06877	0.04775	0.05759	0.05428	0.07214	0.02131	0.08962	0.02282	0.11224	0.05779	0.03712	0.03302	0.06798	0.03441	0.04356	0.00701	0.05611	0.03687
Helicobacter pylori Rif2 uid178203	0.06856	0.01109	0.0688	0.04773	0.05758	0.05427	0.07212	0.02131	0.08962	0.02282	0.11227	0.05781	0.03712	0.033	0.06798	0.03441	0.04354	0.00701	0.0561	0.03687
Helicobacter pylori Sat464 uid159467	0.06949	0.01107	0.06808	0.04686	0.05914	0.05438	0.0722	0.02127	0.0888	0.02298	0.11283	0.0577	0.03628	0.03295	0.06839	0.03419	0.04329	0.00691	0.05648	0.03672
Helicobacter pylori Shi112 uid162207	0.06846	0.01086	0.06842	0.04732	0.05807	0.05398	0.07196	0.02118	0.08964	0.02287	0.11212	0.05887	0.03689	0.03277	0.06845	0.03441	0.04395	0.00689	0.05592	0.03697
Helicobacter pylori Shi169 uid162209	0.06892	0.01103	0.06787	0.04714	0.05863	0.05424	0.07259	0.02114	0.08932	0.02296	0.11244	0.05815	0.03642	0.0329	0.06851	0.03406	0.04354	0.00688	0.05652	0.03674
Helicobacter pylori Shi417 uid162205	0.06851	0.01081	0.069	0.04741	0.05806	0.05423	0.07216	0.0211	0.08946	0.0228	0.11232	0.05874	0.0367	0.03286	0.06848	0.03427	0.04352	0.00685	0.05592	0.0368
Helicobacter pylori Shi470 uid59165	0.06906	0.01107	0.06873	0.0473	0.05811	0.0543	0.07233	0.02106	0.0898	0.02299	0.11242	0.05801	0.03642	0.03303	0.06825	0.03423	0.04311	0.00689	0.05632	0.03657
Helicobacter pylori SJM180 uid53541	0.06857	0.01089	0.06812	0.04752	0.0585	0.05429	0.07196	0.02121	0.08902	0.02286	0.11189	0.05884	0.03685	0.03306	0.06783	0.03425	0.04412	0.00703	0.05609	0.03709
Helicobacter pylori SNT49 uid159615	0.06908	0.01084	0.06842	0.04705	0.05878	0.05436	0.07197	0.02115	0.08862	0.02289	0.11218	0.05854	0.03667	0.03314	0.06811	0.03404	0.04402	0.00687	0.05678	0.03648
Helicobacter pylori SouthAfrica20 uid216150	0.06837	0.01109	0.06856	0.04724	0.05784	0.05454	0.07253	0.02163	0.08873	0.02314	0.11186	0.05878	0.03672	0.03311	0.06803	0.03385	0.04381	0.00705	0.05602	0.03708
Helicobacter pylori SouthAfrica7 uid159989	0.06845	0.01086	0.06892	0.04701	0.05801	0.05398	0.07265	0.0217	0.08894	0.02287	0.11205	0.05906	0.03692	0.03289	0.06789	0.03394	0.04386	0.00691	0.05605	0.03703
Helicobacter pylori uid159983	0.06872	0.01095	0.06848	0.04718	0.05871	0.05431	0.07236	0.02128	0.08873	0.02286	0.11245	0.05798	0.0364	0.03292	0.06844	0.03402	0.04364	0.00703	0.05669	0.03683
Helicobacter pylori UM032 uid203025	0.06841	0.0109	0.06847	0.04741	0.05869	0.05443	0.07216	0.02118	0.0889	0.02336	0.11155	0.05832	0.03615	0.03262	0.06839	0.03438	0.04393	0.00697	0.05673	0.03705
Helicobacter pylori UM037 uid203027	0.06827	0.01081	0.06843	0.04724	0.05798	0.05417	0.07195	0.02111	0.08947	0.02291	0.1119	0.05894	0.03693	0.03291	0.06818	0.03429	0.0442	0.00695	0.05632	0.03704
Helicobacter pylori UM066 uid203028	0.06808	0.01104	0.06921	0.04761	0.05744	0.05421	0.07247	0.02107	0.09022	0.02298	0.11173	0.05872	0.03675	0.03268	0.06815	0.0341	0.04401	0.00688	0.05592	0.03672
Helicobacter pylori UM298 uid213226	0.06858	0.01089	0.06806	0.04719	0.0588	0.05461	0.07217	0.02121	0.0888	0.02313	0.1124	0.05814	0.0362	0.03287	0.06864	0.03405	0.04382	0.00695	0.05664	0.03686
Helicobacter pylori UM299 uid203026	0.06847	0.0109	0.0681	0.04721	0.05865	0.05468	0.07219	0.02119	0.08887	0.0231	0.11249	0.05819	0.03624	0.03283	0.06868	0.03404	0.04385	0.00696	0.05649	0.03688
Helicobacter pylori v225d uid159639	0.06917	0.01105	0.06846	0.04701	0.05879	0.05461	0.07208	0.02109	0.08912	0.023	0.11261	0.05787	0.03615	0.03281	0.06854	0.03413	0.04346	0.00686	0.05657	0.0366
Helicobacter pylori XZ274 uid165869	0.06874	0.01117	0.0676	0.04724	0.05897	0.05448	0.07216	0.0214	0.08868	0.02309	0.1116	0.05878	0.03665	0.03255	0.06814	0.03437	0.04385	0.007	0.05647	0.03706
Heliobacterium modesticaldum Ice1 uid58279	0.09926	0.01136	0.06834	0.05197	0.07995	0.03701	0.05961	0.01924	0.04932	0.02552	0.10077	0.03014	0.0367	0.04689	0.05217	0.06754	0.05118	0.01132	0.07409	0.02763
Herbaspirillum seropedicae SmR1 uid50427	0.12315	0.00897	0.05298	0.05142	0.07964	0.03523	0.04942	0.02245	0.03554	0.02572	0.1086	0.02913	0.04512	0.04913	0.05868	0.06519	0.04984	0.01324	0.07222	0.02433
Herminiimonas arsenicoxydans uid58291	0.11203	0.00939	0.05526	0.05261	0.07456	0.03823	0.05883	0.02267	0.04507	0.0275	0.10369	0.03413	0.04043	0.0452	0.0588	0.05834	0.05404	0.01276	0.0712	0.02525
Herpetosiphon aurantiacus DSM 785 uid58599	0.10674	0.00804	0.0521	0.04999	0.07144	0.03468	0.05989	0.022	0.02643	0.02081	0.11154	0.03742	0.05562	0.05132	0.05899	0.05836	0.0603	0.01738	0.06793	0.02902
Hippea maritima DSM 10411 uid65267	0.06477	0.00941	0.06849	0.055	0.06464	0.05208	0.08968	0.01514	0.09425	0.02305	0.09508	0.04951	0.02333	0.03338	0.06118	0.04134	0.04471	0.00703	0.06869	0.03923
Hirschia baltica ATCC 49814 uid59365	0.10174	0.00879	0.06578	0.06082	0.07608	0.04071	0.06237	0.01903	0.04908	0.02586	0.09414	0.0384	0.03433	0.04426	0.0668	0.05218	0.05401	0.01278	0.06741	0.02543
Hydrogenobacter thermophilus TK 6 uid159875	0.0629	0.00992	0.08044	0.04785	0.0695	0.04744	0.07017	0.01778	0.07797	0.02354	0.10983	0.03152	0.02619	0.04034	0.05876	0.05408	0.04217	0.0103	0.07704	0.04228
Hydrogenobacter thermophilus TK 6 uid45927	0.06281	0.00998	0.08023	0.04776	0.0694	0.04749	0.07018	0.0178	0.07795	0.02354	0.11007	0.03153	0.0262	0.04038	0.05889	0.05404	0.04219	0.01028	0.07698	0.0423
Hydrogenobaculum HO uid190882	0.06101	0.00848	0.07078	0.05396	0.0599	0.05187	0.09364	0.01696	0.09261	0.02309	0.09733	0.05012	0.02553	0.03689	0.06214	0.03379	0.04468	0.00755	0.06406	0.04563
Hydrogenobaculum SN uid46251	0.06113	0.00846	0.0708	0.05395	0.05999	0.05185	0.09356	0.01691	0.09261	0.02312	0.09719	0.05007	0.02557	0.03694	0.0621	0.03377	0.0447	0.00751	0.06417	0.04561
Hydrogenobaculum Y04AAS1 uid58857	0.06152	0.00861	0.06993	0.05391	0.06052	0.05193	0.09316	0.01703	0.09211	0.02336	0.09677	0.05037	0.02556	0.03649	0.06243	0.03364	0.0453	0.00765	0.06416	0.04555
Hyperthermus butylicus DSM 5456 uid57755	0.1006	0.00922	0.07681	0.04188	0.0762	0.02712	0.06171	0.01789	0.04507	0.02108	0.11137	0.02166	0.02	0.05063	0.05302	0.07811	0.044	0.0124	0.09215	0.03907
Hyphomicrobium denitrificans 1NES1 uid179904	0.12119	0.00911	0.05584	0.05639	0.08062	0.0367	0.05473	0.02049	0.04114	0.02301	0.09767	0.02778	0.03067	0.05207	0.05964	0.07086	0.05404	0.0132	0.07233	0.02252
Hyphomicrobium denitrificans ATCC 51888 uid50325	0.12252	0.0085	0.05582	0.05799	0.08093	0.03686	0.05456	0.0195	0.0421	0.02258	0.09582	0.02903	0.03134	0.05129	0.06061	0.06796	0.05449	0.01314	0.07211	0.02286
Hyphomicrobium MC1 uid68453	0.1184	0.00907	0.0553	0.05693	0.08056	0.03787	0.05584	0.02026	0.04171	0.02379	0.09684	0.02916	0.03137	0.05192	0.06079	0.06669	0.05455	0.01329	0.07245	0.02322
Hyphomonas neptunium ATCC 15444 uid58433	0.12736	0.00831	0.06195	0.05715	0.08747	0.03762	0.05192	0.01837	0.03399	0.02569	0.09797	0.02612	0.03059	0.05343	0.05588	0.06672	0.05384	0.01379	0.06863	0.02322
Idiomarina loihiensis GSL 199 uid205256	0.08777	0.00844	0.06965	0.05771	0.06894	0.03966	0.05733	0.02149	0.05002	0.02465	0.10363	0.0403	0.04831	0.03998	0.06489	0.05217	0.05088	0.01361	0.07076	0.02981
Idiomarina loihiensis L2TR uid58087	0.08781	0.00845	0.06973	0.05778	0.06899	0.03954	0.05725	0.02151	0.04997	0.02465	0.10353	0.04025	0.04837	0.04003	0.06485	0.05219	0.0509	0.01361	0.07079	0.02981
Ignavibacterium album JCM 16511 uid162097	0.05754	0.00707	0.06643	0.05362	0.06211	0.05642	0.08871	0.01464	0.07906	0.01898	0.09469	0.06194	0.03087	0.03645	0.06896	0.03724	0.05219	0.0104	0.0613	0.04137
Ignicoccus hospitalis KIN4 I uid58365	0.08589	0.01032	0.08699	0.04428	0.07367	0.0355	0.0492	0.01455	0.07382	0.02191	0.10992	0.02607	0.01535	0.05031	0.05438	0.05824	0.04216	0.01357	0.09783	0.03604
Ignisphaera aggregans DSM 17230 uid51875	0.06054	0.00914	0.06773	0.05195	0.06199	0.03609	0.11463	0.01469	0.05915	0.02366	0.09753	0.03955	0.01733	0.03969	0.06613	0.06302	0.04542	0.0105	0.07368	0.04761
Ilyobacter polytropus DSM 2926 uid59769	0.05865	0.00918	0.08261	0.05446	0.07207	0.04568	0.09055	0.01457	0.09393	0.02845	0.09105	0.04994	0.02088	0.02913	0.06125	0.03715	0.04746	0.00661	0.06687	0.03949
Intrasporangium calvum DSM 43043 uid61729	0.1312	0.00672	0.05646	0.06144	0.0927	0.02775	0.03676	0.02296	0.01939	0.01808	0.10214	0.01721	0.02742	0.05799	0.05456	0.07887	0.06096	0.01517	0.09376	0.01846
Isoptericola variabilis 225 uid67501	0.14277	0.00541	0.05985	0.06508	0.09354	0.02593	0.02799	0.02151	0.01514	0.01591	0.10059	0.01522	0.02496	0.06057	0.04702	0.07985	0.0619	0.01551	0.10252	0.01873
Isosphaera pallida ATCC 43644 uid62207	0.10856	0.00851	0.05873	0.05813	0.08048	0.03349	0.04343	0.02183	0.02435	0.0169	0.10834	0.02789	0.03417	0.071	0.05649	0.08441	0.05562	0.0168	0.07293	0.01795
Jannaschia CCS1 uid58147	0.12591	0.00916	0.05551	0.06442	0.08814	0.03745	0.05236	0.02114	0.02559	0.02867	0.09866	0.02526	0.0316	0.05263	0.05047	0.06525	0.05872	0.01415	0.07329	0.02161
Janthinobacterium Marseille uid58603	0.11197	0.00862	0.05431	0.05265	0.07749	0.0377	0.05735	0.02123	0.0438	0.02574	0.10399	0.03535	0.04062	0.04506	0.06047	0.05746	0.05505	0.01285	0.0725	0.02579
Jonesia denitrificans DSM 20603 uid59053	0.11756	0.00634	0.05219	0.06262	0.08155	0.02939	0.04827	0.0271	0.0227	0.0202	0.0948	0.02544	0.03444	0.05375	0.05942	0.06525	0.07423	0.01479	0.08872	0.02125
Kangiella koreensis DSM 16069 uid59209	0.08079	0.0089	0.06799	0.05778	0.06818	0.04186	0.06622	0.02236	0.05744	0.02498	0.10195	0.04263	0.04579	0.03941	0.06548	0.04442	0.05083	0.01301	0.06756	0.03242
Ketogulonicigenium vulgare WSH 001 uid161161	0.13149	0.00712	0.04997	0.05959	0.08606	0.0368	0.05564	0.02041	0.02566	0.02818	0.10297	0.02659	0.036	0.05187	0.05044	0.06779	0.05527	0.01342	0.07232	0.0224
Ketogulonicigenium vulgare Y25 uid59581	0.13162	0.00724	0.05008	0.05928	0.08619	0.03653	0.05569	0.02015	0.02568	0.02827	0.10284	0.02654	0.03566	0.05235	0.05058	0.06772	0.05533	0.01354	0.07229	0.02244
Kineococcus radiotolerans SRS30216 uid58067	0.14643	0.00639	0.0539	0.06042	0.09575	0.0256	0.02382	0.02212	0.01332	0.01356	0.10779	0.01432	0.02693	0.06157	0.05033	0.08465	0.06138	0.01463	0.10114	0.01596
Kitasatospora setae KM 6054 uid77027	0.14974	0.00764	0.05314	0.05787	0.09728	0.02547	0.02595	0.02309	0.01705	0.01437	0.11028	0.0166	0.02719	0.06774	0.04694	0.08297	0.06032	0.01533	0.08114	0.01988
Klebsiella oxytoca E718 uid170256	0.10243	0.01093	0.05519	0.05082	0.07616	0.03887	0.05749	0.02242	0.03976	0.02744	0.10961	0.03566	0.0442	0.04534	0.05963	0.05845	0.05196	0.01582	0.07019	0.02764
Klebsiella oxytoca KCTC 1686 uid83159	0.10207	0.01086	0.05497	0.05157	0.07616	0.03888	0.05755	0.02225	0.03975	0.02741	0.1095	0.03578	0.04422	0.04534	0.05993	0.05801	0.05207	0.01581	0.07022	0.02766
Klebsiella pneumoniae 1084 uid174151	0.10509	0.0109	0.05427	0.05067	0.07595	0.03837	0.056	0.02311	0.03765	0.02731	0.11175	0.03397	0.04569	0.04672	0.05719	0.0597	0.05184	0.01594	0.0707	0.02717
Klebsiella pneumoniae 342 uid59145	0.10453	0.01098	0.05376	0.05072	0.07581	0.03841	0.05637	0.02326	0.03796	0.0272	0.11149	0.03418	0.04547	0.04657	0.05791	0.05939	0.05226	0.01586	0.07059	0.02727
Klebsiella pneumoniae HS11286 uid84387	0.10496	0.01085	0.05428	0.05082	0.07584	0.03859	0.05612	0.02281	0.03857	0.02748	0.11102	0.03416	0.04526	0.04639	0.0573	0.05975	0.05189	0.01599	0.07048	0.02744
Klebsiella pneumoniae JM45 uid215235	0.10481	0.01076	0.05463	0.05092	0.07616	0.03859	0.05638	0.02278	0.03854	0.02756	0.11069	0.0343	0.0454	0.04617	0.05721	0.05931	0.05179	0.01589	0.07058	0.02753
Klebsiella pneumoniae KCTC 2242 uid162147	0.10538	0.01072	0.05424	0.05062	0.07632	0.03838	0.05622	0.02288	0.03785	0.02734	0.11174	0.03386	0.04555	0.04644	0.05719	0.05951	0.05179	0.01591	0.07097	0.02708
Klebsiella pneumoniae MGH 78578 uid57619	0.1046	0.01057	0.05458	0.05179	0.07621	0.03831	0.05591	0.02284	0.03796	0.02722	0.11123	0.03403	0.04539	0.04639	0.05795	0.0592	0.05175	0.01585	0.071	0.02723
Klebsiella pneumoniae NTUH K2044 uid59073	0.10487	0.011	0.05393	0.05033	0.07597	0.03851	0.05608	0.02308	0.03784	0.02758	0.1118	0.03383	0.04542	0.04689	0.05738	0.0599	0.0517	0.01597	0.07075	0.02717
Klebsiella pneumoniae uid203334	0.10412	0.01107	0.05463	0.05085	0.07564	0.03799	0.05571	0.02301	0.03876	0.02789	0.11009	0.03413	0.04566	0.04638	0.05763	0.06082	0.05207	0.01604	0.07025	0.02725
Klebsiella variicola At 22 uid42113	0.10548	0.0108	0.0539	0.05089	0.07641	0.03836	0.05613	0.02305	0.03736	0.02717	0.11182	0.0338	0.04568	0.04668	0.05726	0.05901	0.05217	0.01584	0.07122	0.02694
Kocuria rhizophila DC2201 uid59099	0.12799	0.00697	0.06032	0.05862	0.09061	0.02864	0.03449	0.02444	0.0211	0.02071	0.09755	0.02004	0.03214	0.05768	0.05695	0.0757	0.06116	0.01458	0.09084	0.01944
Kosmotoga olearia TBF 19 5 1 uid59205	0.06273	0.00751	0.07851	0.05047	0.06839	0.0505	0.08252	0.01577	0.07828	0.02407	0.10122	0.04137	0.02159	0.03829	0.06004	0.04917	0.04861	0.01013	0.0727	0.03812
Kribbella flavida DSM 17836 uid43465	0.13202	0.00685	0.05343	0.06052	0.09082	0.02829	0.03451	0.02064	0.02162	0.01624	0.10564	0.01988	0.03206	0.05914	0.05257	0.07554	0.06341	0.01613	0.08905	0.02164
Krokinobacter 4H 3 7 5 uid66593	0.0723	0.00698	0.06577	0.06061	0.06682	0.0493	0.07573	0.0175	0.06802	0.02248	0.09126	0.05524	0.03452	0.03453	0.06352	0.03731	0.06346	0.00989	0.06566	0.03907
Kyrpidia tusciae DSM 2912 uid48361	0.09903	0.00809	0.06843	0.05101	0.08786	0.03495	0.05017	0.02201	0.03478	0.0247	0.10061	0.0237	0.03511	0.05216	0.04969	0.07953	0.04846	0.01647	0.08648	0.02677
Kytococcus sedentarius DSM 20547 uid59071	0.13277	0.00697	0.06328	0.06142	0.09502	0.02583	0.03263	0.02402	0.01837	0.02016	0.10009	0.01683	0.03144	0.05744	0.05126	0.07562	0.06248	0.01644	0.09136	0.01657
Lacinutrix 5H 3 7 4 uid68067	0.06413	0.00771	0.06461	0.05578	0.06007	0.05255	0.0815	0.01637	0.08213	0.0198	0.09103	0.07065	0.03331	0.03189	0.06321	0.03047	0.06395	0.00938	0.06117	0.0403
Lactobacillus acidophilus 30SC uid63605	0.07277	0.00614	0.05724	0.06184	0.06414	0.0432	0.07455	0.02151	0.08104	0.02732	0.09216	0.05437	0.0391	0.03504	0.05746	0.03993	0.05546	0.01032	0.06731	0.0391
Lactobacillus acidophilus La 14 uid201479	0.07057	0.00541	0.05719	0.06115	0.06423	0.04312	0.07833	0.0203	0.08007	0.02663	0.09063	0.0584	0.03804	0.03552	0.05884	0.0371	0.05756	0.0104	0.0675	0.03901
Lactobacillus acidophilus NCFM uid57685	0.07044	0.00539	0.05725	0.06143	0.06429	0.04299	0.07802	0.02028	0.08002	0.02671	0.09039	0.05843	0.03803	0.03562	0.05891	0.03705	0.05781	0.01033	0.0677	0.03891
Lactobacillus amylovorus GRL 1112 uid61179	0.07251	0.0061	0.05661	0.0623	0.06406	0.04291	0.0736	0.0217	0.08165	0.02706	0.09122	0.05485	0.03906	0.03528	0.05787	0.04027	0.05581	0.01062	0.0671	0.03942
Lactobacillus amylovorus GRL1118 uid160233	0.07266	0.0057	0.05722	0.06257	0.06451	0.04325	0.07418	0.0214	0.08097	0.0274	0.09151	0.05426	0.03867	0.03585	0.05686	0.03925	0.05592	0.01043	0.06821	0.03919
Lactobacillus brevis ATCC 367 uid57989	0.09384	0.0045	0.04628	0.05613	0.06938	0.03989	0.06123	0.02417	0.05009	0.02599	0.10162	0.04086	0.05262	0.03917	0.05565	0.04598	0.07158	0.01246	0.07432	0.03424
Lactobacillus brevis KB290 uid195560	0.0924	0.00479	0.04622	0.05583	0.06924	0.03992	0.06145	0.02398	0.05067	0.02706	0.10102	0.04135	0.05203	0.03891	0.05636	0.04665	0.07147	0.01259	0.07393	0.03413
Lactobacillus buchneri NRRL B 30929 uid66205	0.07748	0.00453	0.04918	0.06169	0.06822	0.04356	0.07118	0.02264	0.06662	0.02691	0.09198	0.05096	0.04459	0.03797	0.06248	0.03947	0.06246	0.01048	0.07121	0.0364
Lactobacillus buchneri uid73657	0.07791	0.00426	0.04923	0.06234	0.06871	0.0434	0.07149	0.02226	0.06637	0.02716	0.0922	0.05039	0.04477	0.03822	0.06256	0.0386	0.06204	0.0104	0.07154	0.03614
Lactobacillus casei ATCC 334 uid57985	0.09637	0.00402	0.04688	0.05877	0.06889	0.04193	0.06422	0.02316	0.0563	0.02728	0.10109	0.04049	0.04796	0.04114	0.05496	0.04519	0.06592	0.01107	0.07165	0.0327
Lactobacillus casei BD II uid162119	0.09546	0.00404	0.04697	0.05845	0.06873	0.04225	0.06511	0.02285	0.05655	0.02753	0.10141	0.04123	0.04719	0.041	0.05603	0.04424	0.06551	0.01124	0.0717	0.03251
Lactobacillus casei BL23 uid59237	0.09575	0.00382	0.04709	0.05884	0.06906	0.04191	0.06522	0.02279	0.05631	0.02744	0.10119	0.04128	0.04727	0.04094	0.05575	0.044	0.06566	0.01119	0.07184	0.03264
Lactobacillus casei LC2W uid162121	0.09554	0.00404	0.04683	0.05835	0.06884	0.04227	0.06512	0.02294	0.05635	0.02765	0.1017	0.04118	0.0472	0.04103	0.05578	0.04425	0.06543	0.01121	0.07188	0.03242
Lactobacillus casei LOCK919 uid210959	0.09616	0.00386	0.04689	0.05875	0.06924	0.04232	0.06523	0.02266	0.05665	0.02761	0.10084	0.04136	0.04747	0.04088	0.05586	0.04293	0.06561	0.01114	0.07195	0.03259
Lactobacillus casei W56 uid178736	0.09476	0.00432	0.04678	0.05826	0.06887	0.04219	0.06503	0.02291	0.05658	0.02807	0.10116	0.04149	0.04705	0.04092	0.0562	0.04473	0.06534	0.01126	0.07156	0.03253
Lactobacillus casei Zhang uid50673	0.09682	0.00393	0.04628	0.05812	0.06911	0.04272	0.06519	0.0231	0.05576	0.0277	0.10224	0.04052	0.04762	0.04128	0.05482	0.04385	0.06563	0.01107	0.07206	0.03217
Lactobacillus crispatus ST1 uid48359	0.07365	0.00587	0.05572	0.05972	0.06367	0.04382	0.07499	0.02161	0.07883	0.02706	0.09392	0.0548	0.04109	0.03497	0.05743	0.03882	0.05621	0.01066	0.06764	0.03951
Lactobacillus delbrueckii bulgaricus 2038 uid161929	0.08602	0.00713	0.06109	0.05901	0.06818	0.04226	0.06233	0.01843	0.07286	0.02585	0.10235	0.04137	0.04198	0.03551	0.06233	0.04365	0.0523	0.01031	0.06896	0.03808
Lactobacillus delbrueckii bulgaricus ATCC 11842 uid58647	0.08634	0.00668	0.06156	0.05937	0.06807	0.04195	0.06272	0.01822	0.07282	0.02577	0.10253	0.0416	0.04231	0.03515	0.06196	0.04355	0.05186	0.00998	0.06974	0.03784
Lactobacillus delbrueckii bulgaricus ATCC BAA 365 uid57987	0.0858	0.00693	0.06161	0.05903	0.06786	0.04246	0.06295	0.01832	0.07307	0.02601	0.10287	0.04121	0.04241	0.03526	0.06187	0.04341	0.05142	0.01034	0.06926	0.03792
Lactobacillus delbrueckii bulgaricus ND02 uid60621	0.08527	0.00737	0.06154	0.05974	0.06777	0.04164	0.06149	0.01856	0.07482	0.02578	0.10012	0.04217	0.04232	0.03541	0.06236	0.04402	0.05231	0.01057	0.06803	0.03869
Lactobacillus fermentum CECT 5716 uid162003	0.08986	0.00552	0.05528	0.05731	0.07139	0.04058	0.06021	0.02258	0.05602	0.02629	0.09924	0.04278	0.04652	0.03941	0.05495	0.04688	0.06268	0.0112	0.07575	0.03555
Lactobacillus fermentum F6 uid203391	0.09099	0.0058	0.05609	0.05685	0.06973	0.03914	0.05949	0.02359	0.05658	0.02631	0.09964	0.04214	0.04811	0.03885	0.0534	0.04786	0.06314	0.01113	0.07634	0.03483
Lactobacillus fermentum IFO 3956 uid58865	0.09065	0.00569	0.05647	0.05758	0.07019	0.03951	0.05944	0.023	0.05596	0.02634	0.1001	0.04204	0.04776	0.03868	0.05373	0.04794	0.06282	0.01087	0.07642	0.0348
Lactobacillus gasseri ATCC 33323 uid57687	0.07142	0.00547	0.05876	0.06001	0.06377	0.0437	0.07554	0.01963	0.08145	0.02587	0.09476	0.05652	0.03903	0.03552	0.05907	0.03661	0.05683	0.0104	0.068	0.03765
Lactobacillus helveticus CNRZ32 uid212302	0.07326	0.00562	0.05747	0.06201	0.0647	0.04345	0.07527	0.02118	0.08111	0.02694	0.09258	0.05488	0.03914	0.03503	0.05769	0.0383	0.0552	0.0097	0.06833	0.03815
Lactobacillus helveticus DPC 4571 uid58761	0.07198	0.00675	0.05799	0.06002	0.06271	0.04368	0.0745	0.02248	0.08189	0.02685	0.09343	0.05406	0.04043	0.0343	0.05736	0.04169	0.05421	0.00968	0.06667	0.0393
Lactobacillus helveticus H10 uid162017	0.07173	0.00685	0.05684	0.05972	0.06284	0.04379	0.07591	0.02226	0.08198	0.02768	0.09403	0.05435	0.04003	0.03412	0.0576	0.04037	0.0543	0.01007	0.06635	0.03919
Lactobacillus helveticus R0052 uid174439	0.07267	0.00662	0.05707	0.06046	0.0633	0.0434	0.07497	0.02209	0.08173	0.02708	0.09275	0.05493	0.03989	0.0347	0.0576	0.03944	0.05464	0.01006	0.06711	0.03947
Lactobacillus johnsonii DPC 6026 uid162057	0.06992	0.00564	0.05974	0.05869	0.06306	0.04411	0.07706	0.01985	0.08016	0.02559	0.09641	0.05663	0.0388	0.03548	0.06046	0.03704	0.05594	0.01053	0.06671	0.03818
Lactobacillus johnsonii FI9785 uid41735	0.07041	0.00546	0.05981	0.05917	0.06291	0.04435	0.07757	0.01983	0.08075	0.02587	0.09674	0.05593	0.03833	0.03514	0.05943	0.03726	0.05577	0.0104	0.06693	0.03794
Lactobacillus johnsonii NCC 533 uid58029	0.07007	0.00545	0.05949	0.059	0.06289	0.04405	0.07708	0.01933	0.07988	0.02539	0.09515	0.0581	0.03847	0.03523	0.06233	0.03559	0.05704	0.01065	0.06708	0.03772
Lactobacillus kefiranofaciens ZW3 uid67985	0.07354	0.0059	0.05535	0.05985	0.06318	0.04299	0.07476	0.02216	0.08202	0.0265	0.09372	0.05453	0.04183	0.03456	0.05794	0.03989	0.05565	0.01007	0.06698	0.0386
Lactobacillus paracasei 8700 2 uid55295	0.09705	0.0037	0.04665	0.05905	0.0694	0.04223	0.06528	0.02261	0.056	0.02747	0.10153	0.04105	0.0476	0.04089	0.05547	0.04286	0.06586	0.01115	0.07178	0.03238
Lactobacillus plantarum 16 uid209042	0.09339	0.00482	0.04492	0.05631	0.06681	0.03911	0.06497	0.02378	0.05096	0.0267	0.10071	0.04332	0.05324	0.03816	0.05716	0.04327	0.07184	0.01164	0.07418	0.03471
Lactobacillus plantarum JDM1 uid59361	0.09314	0.0049	0.04464	0.05618	0.06721	0.03959	0.06539	0.02376	0.05107	0.02697	0.10023	0.04383	0.05246	0.03813	0.05725	0.04283	0.07175	0.01169	0.07404	0.03492
Lactobacillus plantarum P8 uid203333	0.09219	0.00518	0.04494	0.05559	0.06683	0.03942	0.06524	0.02385	0.05157	0.02785	0.10052	0.04357	0.05265	0.03804	0.05698	0.04406	0.07123	0.01185	0.07373	0.03469
Lactobacillus plantarum ST III uid53537	0.09302	0.00484	0.04423	0.05615	0.06686	0.03955	0.06536	0.02371	0.05088	0.02695	0.10009	0.04385	0.05284	0.038	0.05807	0.04297	0.07183	0.01183	0.07395	0.03504
Lactobacillus plantarum WCFS1 uid62911	0.09237	0.00501	0.04518	0.05596	0.06669	0.03971	0.0657	0.02387	0.05146	0.02688	0.10031	0.04407	0.05263	0.03821	0.05676	0.04312	0.07102	0.01175	0.07416	0.03514
Lactobacillus plantarum ZJ316 uid188689	0.09315	0.00491	0.04462	0.05596	0.06711	0.03947	0.06534	0.0237	0.05118	0.02695	0.10026	0.04376	0.05248	0.03798	0.05751	0.0431	0.07178	0.01176	0.07392	0.03508
Lactobacillus reuteri DSM 20016 uid58471	0.07682	0.00589	0.05695	0.05885	0.06532	0.04102	0.07354	0.02341	0.06715	0.02756	0.09502	0.05206	0.04681	0.03693	0.0554	0.04322	0.05805	0.01082	0.06784	0.03736
Lactobacillus reuteri I5007 uid208677	0.07653	0.00575	0.05687	0.05775	0.06469	0.04114	0.073	0.02429	0.0661	0.02699	0.09515	0.05219	0.04754	0.0371	0.05561	0.04441	0.05901	0.01066	0.06764	0.03756
Lactobacillus reuteri JCM 1112 uid58875	0.07716	0.00579	0.05678	0.05895	0.06581	0.04085	0.07311	0.02326	0.06693	0.02762	0.09469	0.05208	0.04664	0.0371	0.05562	0.04294	0.05842	0.01074	0.06815	0.03737
Lactobacillus reuteri SD2112 uid55357	0.07457	0.00638	0.05593	0.05754	0.06321	0.04088	0.07239	0.0248	0.06887	0.02717	0.09477	0.05359	0.04797	0.03619	0.05583	0.04667	0.05791	0.01082	0.06614	0.03837
Lactobacillus reuteri TD1 uid213089	0.07697	0.00539	0.05631	0.05919	0.06425	0.04011	0.07219	0.02265	0.06718	0.026	0.09319	0.05489	0.04759	0.03746	0.05802	0.04173	0.06107	0.01059	0.06798	0.03724
Lactobacillus rhamnosus ATCC 8530 uid162169	0.09887	0.0039	0.04642	0.0568	0.06843	0.04279	0.06472	0.02355	0.05592	0.02696	0.10283	0.04028	0.04789	0.04127	0.05509	0.04427	0.06515	0.01099	0.07158	0.03229
Lactobacillus rhamnosus GG uid161983	0.09843	0.00391	0.0469	0.05737	0.06816	0.04233	0.06427	0.02344	0.05663	0.02652	0.10238	0.04023	0.0482	0.04136	0.05529	0.04501	0.06494	0.0111	0.07104	0.03248
Lactobacillus rhamnosus GG uid59313	0.0982	0.00415	0.04669	0.0572	0.06801	0.04224	0.06412	0.02352	0.05665	0.02653	0.10227	0.04018	0.04817	0.04156	0.05553	0.0455	0.06498	0.01114	0.07097	0.03241
Lactobacillus rhamnosus Lc 705 uid59315	0.099	0.00405	0.04614	0.05708	0.06856	0.04239	0.06434	0.02328	0.0561	0.02685	0.10217	0.04055	0.04779	0.04148	0.05583	0.04424	0.06543	0.01112	0.07133	0.0323
Lactobacillus rhamnosus LOCK900 uid210957	0.09932	0.0039	0.04634	0.05689	0.06864	0.04239	0.06435	0.02341	0.05632	0.02691	0.10217	0.04038	0.04805	0.04145	0.05544	0.04451	0.06514	0.01101	0.07124	0.03215
Lactobacillus rhamnosus LOCK908 uid210958	0.09927	0.00394	0.04636	0.05708	0.06844	0.04234	0.06417	0.02337	0.05623	0.02663	0.10215	0.04049	0.04793	0.04149	0.05572	0.04461	0.06541	0.01097	0.07105	0.03236
Lactobacillus ruminis ATCC 27782 uid73417	0.07313	0.00998	0.06948	0.05921	0.0666	0.04485	0.06988	0.0189	0.07751	0.02854	0.0942	0.04707	0.03456	0.03184	0.06181	0.04457	0.05215	0.0086	0.07049	0.0366
Lactobacillus sakei 23K uid58281	0.08775	0.00487	0.05553	0.05434	0.06612	0.04112	0.07178	0.02015	0.05871	0.0275	0.10196	0.04355	0.05477	0.03737	0.05424	0.03932	0.06598	0.00977	0.07096	0.0342
Lactobacillus salivarius CECT 5713 uid162005	0.06763	0.00557	0.06535	0.05797	0.0642	0.04318	0.07875	0.01792	0.07901	0.02601	0.09667	0.0556	0.03602	0.03245	0.06112	0.03765	0.05554	0.00955	0.06963	0.04018
Lactobacillus salivarius UCC118 uid58233	0.0669	0.00567	0.06645	0.05829	0.06348	0.04309	0.07916	0.01786	0.08062	0.02643	0.0963	0.05549	0.03592	0.03169	0.06052	0.03827	0.05503	0.0094	0.06954	0.0399
Lactobacillus sanfranciscensis TMW 1 1304 uid72937	0.06905	0.00511	0.05801	0.0594	0.06449	0.04522	0.07982	0.0203	0.07916	0.02829	0.09335	0.05811	0.04024	0.03444	0.05872	0.03699	0.05531	0.00891	0.0691	0.03597
Lactococcus garvieae ATCC 49156 uid73413	0.07929	0.00483	0.07212	0.05285	0.06633	0.04754	0.07356	0.01853	0.07022	0.02703	0.09938	0.04685	0.0388	0.03373	0.06029	0.0389	0.05675	0.00945	0.06839	0.03516
Lactococcus garvieae Lg2 uid161935	0.07903	0.00488	0.07193	0.05272	0.06626	0.04766	0.0738	0.01852	0.0703	0.02697	0.09932	0.04699	0.03877	0.03371	0.06049	0.03886	0.05672	0.00942	0.06836	0.03529
Lactococcus lactis cremoris A76 uid160937	0.073	0.00505	0.06945	0.05138	0.06464	0.04827	0.07604	0.01797	0.07426	0.02555	0.10003	0.05118	0.03788	0.03227	0.06587	0.0376	0.05716	0.00993	0.06577	0.03671
Lactococcus lactis cremoris KW2 uid219629	0.07447	0.00447	0.06958	0.05272	0.06655	0.0485	0.07716	0.01745	0.07242	0.02487	0.10021	0.05183	0.03686	0.03246	0.06619	0.03489	0.05842	0.01016	0.06554	0.03526
Lactococcus lactis cremoris MG1363 uid58837	0.07353	0.00467	0.07038	0.05279	0.06544	0.04803	0.0769	0.01774	0.07427	0.02514	0.0996	0.05155	0.03715	0.03225	0.06523	0.0367	0.05729	0.00998	0.06548	0.03587
Lactococcus lactis cremoris NZ9000 uid167481	0.07322	0.00476	0.07045	0.05273	0.06504	0.04802	0.07697	0.01781	0.07468	0.02516	0.09965	0.05156	0.03729	0.03219	0.06516	0.03691	0.05709	0.01	0.06528	0.03604
Lactococcus lactis cremoris SK11 uid57983	0.07352	0.00505	0.06964	0.05178	0.06517	0.04832	0.07613	0.01782	0.07406	0.02542	0.10043	0.05105	0.03763	0.0322	0.06571	0.03708	0.0569	0.01004	0.06577	0.03628
Lactococcus lactis cremoris UC509 9 uid179384	0.07468	0.00512	0.07056	0.05173	0.0659	0.04834	0.07623	0.01821	0.07273	0.02552	0.10089	0.0497	0.03698	0.03278	0.06468	0.03755	0.05651	0.0095	0.06675	0.03567
Lactococcus lactis CV56 uid160253	0.07361	0.00468	0.07058	0.05333	0.06585	0.04832	0.07763	0.01748	0.07408	0.02513	0.09948	0.05184	0.03664	0.03202	0.06553	0.03626	0.05671	0.00997	0.0658	0.03506
Lactococcus lactis Il1403 uid57671	0.07365	0.00456	0.06989	0.0528	0.06588	0.04761	0.07704	0.01796	0.07412	0.02526	0.09883	0.05204	0.03694	0.03227	0.06626	0.03622	0.05729	0.01007	0.06586	0.03546
Lactococcus lactis IO 1 uid192185	0.07395	0.00452	0.06938	0.05254	0.06633	0.04822	0.07814	0.01754	0.07308	0.02508	0.09939	0.05248	0.03665	0.03265	0.0667	0.03526	0.05739	0.00978	0.06587	0.03504
Lactococcus lactis KF147 uid42831	0.07248	0.00489	0.06936	0.05255	0.06535	0.04912	0.07917	0.01758	0.07417	0.025	0.09997	0.05233	0.03647	0.03224	0.06602	0.03562	0.05618	0.00999	0.06546	0.03604
Laribacter hongkongensis HLHK9 uid59265	0.12017	0.01104	0.05317	0.05424	0.08167	0.03517	0.04601	0.02254	0.03139	0.02536	0.11216	0.02709	0.04036	0.05176	0.05393	0.07072	0.05109	0.01476	0.07469	0.02268
Lawsonia intracellularis N343 uid186598	0.06519	0.01295	0.06193	0.04466	0.06517	0.04299	0.08779	0.02274	0.06254	0.0224	0.10746	0.04617	0.04066	0.04373	0.06989	0.04126	0.05968	0.01131	0.0593	0.03217
Lawsonia intracellularis PHE MN1 00 uid61575	0.06507	0.01289	0.06173	0.04458	0.06527	0.04315	0.08794	0.02271	0.06237	0.02244	0.10755	0.04622	0.04069	0.04381	0.06978	0.0411	0.05964	0.01138	0.05933	0.03236
Leadbetterella byssophila DSM 17132 uid60161	0.06791	0.00748	0.06664	0.05066	0.07066	0.04971	0.06979	0.01936	0.07218	0.02247	0.09766	0.05059	0.03644	0.03932	0.065	0.04178	0.05378	0.01306	0.0639	0.04163
Legionella longbeachae NSW150 uid46099	0.07251	0.01217	0.0604	0.04731	0.05826	0.0456	0.07728	0.02613	0.06527	0.02353	0.10895	0.05147	0.04633	0.04051	0.06655	0.04047	0.0531	0.0111	0.0576	0.03545
Legionella pneumophila 2300 99 Alcoy uid48801	0.07282	0.01191	0.06081	0.04874	0.06067	0.04464	0.07604	0.02456	0.06526	0.02409	0.10908	0.04993	0.04562	0.04085	0.06642	0.04172	0.05114	0.01139	0.05907	0.03523
Legionella pneumophila ATCC 43290 uid86885	0.07162	0.01213	0.06021	0.04821	0.06023	0.04511	0.07647	0.02458	0.0652	0.0247	0.10961	0.05037	0.04527	0.04053	0.06682	0.04162	0.05132	0.01148	0.05867	0.03586
Legionella pneumophila Corby uid58733	0.07309	0.01189	0.06072	0.04881	0.06081	0.04462	0.07589	0.02459	0.06504	0.02414	0.10902	0.04994	0.04566	0.04082	0.06636	0.04163	0.05119	0.0114	0.05924	0.03515
Legionella pneumophila Lens uid58209	0.07293	0.01191	0.06047	0.0489	0.06094	0.04458	0.07591	0.02458	0.06398	0.02388	0.10969	0.05026	0.04536	0.04067	0.06682	0.04181	0.05129	0.01148	0.05927	0.03526
Legionella pneumophila Lorraine uid170535	0.07263	0.01201	0.06053	0.0489	0.06092	0.04469	0.07634	0.02457	0.0648	0.02381	0.10954	0.05005	0.04511	0.04074	0.06655	0.0416	0.05144	0.01142	0.05908	0.03527
Legionella pneumophila Paris uid58211	0.07253	0.01196	0.06049	0.04886	0.06077	0.04473	0.07581	0.02464	0.06477	0.02412	0.10988	0.05005	0.04529	0.04076	0.06656	0.04151	0.05153	0.01146	0.05901	0.03526
Legionella pneumophila Philadelphia 1 uid193710	0.07246	0.01201	0.06046	0.04838	0.06056	0.04487	0.07615	0.02464	0.06515	0.02422	0.10947	0.04995	0.04564	0.04066	0.0665	0.04154	0.05139	0.01149	0.05902	0.03544
Legionella pneumophila Philadelphia 1 uid57609	0.0719	0.01213	0.06028	0.04816	0.06034	0.045	0.07623	0.02465	0.06511	0.0247	0.10952	0.05006	0.04532	0.04063	0.06683	0.04172	0.05144	0.01152	0.05879	0.03566
Legionella pneumophila Thunder Bay uid206517	0.0722	0.01198	0.06048	0.04837	0.06039	0.04488	0.07613	0.02469	0.06491	0.02415	0.1097	0.0501	0.04544	0.04063	0.06676	0.04157	0.05145	0.01149	0.05891	0.03576
Legionella pneumophila uid170534	0.07268	0.01193	0.06037	0.04832	0.0607	0.04465	0.07601	0.02467	0.0649	0.02419	0.10964	0.04985	0.0453	0.04065	0.06641	0.04186	0.05145	0.01156	0.05947	0.03538
Leifsonia xyli CTCB07 uid57759	0.13243	0.00564	0.05651	0.05621	0.09042	0.03163	0.04528	0.01907	0.0245	0.01751	0.10212	0.02146	0.02905	0.05373	0.05881	0.07509	0.05993	0.01348	0.08729	0.01983
Leifsonia xyli cynodontis DSM 46306 uid221294	0.13394	0.0059	0.05556	0.05669	0.09084	0.03078	0.04382	0.01959	0.02353	0.01689	0.10041	0.02089	0.0285	0.05504	0.05938	0.07654	0.06143	0.01396	0.08647	0.01984
Leptolyngbya PCC 7376 uid182928	0.08099	0.01034	0.06655	0.05609	0.06813	0.04255	0.06759	0.0185	0.04832	0.01936	0.10704	0.04262	0.05041	0.04407	0.06499	0.04833	0.05802	0.01401	0.06286	0.02923
Leptospira biflexa serovar Patoc Patoc 1 Ames uid58511	0.05488	0.00803	0.07053	0.04783	0.06511	0.05778	0.0762	0.01905	0.07543	0.02141	0.10415	0.04775	0.03443	0.04083	0.07355	0.04118	0.05353	0.01127	0.06074	0.03631
Leptospira biflexa serovar Patoc Patoc 1 Paris uid58993	0.05485	0.008	0.07064	0.0478	0.06508	0.05777	0.07623	0.01905	0.0754	0.0216	0.10411	0.04779	0.03444	0.04076	0.07357	0.04118	0.0535	0.01124	0.06058	0.03642
Leptospira borgpetersenii serovar Hardjo bovis JB197 uid58509	0.05584	0.00853	0.07285	0.04776	0.06582	0.05628	0.07778	0.01726	0.07796	0.01968	0.10358	0.04664	0.0314	0.03914	0.07625	0.04939	0.04904	0.01045	0.05885	0.0355
Leptospira borgpetersenii serovar Hardjo bovis L550 uid58507	0.05584	0.0085	0.07285	0.04782	0.06581	0.0563	0.07789	0.01725	0.07806	0.01961	0.10361	0.04667	0.03131	0.03913	0.07627	0.04927	0.04907	0.0104	0.05895	0.03538
Leptospira interrogans serovar Copenhageni Fiocruz L1 130 uid58065	0.05204	0.00892	0.07117	0.04737	0.06446	0.05747	0.08068	0.01702	0.07829	0.01951	0.10352	0.05093	0.03293	0.03858	0.07846	0.04441	0.05051	0.01118	0.0566	0.03595
Leptospira interrogans serovar Lai 56601 uid57881	0.05226	0.00883	0.07171	0.04742	0.06462	0.05696	0.0806	0.01686	0.07837	0.01913	0.1036	0.05086	0.03316	0.03861	0.07833	0.04448	0.05047	0.01118	0.05676	0.03579
Leptospira interrogans serovar Lai IPAV uid161957	0.05221	0.00882	0.0717	0.04744	0.06453	0.05697	0.08062	0.01686	0.0784	0.01912	0.10368	0.05092	0.03322	0.03858	0.07831	0.04445	0.05048	0.01118	0.0567	0.0358
Leptospirillum ferriphilum ML 04 uid175904	0.07361	0.00797	0.06502	0.04962	0.0814	0.04545	0.05552	0.02231	0.04475	0.02394	0.11136	0.02897	0.0304	0.05742	0.07192	0.07302	0.05008	0.01297	0.07025	0.02402
Leptospirillum ferrooxidans C2 3 uid158171	0.07119	0.00792	0.0642	0.05022	0.0807	0.04457	0.0648	0.02298	0.05008	0.02668	0.10872	0.03153	0.03107	0.05303	0.07754	0.06108	0.04952	0.01221	0.06763	0.02433
Leptothrix cholodnii SP 6 uid58971	0.13538	0.00941	0.05068	0.05525	0.08422	0.03196	0.04177	0.02378	0.02717	0.02291	0.11047	0.02376	0.04032	0.05363	0.05311	0.07396	0.051	0.0149	0.07635	0.01998
Leptotrichia buccalis C 1013 b uid59211	0.0526	0.00665	0.08438	0.05319	0.06203	0.04974	0.09351	0.0122	0.10566	0.02453	0.08751	0.06812	0.02418	0.02475	0.05665	0.03476	0.04814	0.00689	0.06145	0.04307
Leuconostoc C2 uid68743	0.08306	0.00178	0.05147	0.05786	0.06567	0.04359	0.07654	0.02179	0.05955	0.02679	0.09767	0.05011	0.04712	0.03409	0.06019	0.03922	0.06524	0.01051	0.0738	0.03395
Leuconostoc carnosum JB16 uid176371	0.08232	0.00177	0.05395	0.05902	0.0658	0.04354	0.07677	0.02153	0.05947	0.02676	0.09723	0.04968	0.04764	0.03416	0.06032	0.0396	0.06367	0.0104	0.07286	0.03351
Leuconostoc citreum KM20 uid58481	0.08796	0.0019	0.05026	0.0576	0.06626	0.04361	0.07386	0.02176	0.05733	0.02719	0.09799	0.04855	0.04948	0.03481	0.05827	0.04048	0.06458	0.01077	0.07318	0.03416
Leuconostoc gasicomitatum LMG 18811 uid50385	0.08013	0.00198	0.05198	0.05711	0.06506	0.04464	0.07917	0.02082	0.06132	0.0275	0.09743	0.0527	0.04609	0.03313	0.06213	0.03843	0.06424	0.01047	0.07172	0.03394
Leuconostoc gelidum JB7 uid175682	0.08038	0.00212	0.05179	0.05682	0.06523	0.0446	0.07967	0.02121	0.06025	0.02759	0.09806	0.05235	0.04609	0.03351	0.06108	0.03875	0.06413	0.01054	0.0718	0.03403
Leuconostoc kimchii IMSNU 11154 uid48589	0.08224	0.00179	0.05192	0.05883	0.06551	0.04326	0.07597	0.02158	0.06085	0.02665	0.09651	0.05075	0.04709	0.03394	0.06086	0.03918	0.06519	0.01048	0.07313	0.03427
Leuconostoc mesenteroides ATCC 8293 uid57919	0.0796	0.00218	0.05613	0.05785	0.06572	0.0446	0.07626	0.02017	0.06356	0.02596	0.09572	0.05275	0.04408	0.03346	0.06415	0.03776	0.06304	0.01063	0.07185	0.03452
Leuconostoc mesenteroides J18 uid84337	0.07997	0.00217	0.05626	0.05747	0.06582	0.04503	0.07674	0.02041	0.06269	0.02606	0.09673	0.05199	0.04396	0.03387	0.06347	0.03778	0.06264	0.01057	0.07215	0.0342
Listeria innocua Clip11262 uid61567	0.07671	0.00599	0.07516	0.05477	0.06587	0.04525	0.07815	0.0176	0.07359	0.02711	0.09429	0.04728	0.03439	0.03411	0.05809	0.03709	0.06082	0.0094	0.06968	0.03467
Listeria ivanovii PAM 55 uid73473	0.07679	0.00628	0.07302	0.05268	0.06662	0.04556	0.07994	0.01781	0.07145	0.02767	0.09616	0.04625	0.03498	0.03479	0.05831	0.03677	0.0608	0.00933	0.07027	0.03454
Listeria monocytogenes 07PF0776 uid162185	0.07789	0.00604	0.07413	0.05397	0.06681	0.04558	0.07849	0.01783	0.07111	0.02738	0.09522	0.0462	0.0343	0.0349	0.05778	0.03658	0.06133	0.00928	0.07072	0.03445
Listeria monocytogenes 08 5923 uid43727	0.07697	0.00626	0.07455	0.0546	0.06665	0.04539	0.07832	0.01786	0.07187	0.02766	0.09483	0.04639	0.03466	0.03455	0.05783	0.03676	0.06075	0.00936	0.07012	0.03462
Listeria monocytogenes 10403S uid54461	0.07755	0.00608	0.07422	0.05428	0.06691	0.04551	0.07848	0.01788	0.07129	0.02757	0.09528	0.04614	0.03444	0.03481	0.05772	0.03671	0.06105	0.00927	0.07048	0.03431
Listeria monocytogenes ATCC 19117 uid175109	0.07707	0.00608	0.07459	0.05421	0.06635	0.04546	0.07823	0.01778	0.07166	0.02731	0.09522	0.04669	0.0345	0.0348	0.05795	0.03659	0.06117	0.00926	0.07047	0.03461
Listeria monocytogenes Clip80459 uid59317	0.0777	0.00606	0.07429	0.05423	0.06662	0.04556	0.07827	0.01778	0.07094	0.0274	0.09511	0.04642	0.03436	0.03488	0.05802	0.03649	0.06141	0.00933	0.07058	0.03454
Listeria monocytogenes EGD e uid61583	0.07733	0.00611	0.07437	0.0544	0.06666	0.04534	0.07845	0.0178	0.07167	0.02748	0.09507	0.04622	0.03456	0.03471	0.05799	0.03653	0.06113	0.0093	0.07039	0.03448
Listeria monocytogenes Finland 1998 uid54443	0.0777	0.00609	0.07409	0.05446	0.06699	0.04565	0.07854	0.01791	0.07106	0.02759	0.09537	0.04587	0.03436	0.03502	0.05758	0.03666	0.06097	0.00928	0.07053	0.03427
Listeria monocytogenes FSL R2 561 uid54441	0.07703	0.00614	0.0745	0.05454	0.06659	0.04533	0.07832	0.01786	0.07187	0.02748	0.09491	0.04646	0.0345	0.0347	0.05787	0.03673	0.06098	0.00937	0.07025	0.03457
Listeria monocytogenes HCC23 uid59203	0.07779	0.0061	0.0752	0.05503	0.06642	0.04534	0.0774	0.01773	0.07229	0.02723	0.09447	0.04633	0.03458	0.03431	0.05782	0.03689	0.06083	0.00937	0.06998	0.03487
Listeria monocytogenes J0161 uid54459	0.07682	0.00617	0.07439	0.05431	0.06639	0.04558	0.0785	0.01773	0.07185	0.02749	0.09511	0.04685	0.03448	0.03455	0.05813	0.03671	0.06093	0.00935	0.07012	0.03455
Listeria monocytogenes J1 220 uid179735	0.07698	0.00612	0.0748	0.05439	0.0661	0.04538	0.07815	0.01769	0.07207	0.02734	0.09499	0.04693	0.03454	0.03449	0.05804	0.03667	0.061	0.00933	0.07031	0.03469
Listeria monocytogenes J1816 uid179734	0.07744	0.00616	0.07429	0.05427	0.06683	0.04552	0.07827	0.01781	0.0712	0.02759	0.09489	0.0465	0.03406	0.03483	0.05773	0.03683	0.06099	0.0095	0.07059	0.03471
Listeria monocytogenes L312 uid175768	0.07759	0.00606	0.07431	0.05425	0.0666	0.04561	0.07819	0.01778	0.07113	0.02747	0.09509	0.04646	0.03439	0.03486	0.05795	0.03647	0.06135	0.00934	0.07053	0.03457
Listeria monocytogenes La111 uid193768	0.07711	0.00642	0.07384	0.05328	0.06676	0.04569	0.07858	0.01796	0.07166	0.02889	0.0956	0.04527	0.03465	0.03483	0.05756	0.03776	0.06041	0.00933	0.07045	0.03394
Listeria monocytogenes M7 uid162131	0.07772	0.00612	0.07513	0.05497	0.06637	0.04535	0.07743	0.01774	0.07233	0.02726	0.09452	0.04635	0.0346	0.03428	0.05783	0.03693	0.06082	0.00938	0.06998	0.03488
Listeria monocytogenes N53 1 uid193767	0.07729	0.00641	0.07372	0.05352	0.0668	0.0457	0.07851	0.0179	0.0717	0.02891	0.09559	0.04526	0.03469	0.03475	0.05768	0.03764	0.06021	0.00932	0.07046	0.03393
Listeria monocytogenes serotype 1 2b SLCC2755 uid52455	0.07706	0.00612	0.07428	0.05426	0.0666	0.04543	0.07806	0.01775	0.07136	0.02735	0.09522	0.04686	0.03445	0.03474	0.05827	0.03655	0.06124	0.00934	0.07046	0.0346
Listeria monocytogenes serotype 4a L99 uid161953	0.07775	0.00613	0.07513	0.05497	0.06644	0.04524	0.07744	0.0177	0.07229	0.02723	0.0945	0.04635	0.0346	0.03432	0.05782	0.03694	0.06091	0.00941	0.06999	0.03486
Listeria monocytogenes serotype 4b F2365 uid57689	0.07723	0.00612	0.07438	0.05392	0.06657	0.04569	0.0784	0.01784	0.07129	0.02732	0.09529	0.04649	0.03431	0.03484	0.058	0.03662	0.06123	0.00928	0.07052	0.03466
Listeria monocytogenes serotype 4b LL195 uid182103	0.07686	0.00625	0.07402	0.05369	0.0666	0.04579	0.07851	0.0178	0.07154	0.02791	0.09524	0.04662	0.0342	0.03467	0.05797	0.03691	0.061	0.00933	0.07038	0.0347
Listeria monocytogenes serotype 7 SLCC2482 uid174871	0.0774	0.00611	0.07425	0.05418	0.06662	0.04552	0.07817	0.01776	0.07158	0.02741	0.09521	0.04674	0.03437	0.03468	0.05798	0.03654	0.06116	0.0093	0.07051	0.0345
Listeria monocytogenes SLCC2372 uid174872	0.07704	0.00608	0.07454	0.05449	0.06667	0.04534	0.07833	0.01786	0.07203	0.02755	0.09492	0.04646	0.0345	0.03471	0.05783	0.03666	0.06095	0.00934	0.07019	0.03453
Listeria monocytogenes SLCC2376 uid175111	0.07807	0.00605	0.07448	0.0542	0.06696	0.04557	0.07807	0.01794	0.07115	0.02741	0.09529	0.04561	0.03448	0.03503	0.05763	0.03661	0.06122	0.0093	0.07058	0.03435
Listeria monocytogenes SLCC2378 uid175105	0.07725	0.00612	0.07441	0.05403	0.06655	0.04563	0.07829	0.01778	0.07143	0.02739	0.09538	0.04657	0.03441	0.03478	0.05798	0.03648	0.06118	0.00926	0.07047	0.03464
Listeria monocytogenes SLCC2479 uid175108	0.07702	0.00609	0.07454	0.05448	0.06664	0.04535	0.07837	0.01786	0.07202	0.02753	0.09493	0.04645	0.03452	0.0347	0.05784	0.03665	0.06096	0.00935	0.07017	0.03454
Listeria monocytogenes SLCC2540 uid175106	0.07705	0.00611	0.07436	0.05433	0.06638	0.04556	0.0781	0.01768	0.07177	0.02742	0.0951	0.04696	0.03437	0.03461	0.05821	0.03649	0.06134	0.00932	0.07025	0.03459
Listeria monocytogenes SLCC5850 uid175110	0.07732	0.00609	0.0744	0.05429	0.0669	0.04549	0.07844	0.01793	0.07149	0.02763	0.09518	0.04616	0.03446	0.03482	0.05761	0.03669	0.06095	0.00931	0.07045	0.03437
Listeria monocytogenes SLCC7179 uid175107	0.07763	0.0061	0.0743	0.05432	0.06695	0.04553	0.07843	0.01787	0.07148	0.02758	0.09515	0.04603	0.03457	0.03483	0.05767	0.03669	0.06094	0.00928	0.07039	0.03427
Listeria monocytogenes uid43671	0.07689	0.00627	0.07459	0.05467	0.06654	0.04537	0.07819	0.01779	0.07215	0.02764	0.09472	0.04658	0.03464	0.03444	0.05792	0.03679	0.06077	0.00939	0.06998	0.03465
Listeria seeligeri serovar 1 2b SLCC3954 uid46215	0.07646	0.00605	0.0747	0.05453	0.0661	0.04534	0.07883	0.01762	0.07148	0.02708	0.09518	0.04698	0.03495	0.03445	0.05867	0.03643	0.06175	0.00921	0.06997	0.0342
Listeria welshimeri serovar 6b SLCC5334 uid61605	0.07524	0.00595	0.07479	0.05406	0.06625	0.04564	0.07977	0.01777	0.07369	0.02763	0.09527	0.04712	0.0343	0.03386	0.0581	0.0367	0.0602	0.00923	0.0697	0.03473
Listonella anguillarum M3 uid217771	0.08731	0.01065	0.06285	0.05277	0.06714	0.0403	0.06382	0.02355	0.05357	0.02725	0.10597	0.04097	0.04888	0.0386	0.06469	0.04741	0.05221	0.01238	0.06975	0.02991
Lysinibacillus sphaericus C3 41 uid58945	0.07476	0.00728	0.0718	0.04961	0.06537	0.0457	0.07985	0.02197	0.06466	0.02912	0.0982	0.04434	0.04286	0.03445	0.05828	0.03793	0.05813	0.00976	0.06983	0.0361
Macrococcus caseolyticus JCSC5402 uid59003	0.0661	0.00658	0.07095	0.05748	0.06358	0.04481	0.08612	0.02411	0.07238	0.03013	0.09243	0.04991	0.03585	0.03217	0.05723	0.03814	0.05676	0.00714	0.06861	0.03953
Magnetococcus MC 1 uid57833	0.09909	0.00952	0.06152	0.05271	0.07798	0.03465	0.05001	0.02629	0.03947	0.02818	0.10967	0.03166	0.05128	0.04785	0.05795	0.06023	0.0528	0.01393	0.0704	0.0248
Magnetospirillum magneticum AMB 1 uid58527	0.12636	0.00992	0.0571	0.05666	0.08734	0.0339	0.0471	0.02136	0.03518	0.0267	0.10254	0.02491	0.03093	0.05216	0.05468	0.07039	0.05311	0.01366	0.07606	0.01993
Mahella australiensis 50 1 BON uid66917	0.08089	0.01085	0.06161	0.06411	0.07151	0.03772	0.08451	0.01735	0.06066	0.03153	0.08781	0.04421	0.03378	0.0396	0.05683	0.04624	0.04871	0.01165	0.06969	0.04074
Mannheimia haemolytica D153 uid212303	0.08502	0.00977	0.06672	0.04887	0.06672	0.04414	0.06929	0.02024	0.06423	0.02388	0.10218	0.04928	0.04696	0.03707	0.05896	0.04359	0.05267	0.01163	0.06642	0.03238
Mannheimia haemolytica D171 uid212304	0.08562	0.00965	0.06639	0.04871	0.06761	0.04443	0.06944	0.02023	0.06344	0.02407	0.10305	0.0487	0.04673	0.03732	0.05839	0.043	0.05275	0.0116	0.0671	0.03176
Mannheimia haemolytica D174 uid212305	0.08509	0.00981	0.06699	0.04881	0.06646	0.04418	0.06954	0.0202	0.06421	0.02399	0.10229	0.049	0.04724	0.03716	0.05872	0.04376	0.05241	0.01171	0.0662	0.03222
Mannheimia haemolytica M42548 uid198769	0.0848	0.0099	0.0664	0.04863	0.06642	0.04432	0.0691	0.02038	0.0641	0.02397	0.10262	0.04924	0.0472	0.03708	0.0592	0.04382	0.05263	0.01174	0.06601	0.03243
Mannheimia haemolytica USDA ARS SAM 185 uid195457	0.08501	0.00979	0.06616	0.0485	0.06689	0.04476	0.06931	0.02032	0.06363	0.02412	0.10318	0.04912	0.04709	0.03716	0.05907	0.04325	0.05234	0.01155	0.06635	0.03241
Mannheimia haemolytica USDA ARS USMARC 183 uid195458	0.085	0.00983	0.06655	0.04847	0.06651	0.0446	0.06922	0.02029	0.06418	0.02407	0.10262	0.0492	0.04723	0.03705	0.059	0.0435	0.05256	0.01167	0.06595	0.03251
Mannheimia haemolytica USMARC 2286 uid213228	0.08501	0.00982	0.06655	0.04855	0.06642	0.04444	0.06932	0.02027	0.06405	0.02389	0.10273	0.04923	0.04721	0.03696	0.05912	0.04362	0.0525	0.01175	0.06614	0.03242
Mannheimia succiniciproducens MBEL55E uid58197	0.08622	0.01052	0.06197	0.05019	0.06778	0.04503	0.07022	0.01993	0.06107	0.02524	0.10482	0.04862	0.0449	0.03766	0.05757	0.0456	0.05218	0.01145	0.06713	0.03189
Maricaulis maris MCS10 uid58689	0.12699	0.00787	0.05989	0.06622	0.08813	0.03734	0.0503	0.01957	0.02491	0.02498	0.09841	0.02595	0.03061	0.04938	0.05649	0.07121	0.05421	0.0143	0.07178	0.02147
Marinithermus hydrothermalis DSM 14884 uid65783	0.12287	0.00487	0.07693	0.03993	0.08669	0.03508	0.03648	0.02086	0.02753	0.01653	0.12345	0.01899	0.02937	0.06146	0.03521	0.08529	0.04808	0.01586	0.08564	0.02887
Marinitoga piezophila KA3 uid81629	0.05044	0.00461	0.08202	0.05278	0.0589	0.05366	0.10464	0.0138	0.09924	0.02395	0.09277	0.06159	0.01977	0.03159	0.05661	0.03176	0.04651	0.00811	0.05898	0.0483
Marinobacter adhaerens HP15 uid162009	0.09723	0.00916	0.06863	0.0583	0.07916	0.03841	0.0527	0.02136	0.03732	0.02613	0.10502	0.03299	0.03932	0.04667	0.06021	0.06422	0.05147	0.01385	0.07246	0.02538
Marinobacter aquaeolei VT8 uid59419	0.09857	0.00928	0.06728	0.05725	0.0766	0.0371	0.05097	0.02255	0.03725	0.02521	0.10767	0.03268	0.0422	0.04735	0.0584	0.0664	0.05122	0.01425	0.07175	0.02601
Marinobacter BSs20148 uid171995	0.10208	0.0099	0.05862	0.05498	0.07789	0.03851	0.05526	0.02208	0.03807	0.02698	0.10816	0.03516	0.04265	0.0455	0.06067	0.06005	0.05185	0.01339	0.07299	0.02521
Marinobacter hydrocarbonoclasticus ATCC 49840 uid162203	0.09905	0.00927	0.06679	0.05729	0.07755	0.0377	0.05115	0.02205	0.03593	0.0256	0.10738	0.03312	0.04162	0.04713	0.05895	0.06544	0.05107	0.014	0.07299	0.02591
Marinomonas mediterranea MMB 1 uid64753	0.08416	0.01007	0.06475	0.05673	0.06716	0.04151	0.06319	0.02197	0.05326	0.02518	0.10437	0.04175	0.04097	0.0387	0.07348	0.04606	0.05412	0.01229	0.07023	0.03003
Marinomonas MWYL1 uid58715	0.08679	0.00993	0.06075	0.05502	0.06905	0.04254	0.06569	0.02147	0.05306	0.02646	0.10618	0.04174	0.04169	0.03936	0.07001	0.04485	0.05357	0.01254	0.06961	0.02968
Marinomonas posidonica IVIA Po 181 uid67323	0.08796	0.0101	0.06106	0.05579	0.06824	0.04164	0.06316	0.02302	0.05033	0.02678	0.10733	0.04002	0.04757	0.03921	0.06879	0.04492	0.05278	0.01271	0.06958	0.02901
Marivirga tractuosa DSM 4126 uid60837	0.06342	0.00667	0.07413	0.05709	0.06414	0.0529	0.07868	0.01739	0.07421	0.02268	0.09391	0.06009	0.03673	0.03361	0.06861	0.03476	0.05067	0.0108	0.05914	0.04037
Megamonas hypermegale uid197163	0.07614	0.01305	0.06179	0.05585	0.06576	0.04315	0.09027	0.01846	0.0748	0.03114	0.0941	0.05432	0.03277	0.0333	0.05416	0.03451	0.05325	0.00839	0.06602	0.03879
Megasphaera elsdenii DSM 20460 uid71135	0.092	0.01396	0.05946	0.06101	0.07595	0.03875	0.06598	0.02338	0.05922	0.02954	0.09125	0.0356	0.03786	0.03964	0.05263	0.04931	0.05526	0.01013	0.07237	0.03669
Meiothermus ruber DSM 1279 uid198526	0.10965	0.00559	0.06787	0.03946	0.08586	0.03635	0.0422	0.01976	0.03226	0.01882	0.1269	0.02539	0.04351	0.05827	0.04791	0.07274	0.04671	0.01596	0.07592	0.02888
Meiothermus ruber DSM 1279 uid46661	0.10948	0.00563	0.06753	0.03936	0.0858	0.03633	0.04232	0.01983	0.03232	0.01884	0.12698	0.02546	0.04335	0.05834	0.0481	0.07266	0.04685	0.01594	0.07599	0.02889
Meiothermus silvanus DSM 9946 uid49485	0.10834	0.00549	0.06974	0.04041	0.08691	0.03573	0.04129	0.01972	0.03623	0.0184	0.12442	0.02365	0.03871	0.05866	0.04932	0.07426	0.04696	0.01637	0.07601	0.02937
Melioribacter roseus P3M uid170941	0.06455	0.0073	0.07167	0.0559	0.06633	0.05026	0.08614	0.01524	0.07852	0.02069	0.09359	0.05784	0.02485	0.03689	0.06267	0.04177	0.0489	0.01057	0.06179	0.04452
Melissococcus plutonius ATCC 35311 uid66803	0.06284	0.00719	0.06905	0.04885	0.0615	0.0458	0.08924	0.01987	0.07861	0.02651	0.09888	0.05415	0.04471	0.03316	0.05762	0.03545	0.05995	0.00896	0.05927	0.0384
Melissococcus plutonius DAT561 uid89371	0.06335	0.00708	0.06936	0.04893	0.06216	0.0455	0.08863	0.01988	0.07827	0.02623	0.09803	0.05431	0.04452	0.03358	0.05759	0.03539	0.06054	0.009	0.05952	0.03814
Mesoplasma florum L1 uid58055	0.05525	0.00611	0.07287	0.05359	0.05376	0.05176	0.09962	0.01243	0.09725	0.02316	0.09014	0.07254	0.03045	0.02525	0.0652	0.02786	0.05422	0.01055	0.06062	0.03737
Mesorhizobium australicum WSM2073 uid75101	0.12313	0.00822	0.05432	0.05727	0.0865	0.03895	0.0542	0.02048	0.0372	0.02536	0.09918	0.02711	0.03037	0.05045	0.05611	0.06783	0.05275	0.01338	0.07473	0.02246
Mesorhizobium ciceri biovar biserrulae WSM1271 uid62101	0.12334	0.00823	0.05403	0.05712	0.0871	0.03907	0.05502	0.02013	0.03734	0.0253	0.09852	0.02751	0.03046	0.0501	0.05631	0.06641	0.05343	0.01334	0.0747	0.02254
Mesorhizobium loti MAFF303099 uid57601	0.12383	0.00854	0.05359	0.05685	0.08668	0.0386	0.05395	0.02058	0.03704	0.02501	0.09835	0.02718	0.03099	0.05052	0.05653	0.06909	0.05314	0.0136	0.07371	0.0222
Mesorhizobium opportunistum WSM2075 uid40861	0.12392	0.00827	0.0541	0.05717	0.08652	0.039	0.0545	0.02047	0.03709	0.02526	0.09872	0.02716	0.03033	0.05036	0.05616	0.06748	0.05266	0.0136	0.07464	0.02257
Mesotoga prima MesG1 Ag 4 2 uid52599	0.06624	0.00789	0.0766	0.05391	0.07389	0.05021	0.07609	0.01469	0.05962	0.02641	0.10008	0.03788	0.02219	0.03763	0.07449	0.05375	0.04856	0.0106	0.07504	0.03423
Metallosphaera cuprina Ar 4 uid66329	0.05906	0.00612	0.06905	0.04802	0.07138	0.04258	0.08042	0.01346	0.06809	0.02504	0.10476	0.04215	0.0226	0.04147	0.07444	0.05131	0.04884	0.00992	0.08162	0.03967
Metallosphaera sedula DSM 5348 uid58717	0.06191	0.0062	0.06931	0.04703	0.07477	0.04169	0.07217	0.01426	0.06073	0.02663	0.10573	0.03813	0.02372	0.04359	0.07099	0.05612	0.05031	0.01045	0.08685	0.03942
Methanobacterium AL 21 uid63623	0.06074	0.01125	0.06956	0.05601	0.06996	0.04145	0.08915	0.01691	0.07483	0.02769	0.09097	0.05752	0.02487	0.03631	0.06547	0.03383	0.05776	0.00794	0.07175	0.03602
Methanobacterium MB1 uid231690	0.0643	0.01196	0.0765	0.05618	0.07093	0.03877	0.08349	0.019	0.0711	0.02825	0.09566	0.04496	0.03149	0.04078	0.05941	0.04109	0.05228	0.00806	0.07176	0.03404
Methanobrevibacter AbM4 uid206516	0.05494	0.01256	0.07086	0.06852	0.06499	0.04141	0.09449	0.01616	0.07991	0.02323	0.087	0.06741	0.02246	0.03317	0.06506	0.03377	0.05142	0.00628	0.06482	0.04155
Methanobrevibacter ruminantium M1 uid45857	0.06031	0.01173	0.07591	0.06992	0.06596	0.04423	0.09081	0.01458	0.07339	0.02198	0.08652	0.06727	0.02126	0.02978	0.07075	0.03185	0.0524	0.00671	0.06316	0.04148
Methanobrevibacter smithii ATCC 35061 uid58827	0.06019	0.01298	0.07016	0.06492	0.0661	0.04279	0.0935	0.01579	0.07991	0.02275	0.0859	0.06759	0.02335	0.03192	0.06465	0.02978	0.05317	0.00655	0.06807	0.03992
Methanocaldococcus fervens AG86 uid59347	0.05783	0.01311	0.08771	0.05581	0.06527	0.0414	0.10134	0.01448	0.1032	0.02262	0.0939	0.05098	0.01425	0.03456	0.04411	0.0385	0.04066	0.00673	0.07189	0.04163
Methanocaldococcus FS406 22 uid42499	0.05593	0.01333	0.08592	0.05497	0.06416	0.04255	0.10491	0.0146	0.10207	0.02234	0.09474	0.0516	0.01439	0.03413	0.04494	0.03839	0.04094	0.00738	0.06899	0.04371
Methanocaldococcus infernus ME uid48803	0.05368	0.01294	0.09242	0.05016	0.06403	0.04192	0.10145	0.01413	0.10492	0.01989	0.10266	0.04683	0.01242	0.03443	0.04816	0.04282	0.03782	0.00643	0.06977	0.04314
Methanocaldococcus jannaschii DSM 2661 uid57713	0.05515	0.01283	0.08639	0.05503	0.06392	0.04243	0.10511	0.01432	0.10366	0.02325	0.09412	0.05256	0.01439	0.03372	0.04489	0.03843	0.04061	0.00719	0.06842	0.04355
Methanocaldococcus vulcanius M7 uid41131	0.05308	0.01331	0.08393	0.05492	0.06415	0.0417	0.10438	0.01497	0.10381	0.0222	0.09409	0.05386	0.01505	0.03419	0.04784	0.03792	0.04257	0.00713	0.06866	0.04226
Methanocella arvoryzae MRE50 uid61623	0.08696	0.01303	0.06184	0.05566	0.07797	0.03666	0.0718	0.01762	0.05581	0.02968	0.09246	0.03434	0.0271	0.04558	0.06153	0.05451	0.05624	0.00943	0.07582	0.03594
Methanocella conradii HZ254 uid157911	0.08766	0.01313	0.065	0.05483	0.07982	0.03696	0.07181	0.01698	0.06033	0.03196	0.09308	0.0342	0.02192	0.04315	0.06178	0.05578	0.0477	0.00943	0.07755	0.03693
Methanocella paludicola SANAE uid42887	0.08556	0.01256	0.06217	0.05776	0.0795	0.03747	0.07061	0.01729	0.06141	0.03159	0.09187	0.03585	0.0236	0.04459	0.06074	0.0525	0.05207	0.00957	0.07685	0.03642
Methanococcoides burtonii DSM 6242 uid58023	0.06777	0.012	0.07314	0.06327	0.07068	0.04016	0.08436	0.01948	0.0645	0.03009	0.08923	0.04591	0.02452	0.03621	0.0673	0.04165	0.0543	0.00872	0.07289	0.03382
Methanococcus aeolicus Nankai 3 uid58823	0.054	0.01422	0.07487	0.05635	0.06678	0.03665	0.10824	0.01598	0.09604	0.02628	0.08685	0.07059	0.01777	0.03467	0.05428	0.02965	0.04832	0.00615	0.06085	0.04146
Methanococcus maripaludis C5 uid58741	0.05644	0.01313	0.08248	0.05637	0.0663	0.04268	0.09429	0.0153	0.08926	0.02625	0.09149	0.05617	0.01889	0.03317	0.06238	0.03183	0.04951	0.00651	0.06846	0.03908
Methanococcus maripaludis C6 uid58947	0.0574	0.01305	0.08305	0.05657	0.06683	0.04196	0.09368	0.01507	0.08841	0.02604	0.0912	0.05547	0.01898	0.03329	0.06233	0.03188	0.05046	0.00662	0.06899	0.03872
Methanococcus maripaludis C7 uid58847	0.05745	0.013	0.08271	0.05616	0.06708	0.04244	0.0945	0.01489	0.08723	0.02615	0.09096	0.05595	0.01886	0.03347	0.06298	0.0313	0.05038	0.00676	0.06893	0.0388
Methanococcus maripaludis S2 uid58035	0.0581	0.01366	0.08136	0.05603	0.06748	0.04202	0.09404	0.01502	0.08856	0.02623	0.0909	0.05632	0.01872	0.03399	0.06252	0.03097	0.04958	0.00649	0.06979	0.03822
Methanococcus maripaludis X1 uid70729	0.05711	0.01322	0.081	0.05642	0.06677	0.04254	0.09387	0.01489	0.08875	0.02591	0.09101	0.05701	0.01881	0.03375	0.06314	0.03095	0.04971	0.00664	0.06949	0.039
Methanococcus vannielii SB uid58767	0.05257	0.013	0.07938	0.05222	0.06575	0.04349	0.09918	0.01528	0.09408	0.02453	0.09259	0.05989	0.01827	0.03355	0.06445	0.03193	0.04855	0.00601	0.06679	0.03851
Methanococcus voltae A3 uid49529	0.05318	0.01344	0.07735	0.05757	0.06209	0.0371	0.09561	0.01445	0.09291	0.02554	0.09021	0.07412	0.02068	0.03141	0.06131	0.02918	0.05151	0.00586	0.06325	0.04323
Methanocorpusculum labreanum Z uid58785	0.08524	0.01509	0.06699	0.05525	0.07769	0.03929	0.0763	0.01835	0.05505	0.02865	0.09202	0.03561	0.02512	0.04434	0.06029	0.04679	0.05976	0.00924	0.07476	0.03416
Methanoculleus bourgensis MS2 uid171377	0.09901	0.01305	0.06948	0.05768	0.08463	0.03536	0.06343	0.01961	0.03361	0.02421	0.09406	0.02733	0.02511	0.05092	0.05189	0.07118	0.05682	0.01043	0.08167	0.03052
Methanoculleus marisnigri JR1 uid58561	0.10174	0.01304	0.07174	0.05733	0.0851	0.0364	0.06147	0.0197	0.03359	0.0242	0.09463	0.02723	0.02343	0.04996	0.05099	0.07017	0.05544	0.01005	0.08347	0.03031
Methanohalobium evestigatum Z 7303 uid49857	0.05746	0.01163	0.07405	0.06426	0.06738	0.03866	0.08451	0.01848	0.07256	0.0258	0.08497	0.05774	0.02798	0.03638	0.06853	0.03885	0.05393	0.00844	0.06944	0.03895
Methanohalophilus mahii DSM 5219 uid47313	0.07124	0.01304	0.0766	0.06222	0.07385	0.03783	0.08012	0.01942	0.06112	0.02929	0.08762	0.04461	0.02757	0.03888	0.06456	0.04434	0.05306	0.00845	0.07197	0.03422
Methanolobus psychrophilus R15 uid177925	0.07165	0.0118	0.07189	0.05868	0.07135	0.04031	0.07983	0.01945	0.06182	0.03029	0.0906	0.04307	0.02717	0.03769	0.06775	0.04727	0.05365	0.00906	0.07169	0.03498
Methanomassiliicoccus Mx1 Issoire uid207287	0.07392	0.01532	0.06837	0.06226	0.07232	0.0373	0.08091	0.01627	0.06457	0.02913	0.08586	0.04599	0.02363	0.03716	0.07486	0.04007	0.05492	0.00941	0.07072	0.03703
Methanomethylovorans hollandica DSM 15978 uid184864	0.07343	0.01252	0.07053	0.05725	0.07174	0.03919	0.081	0.02006	0.06267	0.03069	0.09128	0.04159	0.02849	0.03848	0.06519	0.04505	0.0545	0.00901	0.07325	0.03408
Methanoplanus petrolearius DSM 11571 uid52695	0.07239	0.01354	0.07471	0.05982	0.07899	0.04256	0.08424	0.01551	0.05729	0.02714	0.08668	0.04083	0.02152	0.04123	0.06946	0.04526	0.05318	0.0095	0.07004	0.03611
Methanopyrus kandleri AV19 uid57883	0.08343	0.01319	0.1	0.05798	0.08052	0.02874	0.04827	0.01931	0.04023	0.019	0.10083	0.01916	0.01409	0.05463	0.04622	0.08345	0.04595	0.01239	0.10441	0.0282
Methanoregula boonei 6A8 uid58815	0.09463	0.01362	0.06061	0.05283	0.0798	0.03917	0.0719	0.01997	0.04743	0.02449	0.09192	0.03334	0.0293	0.04943	0.05957	0.05542	0.06172	0.00979	0.07501	0.03006
Methanoregula formicicum SMSP uid184406	0.08927	0.01366	0.0618	0.05458	0.07724	0.03978	0.07246	0.02017	0.05051	0.02587	0.0909	0.03312	0.02857	0.04873	0.05966	0.05709	0.06078	0.0105	0.07468	0.03061
Methanosaeta concilii GP6 uid66207	0.08419	0.01301	0.07176	0.05826	0.07632	0.03645	0.07242	0.0173	0.05374	0.02847	0.09867	0.03574	0.03018	0.04222	0.06843	0.05928	0.0451	0.0116	0.06555	0.03131
Methanosaeta harundinacea 6Ac uid81199	0.09333	0.01092	0.08088	0.05771	0.09101	0.03605	0.06074	0.01548	0.04125	0.02488	0.097	0.02717	0.02051	0.04822	0.06171	0.06968	0.04547	0.01191	0.07717	0.0289
Methanosaeta thermophila PT uid58469	0.08293	0.01334	0.07307	0.05818	0.07927	0.03297	0.07317	0.01841	0.04029	0.03083	0.0952	0.02921	0.0212	0.04465	0.06699	0.07475	0.04572	0.01049	0.07841	0.03091
Methanosalsum zhilinae DSM 4017 uid68249	0.06514	0.01239	0.07388	0.06318	0.06947	0.0384	0.09019	0.02017	0.06212	0.02923	0.08574	0.04591	0.02675	0.03787	0.06925	0.04734	0.05083	0.00871	0.06859	0.03484
Methanosarcina acetivorans C2A uid57879	0.06881	0.01258	0.07973	0.05335	0.07236	0.04443	0.07358	0.01673	0.06552	0.02455	0.09395	0.0448	0.02547	0.03993	0.06899	0.04485	0.05432	0.01056	0.06821	0.03728
Methanosarcina barkeri Fusaro uid57715	0.06831	0.01243	0.07654	0.05217	0.07071	0.04286	0.07747	0.01651	0.07021	0.0239	0.0938	0.04811	0.02582	0.03936	0.06983	0.04229	0.05475	0.01038	0.06809	0.03646
Methanosarcina mazei Go1 uid57893	0.07073	0.01246	0.08167	0.05255	0.07229	0.04297	0.07655	0.01676	0.06819	0.02492	0.09378	0.04351	0.02481	0.04005	0.06754	0.04671	0.05114	0.00938	0.06867	0.0353
Methanosarcina mazei Tuc01 uid190185	0.07159	0.01251	0.08144	0.05182	0.07427	0.04283	0.07639	0.01648	0.06636	0.02577	0.09376	0.0422	0.02422	0.04079	0.068	0.04693	0.05117	0.00899	0.06998	0.03448
Methanosphaera stadtmanae DSM 3091 uid58407	0.05171	0.01175	0.06796	0.06081	0.05931	0.03565	0.10311	0.01694	0.08161	0.02276	0.08366	0.07507	0.02585	0.03167	0.06263	0.03023	0.06739	0.00552	0.06305	0.0433
Methanosphaerula palustris E1 9c uid59193	0.08528	0.01258	0.06077	0.0557	0.0815	0.03731	0.07001	0.02023	0.03852	0.02534	0.09449	0.0345	0.03394	0.04764	0.06077	0.05564	0.0679	0.01044	0.07757	0.02987
Methanospirillum hungatei JF 1 uid58181	0.06979	0.01376	0.06776	0.05767	0.07327	0.03991	0.0854	0.02202	0.05046	0.02636	0.09171	0.03613	0.03193	0.04669	0.06702	0.05189	0.05777	0.01057	0.06543	0.03446
Methanothermobacter marburgensis Marburg uid51637	0.07374	0.01216	0.08269	0.05895	0.07895	0.03695	0.07769	0.0185	0.04864	0.02968	0.09363	0.03314	0.01853	0.04262	0.06115	0.06635	0.0494	0.00785	0.0776	0.03178
Methanothermobacter thermautotrophicus Delta H uid57877	0.07335	0.01209	0.08144	0.0591	0.07972	0.03648	0.07706	0.01875	0.04566	0.03072	0.0942	0.03313	0.01899	0.04301	0.06142	0.06792	0.04961	0.00842	0.07667	0.03224
Methanothermococcus okinawensis IH1 uid51535	0.05238	0.01401	0.07345	0.05564	0.06504	0.03742	0.10613	0.01612	0.10092	0.02538	0.0886	0.06967	0.01487	0.03452	0.05296	0.03236	0.04568	0.00652	0.06449	0.04383
Methanothermus fervidus DSM 2088 uid60167	0.0598	0.01306	0.07481	0.0506	0.06704	0.0384	0.10022	0.01692	0.10602	0.02325	0.08854	0.04832	0.01624	0.04069	0.05328	0.04138	0.04576	0.00728	0.07154	0.03683
Methanotorris igneus Kol 5 uid67321	0.05393	0.01412	0.08551	0.05505	0.06503	0.04065	0.10221	0.0158	0.10276	0.02332	0.09184	0.05325	0.01446	0.03476	0.04619	0.03865	0.04286	0.00713	0.07084	0.04166
Methylacidiphilum infernorum V4 uid59161	0.06974	0.01234	0.07041	0.04245	0.07121	0.05381	0.06719	0.01973	0.06928	0.02071	0.11288	0.03437	0.03592	0.05143	0.06774	0.05259	0.04103	0.0151	0.06028	0.03179
Methylibium petroleiphilum PM1 uid58085	0.13506	0.0095	0.05364	0.05328	0.08491	0.03352	0.03914	0.02292	0.02872	0.02189	0.11072	0.02209	0.03725	0.05533	0.05155	0.0773	0.04975	0.01516	0.07731	0.02096
Methylobacillus flagellatus KT uid58049	0.10444	0.00825	0.05876	0.05269	0.07582	0.03708	0.05817	0.02487	0.04175	0.02599	0.10788	0.03505	0.04448	0.04609	0.05904	0.05909	0.04997	0.01291	0.07036	0.02731
Methylobacterium 4 46 uid58843	0.15051	0.00831	0.05503	0.05232	0.09235	0.03277	0.04074	0.01891	0.02086	0.01924	0.10835	0.01909	0.02704	0.06144	0.04732	0.08801	0.04975	0.01259	0.07572	0.01964
Methylobacterium chloromethanicum CM4 uid58933	0.13903	0.00808	0.05768	0.05488	0.09051	0.0343	0.04437	0.01937	0.02591	0.02052	0.10379	0.02184	0.02848	0.05769	0.05129	0.08102	0.05412	0.01222	0.0746	0.02027
Methylobacterium extorquens AM1 uid57605	0.1408	0.00804	0.05737	0.05512	0.09128	0.03378	0.04382	0.01931	0.02557	0.02023	0.10389	0.02128	0.02777	0.05811	0.05096	0.08183	0.05391	0.01231	0.07488	0.01976
Methylobacterium extorquens DM4 uid61617	0.1386	0.00835	0.05771	0.05491	0.08977	0.03394	0.044	0.01996	0.02588	0.02069	0.10405	0.02135	0.02836	0.05812	0.05112	0.08229	0.05363	0.01248	0.07487	0.01992
Methylobacterium extorquens PA1 uid58821	0.13864	0.0079	0.05741	0.05531	0.09104	0.03433	0.04458	0.01944	0.02591	0.02031	0.10358	0.02189	0.02818	0.05766	0.0515	0.08116	0.05435	0.01225	0.07434	0.02023
Methylobacterium nodulans ORS 2060 uid59023	0.14188	0.00901	0.05549	0.05369	0.08877	0.03321	0.04424	0.01965	0.02385	0.02025	0.10497	0.02052	0.02911	0.05993	0.04943	0.08503	0.05233	0.01335	0.07475	0.02056
Methylobacterium populi BJ001 uid58937	0.14122	0.00804	0.05745	0.05522	0.09119	0.03381	0.04336	0.01947	0.02547	0.01998	0.10455	0.02102	0.02758	0.05825	0.05012	0.08262	0.05339	0.01243	0.07494	0.01989
Methylobacterium radiotolerans JCM 2831 uid58845	0.14902	0.00832	0.05271	0.0562	0.09135	0.03288	0.04268	0.01902	0.02319	0.0201	0.10489	0.02005	0.02724	0.05964	0.04684	0.08362	0.05324	0.01238	0.07632	0.02032
Methylocella silvestris BL2 uid59433	0.13821	0.00893	0.05588	0.05541	0.08474	0.04015	0.05276	0.01888	0.0347	0.02097	0.10231	0.02549	0.03013	0.0548	0.05636	0.0709	0.04716	0.01222	0.06832	0.02169
Methylococcus capsulatus Bath uid57607	0.11192	0.01094	0.06294	0.05408	0.08499	0.03798	0.04765	0.02326	0.03236	0.02162	0.10884	0.02593	0.0322	0.05369	0.05246	0.07851	0.04805	0.014	0.07337	0.02519
Methylocystis SC2 uid174072	0.13456	0.00963	0.05907	0.05691	0.08165	0.03983	0.0493	0.02007	0.03445	0.02182	0.09972	0.02524	0.02928	0.05312	0.05505	0.07772	0.04703	0.01316	0.07	0.0224
Methylomicrobium alcaliphilum uid77119	0.0884	0.01025	0.0646	0.05741	0.06874	0.04144	0.06637	0.02298	0.0502	0.02395	0.10781	0.03872	0.04249	0.04318	0.06053	0.05621	0.05052	0.01261	0.06445	0.02916
Methylomonas methanica MC09 uid67363	0.09595	0.0107	0.05758	0.05619	0.06965	0.04088	0.0595	0.02317	0.04658	0.02319	0.11036	0.03959	0.04804	0.04397	0.06049	0.05504	0.05029	0.01344	0.06578	0.0296
Methylophaga JAM1 uid162947	0.08686	0.00904	0.06297	0.05689	0.06661	0.04014	0.06589	0.0235	0.04679	0.02678	0.10861	0.04128	0.05074	0.0409	0.06181	0.05124	0.05231	0.01316	0.06576	0.02873
Methylophaga JAM7 uid162949	0.09564	0.00904	0.05799	0.05907	0.0691	0.03835	0.0606	0.02344	0.04067	0.02538	0.10778	0.03798	0.05274	0.04296	0.06081	0.05488	0.05545	0.01327	0.06716	0.02769
Methylotenera 301 uid49469	0.09759	0.00881	0.0561	0.05281	0.06895	0.03946	0.06509	0.02231	0.0562	0.02622	0.10454	0.04587	0.04112	0.03983	0.06435	0.04407	0.05665	0.0119	0.06988	0.02824
Methylotenera mobilis JLW8 uid59373	0.1012	0.00868	0.05661	0.05273	0.06822	0.03809	0.063	0.02329	0.05375	0.0262	0.10503	0.04351	0.0437	0.04034	0.06217	0.04635	0.0552	0.01127	0.07203	0.02864
Methylovorus glucosetrophus SIP3 4 uid59367	0.10546	0.00824	0.05727	0.05383	0.07308	0.03648	0.05709	0.02395	0.04437	0.02695	0.10716	0.03603	0.04547	0.04553	0.05967	0.05567	0.05279	0.013	0.06958	0.02837
Methylovorus MP688 uid60723	0.10671	0.00833	0.05709	0.05317	0.07334	0.03658	0.05637	0.02434	0.04319	0.02716	0.10788	0.03465	0.04597	0.0464	0.05903	0.05654	0.05203	0.01319	0.06994	0.02808
Micavibrio aeruginosavorus ARL 13 uid73585	0.10746	0.00917	0.05285	0.06612	0.08038	0.03728	0.05862	0.02202	0.04613	0.03214	0.08955	0.03762	0.03506	0.04824	0.0537	0.05825	0.0584	0.01116	0.06986	0.026
Micavibrio EPB uid194120	0.10776	0.00912	0.05216	0.0667	0.08051	0.03718	0.05859	0.02226	0.04541	0.03211	0.08967	0.03742	0.03526	0.04798	0.05408	0.05785	0.05865	0.0112	0.07022	0.02587
Microbacterium testaceum StLB037 uid62789	0.13923	0.00465	0.05379	0.06435	0.08966	0.03114	0.04261	0.01915	0.0174	0.01659	0.09979	0.01871	0.02564	0.056	0.05658	0.07581	0.06188	0.01569	0.09211	0.01922
Micrococcus luteus NCTC 2665 uid59033	0.14485	0.00528	0.06191	0.06204	0.09162	0.02675	0.03245	0.02337	0.01798	0.01909	0.10131	0.01577	0.02824	0.05856	0.04616	0.08061	0.05958	0.01508	0.09225	0.0171
Microcoleus PCC 7113 uid183114	0.08276	0.00975	0.06398	0.04792	0.06824	0.03778	0.06165	0.01859	0.04433	0.01891	0.11166	0.04001	0.05667	0.04995	0.06594	0.05434	0.05732	0.01456	0.06696	0.02867
Microcystis aeruginosa NIES 843 uid59101	0.07281	0.01088	0.06582	0.04787	0.06464	0.04113	0.072	0.01768	0.05646	0.01742	0.11228	0.04534	0.0505	0.04643	0.0645	0.05356	0.05379	0.01468	0.05958	0.03263
Microlunatus phosphovorus NM 1 uid68055	0.1288	0.00751	0.05364	0.06083	0.08787	0.0279	0.04208	0.02122	0.02019	0.01784	0.10526	0.01918	0.03186	0.05732	0.05731	0.07688	0.06118	0.01588	0.08653	0.02072
Micromonospora aurantiaca ATCC 27029 uid42501	0.14293	0.0074	0.05087	0.06187	0.0946	0.02607	0.02964	0.02134	0.01594	0.01597	0.10528	0.01699	0.02597	0.06489	0.04543	0.08647	0.0608	0.01625	0.0909	0.02037
Micromonospora L5 uid45895	0.14304	0.00736	0.05075	0.0615	0.09518	0.02619	0.0297	0.02112	0.01603	0.01605	0.10531	0.0171	0.02569	0.06469	0.04539	0.08606	0.06092	0.01609	0.09133	0.02049
Mobiluncus curtisii ATCC 43063 uid49695	0.11113	0.00861	0.05892	0.05521	0.08115	0.03328	0.04994	0.0197	0.03987	0.02315	0.09899	0.03213	0.03854	0.05246	0.06036	0.05776	0.06182	0.01405	0.07907	0.02385
Modestobacter marinus uid167487	0.14565	0.00694	0.05229	0.06233	0.09636	0.02519	0.02636	0.02045	0.01286	0.01566	0.10804	0.01389	0.02854	0.06289	0.04973	0.08032	0.06159	0.01516	0.09868	0.01705
Moorella thermoacetica ATCC 39073 uid58051	0.10398	0.01058	0.06769	0.04528	0.08579	0.03427	0.0604	0.01745	0.04296	0.0224	0.11232	0.03045	0.03551	0.05025	0.04364	0.06871	0.05004	0.01129	0.07661	0.03036
Moraxella catarrhalis BBH18 uid48809	0.0896	0.01002	0.0496	0.05958	0.06793	0.03993	0.07169	0.02775	0.05546	0.02807	0.1014	0.04473	0.04643	0.03907	0.05904	0.0432	0.05839	0.01143	0.06524	0.03144
Morganella morganii KT uid180867	0.09456	0.01119	0.057	0.0545	0.07343	0.03963	0.06259	0.02138	0.04586	0.02742	0.10448	0.039	0.04212	0.04451	0.05985	0.05443	0.05654	0.01283	0.06831	0.03036
Muricauda ruestringensis DSM 13258 uid72479	0.06449	0.00726	0.06955	0.05878	0.06927	0.05076	0.0715	0.01852	0.07306	0.02451	0.09398	0.0553	0.03475	0.03627	0.06316	0.03695	0.05607	0.01125	0.065	0.03956
Mycobacterium abscessus bolletii 50594 uid205422	0.12535	0.00791	0.05293	0.0601	0.08803	0.0309	0.04554	0.02217	0.02543	0.02099	0.09716	0.02414	0.032	0.05723	0.05746	0.07	0.06078	0.01524	0.08445	0.0222
Mycobacterium abscessus uid61613	0.12556	0.00781	0.05274	0.05994	0.08789	0.03112	0.04588	0.02224	0.02469	0.02076	0.09828	0.02388	0.03207	0.05716	0.05737	0.06978	0.06051	0.0152	0.08489	0.02221
Mycobacterium africanum GM041182 uid68839	0.13271	0.00885	0.04714	0.05848	0.09777	0.02937	0.0426	0.02247	0.02058	0.01986	0.09796	0.02439	0.03102	0.05838	0.05468	0.0737	0.05906	0.01472	0.08534	0.0209
Mycobacterium avium 104 uid57693	0.13411	0.0085	0.05133	0.06214	0.08859	0.02984	0.0412	0.02276	0.02197	0.02019	0.09817	0.02212	0.03087	0.06064	0.05211	0.07606	0.05791	0.01529	0.08464	0.02156
Mycobacterium avium paratuberculosis K 10 uid57699	0.13434	0.0086	0.04997	0.06132	0.08944	0.0294	0.04084	0.02321	0.0213	0.01994	0.09838	0.02189	0.03102	0.06163	0.0524	0.07811	0.05746	0.01488	0.0846	0.02128
Mycobacterium avium paratuberculosis MAP4 uid202426	0.13424	0.00851	0.05036	0.06157	0.08898	0.02952	0.04101	0.02307	0.02148	0.01997	0.09863	0.022	0.03097	0.06148	0.05229	0.0771	0.0576	0.01497	0.08485	0.0214
Mycobacterium bovis AF2122 97 uid57695	0.13285	0.00892	0.04683	0.05821	0.09915	0.02947	0.04253	0.02242	0.02044	0.01967	0.09761	0.02498	0.03095	0.05809	0.05481	0.07352	0.05915	0.01466	0.08498	0.02075
Mycobacterium bovis BCG Korea 1168P uid189029	0.13242	0.00906	0.04679	0.05814	0.09925	0.02936	0.04253	0.02244	0.02038	0.01991	0.09746	0.0251	0.03077	0.05814	0.05505	0.07401	0.05925	0.01464	0.08469	0.02061
Mycobacterium bovis BCG Mexico uid86889	0.13276	0.00895	0.04688	0.05833	0.09971	0.02938	0.04245	0.02242	0.02041	0.01965	0.09764	0.02495	0.03084	0.05787	0.05471	0.0737	0.05907	0.01464	0.08495	0.02068
Mycobacterium bovis BCG Pasteur 1173P2 uid58781	0.13264	0.00893	0.04691	0.05839	0.0995	0.02938	0.0425	0.02241	0.02045	0.01965	0.09764	0.02495	0.03087	0.0579	0.05476	0.07377	0.0591	0.01462	0.08494	0.02069
Mycobacterium bovis BCG Tokyo 172 uid59281	0.13283	0.00892	0.04685	0.0583	0.09955	0.02946	0.04253	0.02244	0.02037	0.01967	0.0977	0.02495	0.03082	0.0579	0.05474	0.0735	0.05908	0.01462	0.08502	0.02074
Mycobacterium canettii CIPT 140010059 uid70731	0.13269	0.00878	0.04668	0.05818	0.10003	0.02973	0.04275	0.02234	0.02051	0.01956	0.09765	0.02552	0.0309	0.05803	0.05462	0.07278	0.05928	0.01464	0.08456	0.02077
Mycobacterium canettii CIPT 140060008 uid184829	0.13281	0.00878	0.047	0.0585	0.09827	0.02966	0.04278	0.0224	0.02067	0.01977	0.09807	0.02522	0.03088	0.05784	0.05457	0.07305	0.05925	0.01472	0.08484	0.02092
Mycobacterium canettii CIPT 140070008 uid184832	0.13264	0.00884	0.04721	0.05861	0.0969	0.02953	0.04284	0.0225	0.02061	0.01975	0.09824	0.02481	0.03105	0.05825	0.05448	0.07353	0.05934	0.01483	0.08508	0.02097
Mycobacterium canettii CIPT 140070010 uid184828	0.1327	0.0088	0.04716	0.05892	0.09599	0.02969	0.04287	0.02239	0.02061	0.01972	0.09861	0.0252	0.03104	0.05821	0.05435	0.07376	0.05914	0.01473	0.08506	0.02107
Mycobacterium canettii CIPT 140070017 uid184830	0.13229	0.00869	0.0472	0.05854	0.09792	0.02987	0.04285	0.02233	0.02075	0.01965	0.09822	0.02555	0.03092	0.05805	0.05443	0.07315	0.05927	0.01479	0.08462	0.02094
Mycobacterium chubuense NBB4 uid168322	0.13238	0.00814	0.05146	0.06352	0.08939	0.03031	0.04079	0.02224	0.02108	0.02027	0.09755	0.02098	0.0284	0.05872	0.05438	0.07381	0.06136	0.01504	0.08906	0.02111
Mycobacterium gilvum PYR GCK uid59421	0.12917	0.00813	0.05333	0.06558	0.08857	0.03046	0.04177	0.02188	0.02106	0.02059	0.09666	0.02152	0.0284	0.05833	0.05435	0.07388	0.06196	0.01506	0.08818	0.02109
Mycobacterium gilvum Spyr1 uid61403	0.12903	0.00797	0.05368	0.06581	0.08806	0.03048	0.04206	0.02183	0.02174	0.02047	0.09664	0.02167	0.02841	0.05795	0.0543	0.07343	0.06202	0.01502	0.08814	0.02129
Mycobacterium indicus pranii MTCC 9506 uid175523	0.13207	0.00839	0.05237	0.06254	0.08856	0.03026	0.04213	0.02314	0.02188	0.02098	0.09832	0.02212	0.03022	0.05947	0.05344	0.07446	0.05815	0.01534	0.08456	0.02159
Mycobacterium intracellulare ATCC 13950 uid167994	0.13138	0.0083	0.05275	0.06279	0.08884	0.03034	0.04222	0.0229	0.02227	0.02089	0.09773	0.02239	0.03027	0.05963	0.05343	0.07423	0.05791	0.01525	0.08468	0.0218
Mycobacterium intracellulare MOTT 02 uid89387	0.13136	0.00835	0.05269	0.06284	0.08888	0.0304	0.0422	0.02298	0.02227	0.02091	0.0976	0.02234	0.03027	0.05957	0.05343	0.07441	0.05791	0.0153	0.08447	0.02181
Mycobacterium intracellulare MOTT 64 uid89385	0.13138	0.00837	0.05261	0.06281	0.08873	0.03045	0.04212	0.02288	0.02224	0.02097	0.09793	0.02239	0.03024	0.05948	0.05349	0.07422	0.05795	0.01526	0.08461	0.02188
Mycobacterium JDM601 uid67369	0.13602	0.00794	0.05146	0.06301	0.09652	0.0299	0.04104	0.02194	0.02019	0.0204	0.09783	0.02232	0.03045	0.05817	0.05176	0.07167	0.05951	0.01481	0.08386	0.02122
Mycobacterium JLS uid58489	0.13089	0.00811	0.05394	0.0646	0.08882	0.03031	0.04071	0.02206	0.0207	0.02049	0.09748	0.02113	0.02853	0.05901	0.05203	0.07525	0.06073	0.01516	0.0889	0.02115
Mycobacterium KMS uid58491	0.13069	0.0081	0.054	0.06483	0.0887	0.03017	0.04057	0.02213	0.0208	0.02038	0.09753	0.0211	0.02852	0.059	0.05208	0.07548	0.06068	0.01515	0.0889	0.02117
Mycobacterium leprae Br4923 uid59293	0.11734	0.00951	0.05086	0.05897	0.08422	0.02981	0.04839	0.02226	0.02679	0.02114	0.10028	0.02658	0.0328	0.05366	0.05966	0.0695	0.06099	0.01382	0.09101	0.0224
Mycobacterium leprae TN uid57697	0.11734	0.00949	0.05086	0.05898	0.08423	0.0298	0.04841	0.02227	0.02678	0.02114	0.10032	0.02657	0.0328	0.05367	0.05967	0.06947	0.06098	0.01381	0.091	0.02242
Mycobacterium liflandii 128FXT uid59005	0.1331	0.00894	0.04858	0.05771	0.09706	0.02961	0.04341	0.02228	0.02061	0.02062	0.09825	0.02421	0.03174	0.05765	0.05705	0.07103	0.0597	0.01486	0.08288	0.02072
Mycobacterium marinum M uid59423	0.13219	0.00824	0.04776	0.05809	0.10604	0.03021	0.04278	0.02231	0.01947	0.01979	0.0969	0.02588	0.03235	0.05751	0.05661	0.06722	0.05985	0.01462	0.08123	0.02095
Mycobacterium massiliense GO 06 uid170732	0.12467	0.00753	0.05434	0.06053	0.08936	0.03149	0.04703	0.02252	0.02513	0.02046	0.09868	0.02386	0.03104	0.05464	0.05621	0.06979	0.05972	0.01389	0.08675	0.02236
Mycobacterium MCS uid58465	0.1306	0.00807	0.05392	0.06486	0.08887	0.03018	0.04052	0.02218	0.0208	0.02037	0.09736	0.02106	0.02848	0.05905	0.0521	0.07575	0.06064	0.01513	0.0889	0.02115
Mycobacterium MOTT36Y uid164001	0.1316	0.00828	0.05242	0.06265	0.0887	0.03022	0.04233	0.02303	0.02224	0.0207	0.09814	0.02232	0.03033	0.05913	0.05361	0.07421	0.05837	0.01528	0.0848	0.02164
Mycobacterium rhodesiae NBB3 uid75107	0.12504	0.00842	0.05438	0.06476	0.08634	0.03145	0.04461	0.02207	0.02352	0.02169	0.09644	0.02334	0.02973	0.05748	0.05546	0.07113	0.06018	0.01543	0.08663	0.02191
Mycobacterium smegmatis JS623 uid184820	0.12683	0.00833	0.0528	0.06321	0.08643	0.03133	0.04461	0.0222	0.02432	0.02132	0.0972	0.02394	0.03056	0.05758	0.0547	0.07036	0.0604	0.01528	0.0865	0.0221
Mycobacterium smegmatis MC2 155 uid171958	0.12891	0.00826	0.05369	0.06303	0.08847	0.0308	0.04313	0.02308	0.02173	0.02045	0.09754	0.02213	0.02924	0.05755	0.05278	0.07375	0.0615	0.01472	0.08804	0.02119
Mycobacterium smegmatis MC2 155 uid57701	0.12944	0.00817	0.05386	0.06306	0.08804	0.03092	0.04333	0.02276	0.0217	0.02049	0.09787	0.02217	0.02923	0.0574	0.05263	0.07308	0.06165	0.01477	0.08816	0.02125
Mycobacterium tuberculosis Beijing NITR203 uid197218	0.13299	0.00895	0.04736	0.05831	0.09707	0.0294	0.04261	0.02239	0.02062	0.01986	0.09781	0.0245	0.03103	0.0581	0.05473	0.07425	0.05925	0.01484	0.08499	0.02093
Mycobacterium tuberculosis CAS NITR204 uid202217	0.12864	0.01025	0.04575	0.05684	0.09743	0.02994	0.04265	0.02287	0.02121	0.0207	0.09424	0.02546	0.03151	0.05964	0.05665	0.07717	0.05946	0.01555	0.08277	0.02127
Mycobacterium tuberculosis CCDC5079 uid161943	0.13263	0.00863	0.04688	0.05841	0.10016	0.02979	0.04282	0.02224	0.02029	0.01958	0.09802	0.02543	0.03086	0.05763	0.05435	0.07287	0.059	0.01473	0.08469	0.02098
Mycobacterium tuberculosis CCDC5079 uid203790	0.13262	0.00884	0.04698	0.05809	0.09864	0.02954	0.04275	0.02229	0.02046	0.01975	0.09764	0.02528	0.03094	0.05813	0.0549	0.07345	0.05931	0.01475	0.08476	0.02089
Mycobacterium tuberculosis CCDC5180 uid161941	0.13268	0.00851	0.04705	0.05852	0.09952	0.02991	0.043	0.02216	0.02036	0.01954	0.09827	0.02557	0.03088	0.05756	0.05424	0.0724	0.05912	0.01472	0.08489	0.0211
Mycobacterium tuberculosis CDC1551 uid57775	0.13204	0.00937	0.04672	0.058	0.09712	0.02926	0.04226	0.02263	0.02056	0.02004	0.09721	0.02466	0.03121	0.05887	0.05559	0.0751	0.05908	0.01482	0.08478	0.0207
Mycobacterium tuberculosis CTRI 2 uid161997	0.13254	0.00888	0.04691	0.05804	0.09897	0.02959	0.04277	0.02232	0.02043	0.01967	0.0976	0.02528	0.03094	0.05809	0.05482	0.07346	0.05929	0.01474	0.08483	0.02086
Mycobacterium tuberculosis EAI5 NITR206 uid202218	0.13267	0.00894	0.04685	0.05815	0.09927	0.02952	0.04277	0.0223	0.02046	0.0198	0.09755	0.02517	0.03095	0.05798	0.05485	0.07331	0.05938	0.01464	0.08465	0.02078
Mycobacterium tuberculosis EAI5 uid212307	0.13231	0.00875	0.04763	0.05874	0.09665	0.0296	0.04285	0.02234	0.02082	0.02013	0.09846	0.02438	0.03097	0.05793	0.05443	0.07365	0.0591	0.0147	0.08561	0.02095
Mycobacterium tuberculosis Erdman ATCC 35801 uid193763	0.13263	0.00871	0.04737	0.05854	0.09708	0.02986	0.04313	0.02231	0.02049	0.02002	0.09816	0.02528	0.03098	0.0577	0.05444	0.07324	0.0592	0.0148	0.08506	0.02101
Mycobacterium tuberculosis F11 uid58417	0.13243	0.0089	0.04669	0.05792	0.09998	0.02954	0.04265	0.02229	0.02037	0.01961	0.09739	0.02539	0.03091	0.05821	0.05494	0.07337	0.05928	0.01472	0.08461	0.02079
Mycobacterium tuberculosis H37Ra uid58853	0.13264	0.00893	0.04692	0.05811	0.0986	0.02957	0.04268	0.02236	0.02039	0.01967	0.09761	0.02518	0.03094	0.05817	0.05487	0.07364	0.05924	0.01474	0.08489	0.02084
Mycobacterium tuberculosis H37Rv uid170532	0.13254	0.00887	0.04689	0.05809	0.09934	0.02956	0.04269	0.02231	0.0204	0.01965	0.09753	0.0253	0.03094	0.0581	0.05486	0.0734	0.05927	0.01473	0.08472	0.02082
Mycobacterium tuberculosis H37Rv uid57777	0.13248	0.00888	0.04686	0.05808	0.09965	0.02954	0.04267	0.02232	0.02041	0.0196	0.09745	0.02532	0.03093	0.05809	0.05486	0.07342	0.05928	0.01472	0.08462	0.02081
Mycobacterium tuberculosis Haarlem uid54453	0.1324	0.00899	0.04679	0.05814	0.09939	0.02947	0.04252	0.02234	0.02049	0.01973	0.09735	0.02521	0.03091	0.05819	0.05496	0.07377	0.05915	0.01474	0.08464	0.0208
Mycobacterium tuberculosis Haarlem3 NITR202 uid202216	0.13173	0.01025	0.04452	0.05655	0.10405	0.02858	0.04148	0.02305	0.02017	0.02026	0.09489	0.02474	0.03109	0.05923	0.05531	0.07879	0.05793	0.01497	0.08256	0.01986
Mycobacterium tuberculosis KZN 1435 uid59069	0.1323	0.00898	0.04675	0.05785	0.09963	0.02953	0.04261	0.02231	0.02039	0.01983	0.0973	0.02537	0.03091	0.05821	0.05505	0.07363	0.05927	0.01472	0.08457	0.02079
Mycobacterium tuberculosis KZN 4207 uid83619	0.13242	0.00895	0.04672	0.05794	0.09961	0.02954	0.04263	0.02231	0.0204	0.01973	0.09739	0.02535	0.0309	0.05824	0.055	0.07352	0.05924	0.0147	0.08462	0.02079
Mycobacterium tuberculosis KZN 605 uid54947	0.13233	0.00894	0.04677	0.05794	0.0995	0.02955	0.04265	0.02229	0.02043	0.01972	0.09737	0.0254	0.03095	0.0582	0.05502	0.0735	0.05926	0.01472	0.08463	0.02083
Mycobacterium tuberculosis RGTB327 uid157907	0.13287	0.00957	0.04694	0.05813	0.0952	0.02882	0.04235	0.02288	0.02067	0.02004	0.09693	0.02379	0.03135	0.05893	0.05475	0.0772	0.05903	0.01498	0.08472	0.02085
Mycobacterium tuberculosis RGTB423 uid162179	0.13381	0.00943	0.04712	0.05787	0.09601	0.02866	0.04222	0.02278	0.02074	0.02022	0.09632	0.02387	0.03127	0.05906	0.05466	0.07713	0.05882	0.01487	0.08434	0.02079
Mycobacterium tuberculosis uid185758	0.1325	0.00887	0.04673	0.05813	0.10013	0.02958	0.04269	0.02227	0.0204	0.0196	0.09738	0.02544	0.03088	0.05803	0.05489	0.07319	0.05924	0.0147	0.0846	0.02076
Mycobacterium tuberculosis UT205 uid162183	0.13192	0.00914	0.04801	0.05914	0.08986	0.02966	0.04314	0.02272	0.02093	0.02011	0.09914	0.02385	0.03121	0.05893	0.0548	0.07532	0.05924	0.01494	0.08662	0.0213
Mycobacterium ulcerans Agy99 uid62939	0.1321	0.00908	0.04967	0.05874	0.09233	0.02975	0.04428	0.02281	0.02194	0.02063	0.09807	0.02434	0.03186	0.05669	0.05592	0.07261	0.05981	0.01479	0.08368	0.02088
Mycobacterium vanbaalenii PYR 1 uid58463	0.13068	0.0083	0.05325	0.06441	0.08916	0.03047	0.0414	0.02202	0.02087	0.02054	0.09718	0.02153	0.02908	0.05842	0.0537	0.0733	0.06129	0.01506	0.08835	0.021
Mycobacterium yongonense 05 1390 uid189649	0.1316	0.00832	0.05199	0.06242	0.08877	0.03033	0.04225	0.02305	0.02227	0.0208	0.09809	0.02237	0.03039	0.0593	0.05379	0.07443	0.05831	0.0153	0.08452	0.02168
Mycoplasma agalactiae PG2 uid61619	0.05871	0.0057	0.06751	0.05713	0.04773	0.05261	0.0877	0.01521	0.10339	0.01861	0.0941	0.07532	0.02781	0.02773	0.07309	0.02977	0.04829	0.00959	0.05833	0.04166
Mycoplasma agalactiae uid46679	0.05813	0.00554	0.06828	0.05791	0.04769	0.05169	0.08701	0.0151	0.10543	0.01784	0.09337	0.07487	0.0284	0.02833	0.07328	0.02985	0.04912	0.00972	0.05669	0.04174
Mycoplasma arthritidis 158L3 1 uid58005	0.0641	0.005	0.07449	0.05685	0.04321	0.04885	0.08874	0.01424	0.11155	0.01664	0.09888	0.07191	0.03444	0.02654	0.06594	0.02994	0.05177	0.00855	0.05031	0.03803
Mycoplasma bovis HB0801 uid168665	0.05445	0.006	0.06554	0.0572	0.04735	0.05259	0.08958	0.01525	0.10511	0.01884	0.09248	0.0772	0.02802	0.02792	0.07353	0.03131	0.04839	0.00928	0.05677	0.04319
Mycoplasma bovis Hubei 1 uid68691	0.05458	0.00581	0.0653	0.05725	0.04717	0.05284	0.08989	0.0153	0.10428	0.019	0.09308	0.07747	0.028	0.02745	0.07383	0.03116	0.04806	0.00948	0.05727	0.04279
Mycoplasma bovis PG45 uid60859	0.05502	0.00576	0.0662	0.05686	0.04825	0.05252	0.08916	0.01503	0.10474	0.01831	0.09327	0.07598	0.02838	0.02819	0.0724	0.03134	0.04885	0.00933	0.05732	0.04308
Mycoplasma capricolum ATCC 27343 uid58525	0.04494	0.00589	0.06074	0.05671	0.04294	0.0525	0.10036	0.01303	0.10804	0.01714	0.09987	0.08432	0.03771	0.0245	0.06778	0.02516	0.05323	0.01034	0.05389	0.04091
Mycoplasma conjunctivae uid59325	0.05521	0.00325	0.05952	0.05466	0.04637	0.06152	0.09738	0.01388	0.09889	0.01297	0.09364	0.07667	0.04534	0.0283	0.07303	0.02836	0.05101	0.00882	0.053	0.03818
Mycoplasma crocodyli MP145 uid47087	0.05011	0.0051	0.06717	0.05649	0.0478	0.053	0.09541	0.0142	0.10668	0.0188	0.09535	0.07758	0.02779	0.02637	0.06831	0.02769	0.05437	0.00886	0.05618	0.04275
Mycoplasma cynos C142 uid184824	0.04653	0.00443	0.06834	0.05612	0.04393	0.05464	0.10075	0.01366	0.11334	0.01624	0.09384	0.08448	0.03066	0.02609	0.06691	0.02904	0.04888	0.00915	0.04993	0.04305
Mycoplasma fermentans JER uid53543	0.05541	0.00688	0.0677	0.05403	0.04695	0.05396	0.09203	0.01451	0.10989	0.01918	0.09382	0.07734	0.03043	0.02625	0.06191	0.02962	0.04945	0.01027	0.05585	0.04452
Mycoplasma fermentans M64 uid62099	0.05367	0.00684	0.0683	0.0538	0.04558	0.05465	0.09182	0.01381	0.11201	0.01939	0.09455	0.07929	0.03018	0.0258	0.0624	0.02924	0.04784	0.01092	0.05507	0.04483
Mycoplasma fermentans PG18 uid197154	0.05411	0.00692	0.06774	0.05329	0.04635	0.05429	0.09242	0.01431	0.11043	0.02081	0.09383	0.07787	0.03035	0.026	0.06134	0.03027	0.04855	0.01078	0.05547	0.04487
Mycoplasma gallisepticum CA06 2006 052 5 2P uid172630	0.05889	0.00527	0.0558	0.0566	0.04694	0.0492	0.08213	0.01457	0.08851	0.01707	0.09803	0.07962	0.04258	0.03299	0.07087	0.03177	0.05889	0.00866	0.05912	0.04248
Mycoplasma gallisepticum F uid162001	0.0566	0.00545	0.05724	0.05727	0.04564	0.05069	0.08527	0.0151	0.08981	0.01666	0.09961	0.0785	0.04255	0.03144	0.06957	0.03245	0.05455	0.00893	0.05947	0.04321
Mycoplasma gallisepticum NC06 2006 080 5 2P uid172629	0.05846	0.00537	0.05611	0.05671	0.04656	0.04977	0.08305	0.01477	0.08886	0.01696	0.09848	0.079	0.04283	0.03259	0.07039	0.03212	0.05731	0.00869	0.0595	0.04249
Mycoplasma gallisepticum NC08 2008 031 4 3P uid172631	0.05792	0.0054	0.05626	0.05679	0.04638	0.05005	0.08362	0.01492	0.08911	0.01695	0.09878	0.07882	0.04279	0.03239	0.07005	0.03229	0.0566	0.00873	0.05951	0.04265
Mycoplasma gallisepticum NC95 13295 2 2P uid172625	0.05792	0.00538	0.05624	0.0568	0.04631	0.04989	0.08315	0.01485	0.08907	0.01692	0.0986	0.0791	0.04262	0.03248	0.07043	0.0321	0.05731	0.00875	0.05938	0.04269
Mycoplasma gallisepticum NC96 1596 4 2P uid172626	0.0588	0.00524	0.05563	0.05652	0.04701	0.04931	0.08216	0.01451	0.08814	0.01702	0.0979	0.07969	0.04258	0.03301	0.0712	0.03181	0.05905	0.0087	0.05923	0.0425
Mycoplasma gallisepticum NY01 2001 047 5 1P uid172627	0.05832	0.00534	0.05605	0.05674	0.04659	0.04965	0.08278	0.01472	0.08879	0.01701	0.09833	0.07947	0.04271	0.03273	0.07034	0.03198	0.05777	0.0087	0.05933	0.04265
Mycoplasma gallisepticum R high uid161999	0.05865	0.00516	0.05592	0.0567	0.04686	0.04918	0.08223	0.0143	0.08885	0.01692	0.09777	0.08049	0.04209	0.03265	0.07148	0.03148	0.05854	0.0087	0.0591	0.04293
Mycoplasma gallisepticum R low uid57993	0.05869	0.00515	0.05594	0.05673	0.04684	0.04914	0.08222	0.01429	0.08887	0.0169	0.09774	0.0805	0.04211	0.03265	0.07148	0.03148	0.05856	0.0087	0.05909	0.04291
Mycoplasma gallisepticum VA94 7994 1 7P uid172624	0.05785	0.0054	0.0561	0.05666	0.04637	0.05009	0.08309	0.01483	0.08866	0.01696	0.09849	0.07923	0.04272	0.0324	0.07068	0.03212	0.05735	0.00878	0.05958	0.04262
Mycoplasma gallisepticum WI01 2001 043 13 2P uid172628	0.0576	0.00542	0.05637	0.05688	0.04624	0.05004	0.08374	0.01497	0.08939	0.01691	0.09882	0.07912	0.0426	0.03227	0.06991	0.03224	0.05656	0.00872	0.05939	0.0428
Mycoplasma genitalium G37 uid57707	0.05576	0.00824	0.0565	0.0491	0.04634	0.06141	0.08275	0.01575	0.09495	0.0153	0.10669	0.07523	0.04729	0.02994	0.06654	0.03102	0.054	0.0097	0.06104	0.03243
Mycoplasma genitalium M2288 uid173372	0.05533	0.00826	0.05599	0.04831	0.04719	0.06123	0.08263	0.01583	0.09575	0.01568	0.10698	0.07475	0.04688	0.02999	0.06642	0.03108	0.05448	0.00995	0.06123	0.03202
Mycoplasma genitalium M2321 uid173373	0.05548	0.00819	0.05655	0.04895	0.04675	0.06061	0.08163	0.01582	0.0952	0.01549	0.10643	0.07561	0.04749	0.03051	0.06716	0.03099	0.05435	0.00987	0.06099	0.03193
Mycoplasma genitalium M6282 uid173371	0.05502	0.00833	0.05681	0.04904	0.04635	0.06064	0.08228	0.01603	0.0956	0.01566	0.1059	0.07539	0.04734	0.03003	0.06718	0.03085	0.05447	0.00991	0.06092	0.03226
Mycoplasma genitalium M6320 uid173370	0.05557	0.0082	0.05638	0.0488	0.04685	0.0609	0.08202	0.01601	0.09536	0.01567	0.10586	0.0757	0.04732	0.02999	0.06675	0.03114	0.05456	0.00986	0.06077	0.03228
Mycoplasma haemocanis Illinois uid82367	0.05051	0.01487	0.07302	0.05946	0.06119	0.04428	0.06306	0.01444	0.10852	0.01459	0.09287	0.05724	0.0277	0.0263	0.09656	0.03431	0.05313	0.01927	0.05342	0.03526
Mycoplasma haemofelis Langford 1 uid62461	0.06075	0.01541	0.07451	0.06233	0.06426	0.03957	0.05517	0.01375	0.10813	0.01443	0.09083	0.05112	0.0293	0.02694	0.09907	0.03224	0.05732	0.02034	0.05148	0.03304
Mycoplasma haemofelis Ohio2 uid162029	0.06065	0.01556	0.07454	0.0621	0.06439	0.03953	0.05485	0.01383	0.10805	0.01467	0.09069	0.05105	0.02929	0.02691	0.09893	0.03227	0.05726	0.02034	0.05197	0.03313
Mycoplasma hominis ATCC 23114 uid41875	0.05317	0.007	0.06974	0.05474	0.04535	0.05205	0.10105	0.01317	0.10605	0.01713	0.09546	0.0829	0.03359	0.02624	0.06699	0.02815	0.0467	0.00856	0.05011	0.04184
Mycoplasma hyopneumoniae 168 L uid205052	0.04961	0.00406	0.06512	0.04826	0.04573	0.06929	0.09922	0.01214	0.10809	0.01252	0.10011	0.07611	0.04056	0.03026	0.07055	0.02992	0.04461	0.00988	0.04689	0.03709
Mycoplasma hyopneumoniae 168 uid162053	0.04943	0.00407	0.06513	0.0484	0.04561	0.06938	0.09933	0.01211	0.10818	0.01252	0.10005	0.07617	0.04054	0.0302	0.07053	0.03014	0.04448	0.00984	0.04667	0.03721
Mycoplasma hyopneumoniae 232 uid58205	0.05	0.00398	0.06482	0.04804	0.04594	0.06909	0.09872	0.01202	0.10773	0.01238	0.09998	0.07577	0.0409	0.03066	0.07069	0.02973	0.04513	0.01014	0.04727	0.03701
Mycoplasma hyopneumoniae 7422 uid212968	0.05046	0.0041	0.0648	0.04798	0.04603	0.06913	0.09796	0.01207	0.10726	0.0126	0.09958	0.076	0.04106	0.03054	0.07113	0.02946	0.04521	0.01018	0.04751	0.03695
Mycoplasma hyopneumoniae 7448 uid58039	0.04973	0.00413	0.06522	0.04852	0.04616	0.06891	0.09864	0.01218	0.10701	0.01288	0.09946	0.07616	0.04061	0.03071	0.07041	0.02998	0.04441	0.01026	0.04715	0.03748
Mycoplasma hyopneumoniae J uid58059	0.04998	0.00402	0.065	0.04906	0.04638	0.06851	0.0983	0.01219	0.10705	0.01291	0.09871	0.07569	0.04094	0.03079	0.07068	0.03007	0.04478	0.0101	0.04728	0.03756
Mycoplasma hyorhinis GDL 1 uid87003	0.0515	0.00447	0.06547	0.05072	0.04238	0.06273	0.09277	0.01475	0.10557	0.01387	0.09873	0.07513	0.04276	0.02618	0.07137	0.02688	0.05183	0.00974	0.0552	0.03797
Mycoplasma hyorhinis HUB 1 uid51695	0.05066	0.00398	0.0657	0.05089	0.04209	0.0622	0.09098	0.01427	0.10762	0.01376	0.09739	0.07678	0.04352	0.02619	0.07208	0.02777	0.05237	0.0098	0.05378	0.0382
Mycoplasma hyorhinis MCLD uid162087	0.05029	0.00413	0.06513	0.05002	0.04139	0.0636	0.09253	0.01448	0.1081	0.01411	0.09873	0.07619	0.0427	0.0258	0.07166	0.02732	0.05146	0.01016	0.05404	0.03815
Mycoplasma hyorhinis SK76 uid181997	0.05035	0.00392	0.06511	0.05051	0.04173	0.06298	0.09237	0.01432	0.10731	0.01374	0.09771	0.07678	0.04293	0.02601	0.07229	0.02708	0.05233	0.01004	0.05392	0.03858
Mycoplasma leachii 99 014 6 uid162031	0.0448	0.00611	0.05865	0.05623	0.04352	0.05316	0.10189	0.01317	0.10765	0.01771	0.10031	0.08421	0.03713	0.02451	0.06714	0.02509	0.0528	0.01037	0.0541	0.04145
Mycoplasma leachii PG50 uid60849	0.04532	0.00607	0.05863	0.05629	0.04403	0.05286	0.1017	0.01311	0.10765	0.01755	0.10023	0.08342	0.03697	0.02481	0.06731	0.02523	0.05327	0.01024	0.0539	0.04141
Mycoplasma mobile 163K uid58077	0.0483	0.00264	0.06915	0.04704	0.04802	0.06312	0.10625	0.01246	0.09986	0.01507	0.0967	0.08499	0.03017	0.02649	0.07495	0.02876	0.05184	0.00817	0.05241	0.03361
Mycoplasma mycoides capri LC 95010 uid66189	0.04437	0.00582	0.0619	0.05812	0.04184	0.05043	0.09843	0.01326	0.11049	0.01654	0.09968	0.08454	0.03807	0.02454	0.06737	0.02547	0.05418	0.01028	0.05272	0.04194
Mycoplasma mycoides SC Gladysdale uid197153	0.04361	0.00669	0.05841	0.05614	0.04342	0.05205	0.10082	0.01379	0.11041	0.0171	0.09816	0.08193	0.03669	0.02461	0.06604	0.02759	0.05376	0.01053	0.05368	0.04456
Mycoplasma mycoides SC PG1 uid58031	0.04386	0.00659	0.05811	0.0564	0.04317	0.05234	0.10109	0.01364	0.10945	0.01753	0.09868	0.08247	0.03677	0.0245	0.06646	0.02709	0.05383	0.01053	0.05386	0.04364
Mycoplasma penetrans HF 2 uid57729	0.04705	0.00719	0.06036	0.05602	0.0481	0.05342	0.08976	0.01105	0.09551	0.01711	0.0896	0.08745	0.02941	0.02565	0.08459	0.02404	0.06126	0.00963	0.05816	0.04463
Mycoplasma pneumoniae 309 uid85495	0.06669	0.00758	0.05644	0.04976	0.05531	0.05613	0.06614	0.01807	0.08567	0.01589	0.10326	0.06226	0.05379	0.03501	0.06452	0.03496	0.0596	0.01193	0.06454	0.03245
Mycoplasma pneumoniae FH uid162027	0.06623	0.00743	0.0572	0.04962	0.05443	0.05701	0.0682	0.0183	0.08598	0.01643	0.10481	0.06182	0.0533	0.03423	0.06266	0.03455	0.05864	0.01109	0.06558	0.03247
Mycoplasma pneumoniae M129 B7 uid185759	0.06654	0.00766	0.05809	0.04912	0.05317	0.05672	0.06808	0.01857	0.08695	0.01643	0.10528	0.06124	0.05385	0.03447	0.06219	0.03505	0.05764	0.01079	0.06579	0.03239
Mycoplasma pneumoniae M129 uid57709	0.06648	0.00753	0.05733	0.04959	0.05468	0.05634	0.06707	0.01828	0.08592	0.0159	0.10406	0.06196	0.05382	0.03482	0.06334	0.03492	0.059	0.01148	0.06499	0.03248
Mycoplasma pulmonis UAB CTIP uid61569	0.04681	0.00304	0.06892	0.05347	0.04494	0.06106	0.09491	0.01417	0.11015	0.01598	0.09562	0.07622	0.03676	0.02703	0.07596	0.02838	0.04658	0.00955	0.05295	0.0375
Mycoplasma putrefaciens KS1 uid72481	0.05481	0.00585	0.05857	0.05806	0.04542	0.05159	0.09524	0.01377	0.10089	0.01848	0.09813	0.07297	0.04457	0.02571	0.06554	0.02896	0.05445	0.00999	0.05888	0.03813
Mycoplasma putrefaciens Mput9231 uid198525	0.05427	0.00569	0.05901	0.05808	0.04508	0.05183	0.095	0.01367	0.10145	0.01836	0.09817	0.07311	0.0449	0.02579	0.06567	0.02927	0.05423	0.0102	0.0581	0.03811
Mycoplasma suis Illinois uid61897	0.03648	0.01316	0.09187	0.04464	0.06021	0.05233	0.07075	0.01281	0.10231	0.01536	0.09723	0.06055	0.037	0.02766	0.09657	0.03725	0.0447	0.01703	0.05087	0.03125
Mycoplasma suis KI3806 uid63665	0.03721	0.01249	0.09013	0.04412	0.06098	0.0523	0.07101	0.01287	0.10376	0.01579	0.09768	0.061	0.0372	0.02765	0.09564	0.03682	0.04448	0.01664	0.05113	0.03111
Mycoplasma synoviae 53 uid58061	0.05866	0.00391	0.06313	0.05285	0.045	0.05878	0.07863	0.01233	0.10316	0.0163	0.10187	0.07888	0.03422	0.02703	0.07308	0.02702	0.05341	0.00913	0.06091	0.04169
Mycoplasma wenyonii Massachusetts uid170731	0.04541	0.01225	0.07995	0.04282	0.0642	0.05192	0.06934	0.01444	0.09775	0.01441	0.10476	0.05219	0.03554	0.0307	0.08493	0.03947	0.05197	0.01753	0.05459	0.03582
Myxococcus fulvus HW 1 uid68443	0.12672	0.0089	0.06457	0.05178	0.08716	0.03299	0.02772	0.02137	0.02801	0.01902	0.11158	0.02006	0.03401	0.06164	0.05345	0.08265	0.05249	0.01355	0.08188	0.02042
Myxococcus stipitatus DSM 14675 uid186549	0.11763	0.00918	0.06469	0.05062	0.08663	0.03349	0.02822	0.02133	0.02947	0.01979	0.11106	0.02083	0.03337	0.0612	0.06065	0.07997	0.05474	0.01404	0.08304	0.02004
Myxococcus xanthus DK 1622 uid58003	0.12227	0.00949	0.06341	0.05119	0.0871	0.03305	0.02913	0.02179	0.02813	0.02025	0.10911	0.02097	0.03427	0.06169	0.05684	0.08174	0.05364	0.01363	0.0821	0.02021
Nakamurella multipartita DSM 44233 uid59221	0.1386	0.00721	0.04657	0.06232	0.09236	0.02756	0.04018	0.02082	0.01719	0.01771	0.10239	0.01787	0.03083	0.06221	0.05238	0.07846	0.0629	0.01524	0.08845	0.01874
Nanoarchaeum equitans Kin4 M uid58009	0.05187	0.00829	0.07872	0.04961	0.05298	0.0444	0.10447	0.01342	0.10819	0.0171	0.10421	0.05258	0.02218	0.04002	0.04631	0.03911	0.04101	0.00962	0.05944	0.05647
Natranaerobius thermophilus JW NM WN LF uid59001	0.06045	0.00887	0.08493	0.05838	0.06924	0.04139	0.08037	0.01851	0.06899	0.02468	0.09784	0.04982	0.03817	0.03646	0.06053	0.03994	0.05081	0.00827	0.06659	0.03576
Natrialba magadii ATCC 43099 uid46245	0.10369	0.00749	0.09184	0.08852	0.08146	0.03177	0.0448	0.02105	0.01768	0.0172	0.08695	0.02487	0.02816	0.04573	0.05967	0.05981	0.06874	0.01108	0.08291	0.02658
Natrinema J7 uid171337	0.10992	0.00806	0.08305	0.0852	0.08342	0.03169	0.04413	0.02028	0.01727	0.01781	0.08843	0.02246	0.02385	0.0476	0.05697	0.06912	0.06751	0.01111	0.08572	0.02641
Natrinema pellirubrum DSM 15624 uid74437	0.11103	0.00773	0.08855	0.08672	0.08489	0.03173	0.04326	0.01917	0.01724	0.01694	0.08967	0.02217	0.02319	0.04694	0.05425	0.06637	0.06509	0.01113	0.08704	0.02689
Natronobacterium gregoryi SP2 uid74439	0.10144	0.00791	0.0957	0.08708	0.0805	0.03234	0.04236	0.01994	0.01883	0.01673	0.0894	0.02259	0.0256	0.04537	0.05556	0.06435	0.0649	0.01114	0.09082	0.02744
Natronococcus occultus SP4 uid184863	0.10698	0.00759	0.09629	0.08452	0.08339	0.0319	0.04271	0.01971	0.01715	0.01698	0.09132	0.0217	0.02333	0.0466	0.05303	0.06675	0.0624	0.0115	0.08856	0.0276
Natronomonas moolapensis 8 8 11 uid190182	0.11188	0.00773	0.08843	0.08222	0.08873	0.03199	0.041	0.01949	0.01874	0.0165	0.08705	0.02311	0.02224	0.04633	0.05672	0.06919	0.06384	0.00998	0.08842	0.0264
Natronomonas pharaonis DSM 2160 uid58435	0.11493	0.0077	0.08848	0.08773	0.08429	0.03238	0.04157	0.01968	0.01865	0.01726	0.08778	0.02189	0.02553	0.04623	0.05233	0.06376	0.06364	0.01048	0.08934	0.02633
Nautilia profundicola AmH uid59345	0.06241	0.00809	0.07658	0.05422	0.05696	0.05424	0.09541	0.01566	0.10356	0.02329	0.09458	0.05798	0.02312	0.03243	0.05181	0.03151	0.0457	0.00716	0.06269	0.04262
Neisseria gonorrhoeae FA 1090 uid57611	0.10269	0.01118	0.06189	0.05238	0.0792	0.04198	0.05737	0.02173	0.05632	0.0251	0.09739	0.03965	0.03852	0.04358	0.05403	0.05781	0.05036	0.01153	0.06791	0.02939
Neisseria gonorrhoeae NCCP11945 uid59191	0.10152	0.01151	0.06069	0.05198	0.07883	0.04235	0.05684	0.02153	0.0574	0.02566	0.09589	0.04048	0.03857	0.04426	0.05532	0.05814	0.05089	0.01174	0.06657	0.02984
Neisseria gonorrhoeae TCDC NG08107 uid161097	0.10216	0.01111	0.06116	0.05247	0.07938	0.04203	0.05713	0.02173	0.05644	0.02522	0.09699	0.04015	0.03861	0.04371	0.0548	0.05735	0.05091	0.01168	0.06728	0.02969
Neisseria lactamica 020 06 uid60851	0.10244	0.01016	0.0627	0.05411	0.07942	0.0403	0.0578	0.02142	0.05688	0.02394	0.09758	0.04176	0.03935	0.0418	0.05515	0.05492	0.05179	0.01198	0.06673	0.02975
Neisseria meningitidis 053442 uid58587	0.10045	0.01084	0.0622	0.05298	0.07648	0.04174	0.05814	0.02244	0.0565	0.02479	0.09933	0.04025	0.03969	0.04253	0.05502	0.05553	0.0516	0.01181	0.06758	0.0301
Neisseria meningitidis 8013 uid161967	0.10171	0.01018	0.0624	0.05323	0.07732	0.04115	0.0584	0.02217	0.05612	0.02478	0.09973	0.04042	0.03999	0.0415	0.05484	0.05442	0.05156	0.01198	0.06809	0.02999
Neisseria meningitidis alpha14 uid61649	0.10271	0.01036	0.06221	0.05309	0.07815	0.04117	0.05766	0.02198	0.05515	0.02488	0.09953	0.04	0.03953	0.04232	0.05454	0.05476	0.05184	0.01195	0.06878	0.02939
Neisseria meningitidis alpha710 uid161971	0.102	0.01035	0.06151	0.05262	0.07713	0.04086	0.05806	0.02226	0.05638	0.02453	0.09839	0.04089	0.04044	0.04224	0.05545	0.05528	0.05248	0.01191	0.06737	0.02985
Neisseria meningitidis FAM18 uid57825	0.10065	0.01033	0.06211	0.05302	0.07712	0.04141	0.05843	0.02217	0.05637	0.02504	0.09906	0.04051	0.03977	0.04214	0.0553	0.05466	0.0517	0.01188	0.0681	0.03024
Neisseria meningitidis G2136 uid162085	0.1021	0.01032	0.06231	0.05317	0.07732	0.04115	0.05841	0.02229	0.05614	0.02472	0.09921	0.04022	0.03978	0.04171	0.05482	0.05476	0.0515	0.01199	0.06821	0.02988
Neisseria meningitidis H44 76 uid162083	0.10176	0.01021	0.06195	0.05301	0.0779	0.04049	0.05844	0.02209	0.05664	0.02432	0.09879	0.04099	0.0402	0.04155	0.05514	0.05421	0.05244	0.01189	0.06809	0.02991
Neisseria meningitidis M01 240149 uid162079	0.10143	0.01009	0.06212	0.05311	0.07738	0.04077	0.05854	0.02222	0.0565	0.02434	0.09893	0.04103	0.04037	0.04168	0.0551	0.05436	0.05238	0.01187	0.06779	0.02999
Neisseria meningitidis M01 240355 uid162075	0.10194	0.01014	0.06185	0.05315	0.0778	0.0406	0.05805	0.02239	0.05633	0.02423	0.09896	0.0411	0.0404	0.04136	0.05548	0.05455	0.05211	0.01201	0.06767	0.02988
Neisseria meningitidis M04 240196 uid162081	0.10147	0.01019	0.06208	0.05308	0.07743	0.04076	0.05854	0.02213	0.05666	0.02438	0.09905	0.04084	0.04026	0.0414	0.05546	0.05426	0.0523	0.01191	0.06778	0.03001
Neisseria meningitidis MC58 uid57817	0.10162	0.01025	0.06206	0.05308	0.07771	0.04058	0.05844	0.02207	0.0565	0.02441	0.09861	0.04118	0.0401	0.0416	0.05521	0.05442	0.05249	0.01186	0.06791	0.02988
Neisseria meningitidis NZ 05 33 uid162077	0.10106	0.01023	0.06217	0.0529	0.07709	0.04091	0.05868	0.02223	0.05665	0.02448	0.09866	0.04096	0.04026	0.04194	0.05527	0.05433	0.05236	0.0119	0.06779	0.03011
Neisseria meningitidis WUE 2594 uid162093	0.10214	0.01037	0.0627	0.05304	0.07695	0.04086	0.05788	0.02199	0.05659	0.02504	0.099	0.03992	0.03982	0.04203	0.05467	0.05493	0.05198	0.01198	0.06835	0.02975
Neisseria meningitidis Z2491 uid57819	0.10214	0.01024	0.06245	0.05297	0.07717	0.04109	0.05813	0.022	0.05641	0.02498	0.09963	0.04001	0.03972	0.04199	0.05464	0.05451	0.05179	0.01191	0.06853	0.02971
Neorickettsia risticii Illinois uid58889	0.07089	0.0168	0.06623	0.04831	0.06707	0.04943	0.07256	0.01952	0.06618	0.02285	0.10453	0.04094	0.02817	0.03541	0.07925	0.04973	0.04853	0.00697	0.07615	0.03049
Neorickettsia sennetsu Miyayama uid57965	0.06941	0.01717	0.06456	0.04726	0.06632	0.05018	0.0736	0.02025	0.06656	0.02331	0.10518	0.04149	0.02764	0.03457	0.07972	0.0503	0.04784	0.00701	0.07641	0.03122
Niastella koreensis GR20 10 uid83125	0.077	0.00894	0.05177	0.05167	0.07001	0.04692	0.06722	0.01919	0.06503	0.02305	0.09269	0.05762	0.04044	0.0408	0.06161	0.04107	0.0632	0.01372	0.06544	0.0426
Nitratifractor salsuginis DSM 16511 uid62183	0.08268	0.00878	0.07813	0.05362	0.07051	0.04299	0.06752	0.0221	0.06425	0.02509	0.10466	0.03399	0.02902	0.04319	0.05403	0.06143	0.04686	0.01095	0.063	0.03722
Nitratiruptor SB155 2 uid58861	0.06983	0.00875	0.07473	0.05325	0.05968	0.05144	0.08501	0.0207	0.08914	0.02356	0.09936	0.04252	0.03375	0.03589	0.05426	0.03968	0.04633	0.00858	0.06285	0.04069
Nitrobacter hamburgensis X14 uid58293	0.12196	0.00857	0.05244	0.05835	0.08206	0.0365	0.05346	0.02109	0.03794	0.02335	0.09574	0.02847	0.03142	0.05225	0.0577	0.0748	0.05509	0.01295	0.07378	0.02207
Nitrobacter winogradskyi Nb 255 uid58295	0.12174	0.00837	0.05492	0.05869	0.08145	0.03649	0.05333	0.02094	0.03608	0.02353	0.09542	0.02769	0.03133	0.0527	0.05737	0.07932	0.05356	0.01303	0.07205	0.022
Nitrosococcus halophilus Nc4 uid46803	0.0929	0.00998	0.06893	0.04668	0.07617	0.03901	0.05568	0.02448	0.04073	0.02156	0.11394	0.03053	0.04537	0.05119	0.05453	0.06707	0.04991	0.01483	0.06785	0.02864
Nitrosococcus oceani ATCC 19707 uid58403	0.0947	0.00996	0.06603	0.04702	0.07614	0.03954	0.05866	0.02421	0.04181	0.02166	0.11288	0.03187	0.04461	0.04964	0.05646	0.06589	0.04959	0.01482	0.06575	0.02877
Nitrosococcus watsonii C 113 uid50331	0.09511	0.00965	0.065	0.0466	0.07651	0.03957	0.05897	0.02403	0.04155	0.02201	0.11358	0.03185	0.04474	0.0496	0.05651	0.06464	0.05015	0.01492	0.06615	0.02889
Nitrosomonas AL212 uid55727	0.08673	0.01012	0.05917	0.05312	0.06912	0.04073	0.07216	0.0249	0.04982	0.02454	0.10391	0.04383	0.04377	0.04167	0.06241	0.05455	0.05402	0.01291	0.06338	0.02913
Nitrosomonas europaea ATCC 19718 uid57647	0.09252	0.00974	0.06021	0.05345	0.07178	0.0392	0.06394	0.02509	0.04107	0.02439	0.10659	0.03575	0.04319	0.04571	0.05994	0.06409	0.05468	0.01337	0.06693	0.02836
Nitrosomonas eutropha C91 uid58363	0.09304	0.01017	0.05914	0.05192	0.07106	0.03874	0.06661	0.02526	0.04332	0.02504	0.10751	0.03627	0.044	0.0449	0.06	0.06075	0.05408	0.01329	0.06669	0.02822
Nitrosomonas Is79A3 uid68745	0.08985	0.01021	0.06034	0.05297	0.06824	0.04016	0.06961	0.02425	0.05159	0.02415	0.10457	0.0426	0.04353	0.04279	0.06202	0.05361	0.05426	0.01325	0.06324	0.02875
Nitrosopumilus maritimus SCM1 uid58903	0.06078	0.00955	0.07311	0.06147	0.06472	0.04405	0.0845	0.01772	0.08352	0.02589	0.08447	0.04906	0.0322	0.03902	0.07203	0.03409	0.0575	0.00892	0.06658	0.03082
Nitrosospira multiformis ATCC 25196 uid58361	0.09904	0.00952	0.06299	0.05068	0.07825	0.03926	0.05776	0.02329	0.04176	0.02517	0.10509	0.03407	0.03729	0.04877	0.06043	0.06561	0.05087	0.01302	0.0696	0.02752
Nocardia brasiliensis ATCC 700358 uid86913	0.13725	0.00765	0.05302	0.06083	0.08793	0.03031	0.04077	0.02231	0.0191	0.01815	0.1037	0.01986	0.02986	0.05922	0.05021	0.07681	0.06225	0.01495	0.08459	0.02122
Nocardia cyriacigeorgica GUH 2 uid89395	0.13569	0.00713	0.05604	0.06268	0.08894	0.02899	0.04207	0.02183	0.01958	0.01928	0.10034	0.01969	0.02915	0.06036	0.051	0.07661	0.06154	0.01446	0.08391	0.02071
Nocardia farcinica IFM 10152 uid58203	0.14172	0.0074	0.05573	0.06119	0.08959	0.02837	0.03718	0.02227	0.01811	0.01828	0.10157	0.01785	0.02678	0.06202	0.04642	0.0821	0.06127	0.01455	0.08727	0.02034
Nocardioides JS614 uid58149	0.13258	0.00747	0.05764	0.06397	0.09303	0.02768	0.03483	0.0227	0.01844	0.01839	0.10284	0.01737	0.02753	0.05655	0.05097	0.07918	0.05999	0.01511	0.09383	0.0199
Nocardiopsis alba ATCC BAA 2165 uid174334	0.11692	0.00707	0.07046	0.0626	0.09525	0.02834	0.03485	0.02336	0.01618	0.01971	0.10382	0.01744	0.0215	0.0612	0.05521	0.08589	0.05915	0.01472	0.08677	0.01956
Nocardiopsis dassonvillei DSM 43111 uid49483	0.13183	0.00709	0.06521	0.06165	0.09788	0.02735	0.02769	0.02297	0.01352	0.0183	0.10306	0.01699	0.02434	0.06188	0.0524	0.0858	0.05756	0.01498	0.08998	0.01954
Nostoc azollae 0708 uid49725	0.077	0.01048	0.06234	0.04671	0.06702	0.03862	0.07202	0.01949	0.05018	0.02042	0.11113	0.0441	0.05245	0.04664	0.06304	0.0488	0.05786	0.01378	0.06718	0.0307
Nostoc PCC 7107 uid182932	0.08222	0.00967	0.06092	0.04774	0.06507	0.03927	0.0702	0.01829	0.04861	0.01794	0.11027	0.04608	0.05622	0.04625	0.06317	0.04907	0.0579	0.01401	0.06594	0.03114
Nostoc PCC 7120 uid57803	0.08058	0.00937	0.06085	0.04797	0.06695	0.03953	0.0694	0.01834	0.04676	0.01793	0.11016	0.04568	0.05554	0.04698	0.06356	0.0503	0.05834	0.01426	0.06676	0.03074
Nostoc PCC 7524 uid182933	0.08215	0.00933	0.05967	0.04929	0.06801	0.03848	0.06914	0.01863	0.04492	0.01776	0.10814	0.04664	0.05574	0.04707	0.0628	0.04962	0.06073	0.01395	0.06727	0.03067
Nostoc punctiforme PCC 73102 uid57767	0.08105	0.0094	0.06283	0.04853	0.06656	0.03985	0.06878	0.01804	0.04901	0.01754	0.11038	0.04514	0.05449	0.04597	0.06549	0.04959	0.05685	0.01384	0.06621	0.03046
Novosphingobium aromaticivorans DSM 12444 uid57747	0.13223	0.00852	0.05647	0.05806	0.09066	0.03582	0.04691	0.01992	0.03085	0.02471	0.09812	0.02572	0.03058	0.05345	0.05279	0.07338	0.05154	0.0148	0.07389	0.02158
Novosphingobium PP1Y uid67383	0.1252	0.00909	0.05988	0.05924	0.08762	0.03637	0.05018	0.02061	0.03208	0.02494	0.09848	0.02606	0.03198	0.05158	0.05574	0.07151	0.05098	0.01424	0.07162	0.02261
Oceanimonas GK1 uid81627	0.10759	0.0102	0.0615	0.05219	0.08016	0.03585	0.04723	0.02481	0.03304	0.02557	0.1215	0.03043	0.04672	0.04711	0.05272	0.06552	0.04847	0.01422	0.07001	0.02517
Oceanithermus profundus DSM 14977 uid60855	0.12798	0.00435	0.07366	0.04694	0.09154	0.03621	0.03464	0.01879	0.02907	0.0178	0.12022	0.01935	0.02535	0.05999	0.03826	0.08161	0.04451	0.0171	0.08426	0.02836
Oceanobacillus iheyensis HTE831 uid57867	0.06503	0.00604	0.07656	0.05473	0.06695	0.04456	0.08545	0.02136	0.06421	0.02814	0.09414	0.0481	0.04038	0.03507	0.06205	0.03754	0.05491	0.01015	0.06835	0.03626
Ochrobactrum anthropi ATCC 49188 uid58921	0.11293	0.0078	0.06083	0.05749	0.08154	0.03955	0.05898	0.01995	0.04356	0.02595	0.09686	0.03104	0.03232	0.04759	0.05699	0.0654	0.05223	0.01254	0.07257	0.02391
Octadecabacter antarcticus 307 uid54701	0.11379	0.01017	0.05209	0.06319	0.08318	0.03875	0.05808	0.02138	0.03661	0.02953	0.09623	0.03087	0.03338	0.04653	0.05527	0.06233	0.05895	0.01402	0.07307	0.02259
Octadecabacter arcticus 238 uid54699	0.11484	0.01037	0.05385	0.06225	0.08119	0.03788	0.05606	0.02308	0.03977	0.02891	0.09547	0.02959	0.03417	0.04695	0.0536	0.06474	0.05847	0.01461	0.07133	0.02287
Odoribacter splanchnicus DSM 20712 uid63397	0.06829	0.01238	0.06841	0.0539	0.06869	0.04699	0.07054	0.01785	0.06598	0.02594	0.09443	0.04869	0.03531	0.0368	0.05815	0.04997	0.05469	0.01244	0.06561	0.04492
Oenococcus oeni PSU 1 uid59417	0.07407	0.00334	0.05334	0.05641	0.06435	0.05063	0.08253	0.01861	0.07539	0.02336	0.0995	0.05359	0.04015	0.03327	0.07088	0.03905	0.05338	0.01007	0.06387	0.03422
Oligotropha carboxidovorans OM4 uid162135	0.12385	0.00823	0.05528	0.05563	0.08133	0.03704	0.05474	0.02055	0.03811	0.02434	0.09806	0.02791	0.0313	0.05236	0.05591	0.07075	0.05511	0.01272	0.07461	0.02218
Oligotropha carboxidovorans OM5 uid59155	0.12375	0.0084	0.05502	0.0555	0.08143	0.03708	0.05468	0.02057	0.038	0.0245	0.09795	0.02785	0.03142	0.05243	0.056	0.07116	0.05492	0.01276	0.07439	0.02217
Oligotropha carboxidovorans OM5 uid72795	0.12374	0.00827	0.05523	0.05561	0.08137	0.03709	0.05476	0.02054	0.03806	0.02437	0.09809	0.02791	0.03129	0.05242	0.05588	0.07062	0.05509	0.01276	0.07465	0.02225
Olsenella uli DSM 7084 uid51367	0.11203	0.0153	0.06245	0.06552	0.09006	0.03359	0.04572	0.01985	0.03047	0.02632	0.09431	0.02479	0.02755	0.04262	0.06292	0.06959	0.05327	0.01066	0.08569	0.0273
Onion yellows phytoplasma OY M uid58015	0.04489	0.0103	0.06031	0.0456	0.0422	0.05706	0.08874	0.0207	0.10814	0.01872	0.10844	0.07096	0.05903	0.03252	0.05431	0.02626	0.05901	0.00633	0.04661	0.03986
Opitutus terrae PB90 1 uid58965	0.12464	0.00897	0.0554	0.05052	0.0801	0.03963	0.04337	0.02196	0.02969	0.01796	0.10529	0.02796	0.03488	0.0562	0.05363	0.07614	0.05815	0.01618	0.0756	0.02372
Orientia tsutsugamushi Boryong uid61621	0.06026	0.01481	0.05532	0.04902	0.04705	0.0438	0.10109	0.0212	0.08067	0.02199	0.10169	0.07035	0.04051	0.0282	0.07449	0.03353	0.05101	0.00775	0.05681	0.04045
Orientia tsutsugamushi Ikeda uid58869	0.06131	0.01433	0.05753	0.04751	0.04798	0.04292	0.09695	0.02119	0.0843	0.02255	0.10031	0.06952	0.04083	0.02755	0.07389	0.03712	0.05038	0.00843	0.05575	0.03965
Ornithobacterium rhinotracheale DSM 15997 uid168256	0.06594	0.00774	0.06962	0.05292	0.06386	0.05168	0.07402	0.01725	0.08511	0.02261	0.09276	0.06013	0.03859	0.03576	0.06008	0.03678	0.05033	0.01064	0.06142	0.04276
Oscillatoria acuminata PCC 6304 uid183003	0.08087	0.00974	0.06876	0.05007	0.07108	0.03799	0.06382	0.01824	0.04004	0.019	0.1106	0.04074	0.05467	0.0528	0.06388	0.05453	0.05708	0.0147	0.06282	0.02856
Oscillatoria PCC 7112 uid183110	0.08725	0.01057	0.0649	0.05046	0.06899	0.03898	0.06435	0.0165	0.04886	0.01851	0.10683	0.04284	0.04968	0.04871	0.06549	0.05318	0.05493	0.01385	0.06616	0.02895
Oscillibacter valericigenes uid73895	0.09251	0.01728	0.06404	0.05483	0.07644	0.03932	0.0593	0.01806	0.05391	0.02851	0.09616	0.03718	0.03424	0.03952	0.06177	0.05475	0.05746	0.01013	0.06924	0.03535
Owenweeksia hongkongensis DSM 17368 uid82951	0.06895	0.00814	0.06549	0.05693	0.07008	0.04978	0.06973	0.01847	0.06624	0.02429	0.09234	0.05559	0.03502	0.03725	0.06982	0.03697	0.05794	0.01195	0.06444	0.0406
Paenibacillus JDR 2 uid59021	0.08625	0.00693	0.06519	0.05214	0.07568	0.04136	0.06605	0.01987	0.05304	0.02774	0.09911	0.04016	0.038	0.04032	0.06428	0.04825	0.05579	0.01372	0.06996	0.03615
Paenibacillus mucilaginosus 3016 uid89377	0.09402	0.00761	0.06943	0.04803	0.08319	0.03895	0.05473	0.02107	0.04497	0.02628	0.10586	0.02991	0.03675	0.04622	0.06057	0.05964	0.05379	0.01382	0.07073	0.03442
Paenibacillus mucilaginosus K02 uid162117	0.09406	0.00742	0.07004	0.04826	0.08328	0.03903	0.05483	0.02089	0.04506	0.02629	0.10571	0.03002	0.03699	0.04591	0.06031	0.05923	0.05374	0.0138	0.07066	0.03449
Paenibacillus mucilaginosus KNP414 uid68311	0.09406	0.00762	0.06975	0.04802	0.08341	0.0391	0.05441	0.02112	0.04461	0.02638	0.10571	0.02978	0.03677	0.04649	0.06074	0.05974	0.05369	0.01374	0.07041	0.03446
Paenibacillus polymyxa E681 uid53477	0.07917	0.0078	0.06761	0.05097	0.07286	0.03997	0.06668	0.02294	0.05377	0.02827	0.10065	0.03872	0.04217	0.0399	0.06404	0.05038	0.05559	0.0122	0.07141	0.03493
Paenibacillus polymyxa M1 uid162159	0.07819	0.00769	0.06804	0.05131	0.07223	0.04009	0.06734	0.02274	0.05474	0.02812	0.1004	0.03945	0.04233	0.03966	0.06404	0.04947	0.05578	0.01233	0.07081	0.03523
Paenibacillus polymyxa SC2 uid59583	0.07797	0.00783	0.06764	0.05094	0.07211	0.04041	0.06755	0.02298	0.05447	0.02839	0.10073	0.03941	0.04228	0.03966	0.06417	0.04935	0.05564	0.01236	0.07086	0.03526
Paenibacillus terrae HPL 003 uid82371	0.07981	0.00763	0.0669	0.05119	0.07347	0.04017	0.06692	0.0227	0.05389	0.02813	0.10003	0.03888	0.04163	0.04011	0.06393	0.04967	0.05596	0.01234	0.07152	0.03511
Paenibacillus Y412MC10 uid41127	0.08076	0.00722	0.06874	0.05237	0.07591	0.04129	0.06599	0.02206	0.05074	0.03017	0.10035	0.0372	0.0383	0.0419	0.06329	0.05133	0.05276	0.01382	0.06966	0.03611
Paludibacter propionicigenes WB4 uid60725	0.06854	0.00967	0.0588	0.05235	0.0652	0.04973	0.07673	0.01715	0.07344	0.02389	0.09262	0.05822	0.03425	0.03548	0.06833	0.0379	0.0593	0.01093	0.06545	0.04202
Pantoea ananatis AJ13355 uid162073	0.10131	0.01029	0.05284	0.05205	0.0746	0.0384	0.05534	0.02359	0.03854	0.02767	0.1102	0.03666	0.04831	0.04468	0.06163	0.05879	0.05331	0.01511	0.07051	0.02618
Pantoea ananatis LMG 20103 uid46807	0.10102	0.01066	0.05269	0.05181	0.07364	0.03863	0.05573	0.02372	0.03896	0.02821	0.11025	0.03639	0.04806	0.04477	0.06165	0.05899	0.05318	0.01513	0.07025	0.02626
Pantoea ananatis PA13 uid162181	0.1012	0.01023	0.05355	0.05249	0.07383	0.03841	0.05572	0.02332	0.0395	0.0276	0.10997	0.03641	0.04799	0.04468	0.06127	0.05849	0.0531	0.01519	0.07049	0.02657
Pantoea ananatis uid86861	0.10093	0.01025	0.05335	0.0523	0.07387	0.03848	0.05548	0.02347	0.03955	0.02762	0.11012	0.0366	0.04816	0.04471	0.06158	0.05859	0.05308	0.0151	0.07031	0.02645
Pantoea At 9b uid55845	0.10339	0.00981	0.05291	0.05215	0.07433	0.03793	0.05514	0.02344	0.03735	0.02704	0.1126	0.03553	0.05062	0.04571	0.05893	0.05814	0.05251	0.01541	0.07084	0.02621
Pantoea vagans C9 1 uid49871	0.10245	0.0099	0.05413	0.05271	0.07455	0.0374	0.0547	0.02254	0.03772	0.02747	0.11171	0.03523	0.0498	0.04552	0.06064	0.05918	0.05306	0.01515	0.07028	0.02588
Parabacteroides distasonis ATCC 8503 uid58301	0.06947	0.01181	0.06508	0.05555	0.06858	0.04672	0.06976	0.01808	0.06451	0.02737	0.09346	0.04965	0.03295	0.03906	0.06306	0.04775	0.05505	0.0124	0.06515	0.04452
Parachlamydia acanthamoebae UV7 uid68335	0.06937	0.01286	0.06888	0.04805	0.05853	0.05156	0.07282	0.02603	0.07031	0.02197	0.10786	0.04366	0.04518	0.04234	0.0668	0.04265	0.05022	0.01189	0.05582	0.03322
Paracoccus aminophilus JCM 7686 uid214795	0.12941	0.00799	0.05851	0.05643	0.08732	0.03511	0.05264	0.0199	0.03159	0.02552	0.10377	0.02461	0.03285	0.05442	0.05335	0.07131	0.05224	0.01418	0.06813	0.02072
Paracoccus denitrificans PD1222 uid58187	0.13174	0.00863	0.05812	0.05731	0.09023	0.03419	0.04951	0.02092	0.02582	0.02685	0.10411	0.02308	0.03275	0.05652	0.04823	0.07869	0.04921	0.01487	0.06917	0.02003
Parvibaculum lavamentivorans DS 1 uid58739	0.12308	0.00807	0.0651	0.05665	0.08669	0.03812	0.05143	0.0206	0.03623	0.02582	0.09871	0.02633	0.02821	0.05116	0.05255	0.07051	0.05171	0.01356	0.07181	0.02368
Parvularcula bermudensis HTCC2503 uid51641	0.1218	0.00759	0.0628	0.06294	0.08485	0.0374	0.05124	0.01891	0.0303	0.02208	0.10339	0.02361	0.03136	0.05269	0.05618	0.07138	0.05641	0.01205	0.07011	0.02292
Pasteurella multocida 3480 uid161955	0.08543	0.01086	0.06127	0.04944	0.06544	0.04405	0.06863	0.02347	0.06006	0.02407	0.10808	0.04387	0.05105	0.03825	0.0571	0.04438	0.05321	0.0118	0.06712	0.03242
Pasteurella multocida 36950 uid86887	0.08559	0.01095	0.06102	0.04895	0.06538	0.04433	0.06876	0.02366	0.05886	0.02456	0.10888	0.0429	0.05083	0.03894	0.0569	0.04482	0.05302	0.01193	0.06734	0.03236
Pasteurella multocida HN06 uid156881	0.08522	0.0109	0.06145	0.04941	0.06534	0.04427	0.06886	0.02328	0.06011	0.02422	0.10796	0.04368	0.05099	0.03813	0.05711	0.04454	0.05298	0.01186	0.06722	0.03249
Pasteurella multocida Pm70 uid57627	0.08575	0.0109	0.061	0.04906	0.06548	0.04428	0.06858	0.02373	0.05922	0.02425	0.10922	0.04323	0.05098	0.03857	0.05665	0.04444	0.05297	0.01171	0.06769	0.03229
Pectobacterium atrosepticum SCRI1043 uid57957	0.09514	0.01022	0.05538	0.05304	0.07208	0.03779	0.05954	0.02294	0.04136	0.02608	0.10954	0.03816	0.04713	0.04413	0.06362	0.05635	0.05538	0.01385	0.06972	0.02856
Pectobacterium carotovorum PC1 uid59295	0.09681	0.00998	0.05477	0.05301	0.07246	0.03807	0.05893	0.02269	0.04083	0.02582	0.10959	0.03797	0.04748	0.04424	0.06307	0.05613	0.05568	0.0139	0.06978	0.0288
Pectobacterium carotovorum PCC21 uid174335	0.09696	0.00974	0.05542	0.0534	0.07276	0.03783	0.05842	0.02254	0.04119	0.0258	0.10939	0.03809	0.04795	0.04399	0.06294	0.05575	0.05549	0.01395	0.06982	0.02857
Pectobacterium SCC3193 uid193707	0.09323	0.01044	0.05558	0.05346	0.07184	0.03868	0.05995	0.02301	0.04226	0.02591	0.10855	0.03865	0.04671	0.04404	0.0635	0.05629	0.05483	0.01434	0.06914	0.0296
Pectobacterium wasabiae WPP163 uid41297	0.09354	0.01041	0.05579	0.05353	0.07184	0.03857	0.05977	0.02292	0.04212	0.02588	0.1091	0.03857	0.04707	0.04392	0.06326	0.0562	0.05463	0.01427	0.06924	0.02938
Pediococcus claussenii ATCC BAA 344 uid81103	0.07021	0.00371	0.05979	0.05869	0.06694	0.04513	0.07949	0.01855	0.06737	0.0273	0.09393	0.05525	0.04115	0.03307	0.06737	0.04035	0.05696	0.00966	0.07209	0.03297
Pediococcus pentosaceus ATCC 25745 uid57981	0.0739	0.00409	0.06136	0.05888	0.06679	0.0432	0.07738	0.01973	0.06901	0.02753	0.09327	0.0524	0.04275	0.0341	0.06175	0.03928	0.0589	0.00974	0.07129	0.03464
Pedobacter heparinus DSM 2366 uid59111	0.0784	0.0076	0.05549	0.05219	0.07087	0.04797	0.07067	0.01722	0.07162	0.02304	0.09597	0.05691	0.03602	0.03855	0.06273	0.03916	0.05802	0.01225	0.06341	0.04194
Pedobacter saltans DSM 12145 uid61349	0.06637	0.00753	0.06114	0.05408	0.06732	0.0505	0.07807	0.01712	0.07828	0.02071	0.09292	0.06208	0.03409	0.03512	0.06664	0.03734	0.05462	0.01159	0.0617	0.04279
Pelagibacterium halotolerans B2 uid74393	0.12206	0.00705	0.05969	0.05879	0.0866	0.03913	0.0579	0.01941	0.02908	0.02651	0.10054	0.02707	0.031	0.04994	0.05512	0.06518	0.05482	0.0129	0.07447	0.02275
Pelobacter carbinolicus DSM 2380 uid58241	0.09478	0.01423	0.06315	0.05549	0.07863	0.03948	0.05553	0.02252	0.04339	0.02514	0.11087	0.03052	0.03926	0.04611	0.05479	0.06728	0.04945	0.01111	0.07202	0.02626
Pelobacter propionicus DSM 2379 uid58255	0.09332	0.01377	0.06464	0.05251	0.07883	0.03942	0.05912	0.02081	0.04218	0.02627	0.10692	0.03202	0.03394	0.04581	0.06212	0.07012	0.0518	0.01032	0.06943	0.02666
Pelodictyon phaeoclathratiforme BU 1 uid58173	0.08377	0.01125	0.06852	0.05173	0.07019	0.04436	0.06718	0.02182	0.05613	0.02478	0.10445	0.03839	0.03472	0.04137	0.06601	0.05492	0.05214	0.01099	0.06648	0.03079
Pelotomaculum thermopropionicum SI uid58877	0.09491	0.01272	0.07238	0.04604	0.08464	0.03901	0.06161	0.01686	0.05659	0.0238	0.103	0.03324	0.03019	0.04602	0.0503	0.06508	0.04509	0.00989	0.07776	0.03086
Persephonella marina EX H1 uid58119	0.05527	0.00725	0.08179	0.05711	0.06515	0.04991	0.0939	0.01519	0.0914	0.01992	0.09285	0.04213	0.02299	0.03687	0.05682	0.04695	0.0456	0.00792	0.06861	0.04237
Persicivirga dokdonensis DSW 6 uid186842	0.06468	0.00713	0.06537	0.06105	0.06314	0.05064	0.07737	0.01736	0.06974	0.02239	0.09173	0.06125	0.03635	0.03349	0.0679	0.03661	0.06032	0.01035	0.06243	0.04072
Petrotoga mobilis SJ95 uid58747	0.05232	0.00598	0.0807	0.05315	0.06204	0.05136	0.09249	0.01377	0.08642	0.0228	0.09732	0.05718	0.02704	0.03411	0.06317	0.03575	0.0484	0.00859	0.06472	0.04271
Phaeobacter gallaeciensis 2 10 uid54715	0.12132	0.00937	0.05846	0.06141	0.08504	0.03612	0.05111	0.02116	0.03234	0.02811	0.10193	0.02685	0.03587	0.04972	0.05414	0.0648	0.05499	0.01362	0.07085	0.0228
Phaeobacter gallaeciensis DSM 17395 uid54717	0.1212	0.00935	0.05872	0.06154	0.08488	0.03596	0.05089	0.02126	0.03262	0.0281	0.10158	0.02678	0.03597	0.04994	0.05376	0.06544	0.05496	0.01374	0.07066	0.02265
Phenylobacterium zucineum HLK1 uid58959	0.14444	0.00756	0.06075	0.05585	0.0931	0.0351	0.03914	0.01805	0.02754	0.02122	0.10019	0.02077	0.0304	0.0586	0.04517	0.08122	0.04802	0.01443	0.0773	0.02116
Photobacterium profundum SS9 uid62923	0.08514	0.01132	0.06129	0.05549	0.06803	0.0403	0.06637	0.02254	0.05374	0.02784	0.10348	0.04333	0.0442	0.03876	0.06511	0.0465	0.05522	0.01231	0.06921	0.02979
Photorhabdus asymbiotica ATCC 43949 uid59243	0.07909	0.01129	0.0589	0.0522	0.06866	0.03946	0.06991	0.02331	0.05206	0.02477	0.10536	0.04681	0.04695	0.04218	0.06477	0.05057	0.05358	0.01335	0.06422	0.03254
Photorhabdus luminescens laumondii TTO1 uid61593	0.07971	0.01104	0.05914	0.05233	0.06809	0.03921	0.06908	0.02386	0.05193	0.02428	0.10532	0.04665	0.0472	0.04204	0.0649	0.05124	0.05411	0.01356	0.06361	0.03269
Phycisphaera mikurensis NBRC 102666 uid157331	0.14813	0.00896	0.06004	0.06051	0.09887	0.03262	0.0304	0.02149	0.02143	0.01753	0.10457	0.01941	0.0242	0.06405	0.04708	0.08331	0.04895	0.01404	0.07735	0.01705
Picrophilus torridus DSM 9790 uid58041	0.05612	0.0062	0.05662	0.05864	0.06519	0.04857	0.11078	0.01487	0.06901	0.03063	0.08622	0.06617	0.01464	0.03488	0.07439	0.04425	0.04374	0.00734	0.05731	0.05444
Pirellula staleyi DSM 6068 uid43209	0.10628	0.01055	0.06214	0.05441	0.07542	0.03449	0.0496	0.02062	0.04013	0.02207	0.10376	0.02841	0.03961	0.05582	0.0668	0.06326	0.05794	0.01415	0.07079	0.02375
Planctomyces brasiliensis DSM 5305 uid60583	0.09323	0.01214	0.06885	0.0589	0.07394	0.03843	0.04873	0.02249	0.03769	0.02192	0.10056	0.03425	0.04446	0.05229	0.06268	0.06468	0.05478	0.01539	0.06888	0.02567
Planctomyces limnophilus DSM 3776 uid48643	0.09632	0.01124	0.06237	0.05088	0.07411	0.03703	0.05229	0.02224	0.0389	0.02209	0.10434	0.03107	0.04498	0.05624	0.06793	0.06332	0.05706	0.01626	0.06854	0.02281
Pleurocapsa PCC 7327 uid183006	0.08566	0.01038	0.06586	0.04817	0.06779	0.03959	0.06808	0.01694	0.04772	0.01864	0.11214	0.03829	0.04977	0.04742	0.06276	0.05818	0.05264	0.01488	0.06477	0.0303
Polaribacter MED152 uid54207	0.06276	0.00662	0.06556	0.05636	0.06119	0.05443	0.08158	0.01597	0.08359	0.02006	0.09222	0.0678	0.03273	0.03102	0.06533	0.03169	0.05938	0.00963	0.06234	0.03975
Polaromonas JS666 uid58207	0.12442	0.00965	0.05196	0.04963	0.08241	0.0361	0.04561	0.02264	0.03735	0.02594	0.10766	0.027	0.03998	0.05252	0.05626	0.06472	0.05254	0.01419	0.0768	0.0226
Polaromonas naphthalenivorans CJ2 uid58273	0.12503	0.01007	0.05195	0.04996	0.08182	0.03594	0.04609	0.02221	0.03841	0.02573	0.10821	0.02862	0.0419	0.05172	0.05767	0.06346	0.0514	0.01412	0.07332	0.02238
Polymorphum gilvum SL003B 26A1 uid65447	0.13342	0.00846	0.05767	0.05993	0.08706	0.0365	0.04837	0.01982	0.02837	0.02369	0.10381	0.02215	0.02825	0.05179	0.04949	0.07752	0.05264	0.01282	0.07689	0.02134
Polynucleobacter necessarius asymbioticus QLW P1DMWA 1 uid58611	0.09775	0.00959	0.05598	0.05022	0.07809	0.04032	0.06579	0.02054	0.05452	0.02579	0.10291	0.04044	0.04041	0.04618	0.06418	0.04711	0.05144	0.01299	0.06809	0.02765
Polynucleobacter necessarius STIR1 uid58967	0.09847	0.0101	0.05814	0.05161	0.07607	0.03995	0.06386	0.02069	0.05639	0.02665	0.10351	0.03841	0.04005	0.04551	0.06217	0.04983	0.04972	0.01265	0.0697	0.02651
Porphyromonas asaccharolytica DSM 20707 uid66603	0.08071	0.01137	0.06521	0.05432	0.06786	0.03427	0.06268	0.02213	0.04741	0.02451	0.10607	0.03541	0.04382	0.04426	0.06422	0.05534	0.06271	0.01095	0.06491	0.04185
Porphyromonas gingivalis ATCC 33277 uid58879	0.07783	0.01166	0.06718	0.05414	0.06927	0.04451	0.06787	0.0213	0.05698	0.02744	0.09722	0.04049	0.03313	0.04059	0.06412	0.06054	0.05323	0.01021	0.06346	0.03884
Porphyromonas gingivalis TDC60 uid67407	0.07749	0.01178	0.06723	0.05417	0.06942	0.04471	0.0678	0.02092	0.05656	0.02743	0.09688	0.04073	0.03293	0.04088	0.06434	0.06029	0.05335	0.01023	0.06371	0.03912
Porphyromonas gingivalis W83 uid57641	0.07759	0.01173	0.06716	0.05396	0.06917	0.04441	0.06768	0.02131	0.05645	0.02762	0.09798	0.04035	0.03313	0.04079	0.06431	0.06058	0.05287	0.01031	0.06365	0.03894
Prevotella dentalis DSM 3688 uid184818	0.0854	0.01247	0.0557	0.05862	0.07556	0.04096	0.05416	0.02241	0.05149	0.02807	0.08964	0.04545	0.03853	0.03979	0.05808	0.05809	0.06058	0.01398	0.0693	0.04171
Prevotella denticola F0289 uid65091	0.07566	0.01267	0.06045	0.05847	0.07076	0.0446	0.06198	0.02194	0.06233	0.02785	0.09014	0.04629	0.03581	0.0377	0.06004	0.05527	0.05701	0.01202	0.06635	0.04265
Prevotella intermedia 17 uid163151	0.07384	0.01244	0.06538	0.05479	0.06615	0.04533	0.06955	0.01952	0.07361	0.02789	0.08895	0.05334	0.0361	0.03425	0.05812	0.04578	0.05778	0.0111	0.06451	0.04157
Prevotella melaninogenica ATCC 25845 uid51377	0.07216	0.01169	0.06312	0.05747	0.06685	0.04461	0.06837	0.02013	0.0693	0.02792	0.09044	0.05128	0.03726	0.03584	0.05995	0.04683	0.05617	0.01196	0.06574	0.04292
Prevotella oral taxon 299 F0039 uid45899	0.06683	0.01156	0.06241	0.05226	0.06294	0.04686	0.07412	0.0191	0.07357	0.0255	0.09315	0.05925	0.03764	0.03423	0.06434	0.04088	0.05881	0.01146	0.06228	0.04282
Prevotella ruminicola 23 uid47507	0.07596	0.01338	0.06266	0.05957	0.06957	0.04274	0.06542	0.0208	0.06455	0.02997	0.08749	0.04979	0.03965	0.03724	0.05602	0.04581	0.05695	0.01388	0.0649	0.04365
Prochlorococcus marinus AS9601 uid58307	0.05366	0.01146	0.06709	0.05174	0.06266	0.04926	0.09077	0.015	0.08607	0.01829	0.10712	0.06513	0.0302	0.03626	0.07743	0.03911	0.04481	0.01259	0.05255	0.02883
Prochlorococcus marinus CCMP1375 uid57995	0.06905	0.01221	0.06433	0.04939	0.06879	0.04068	0.07818	0.01815	0.06602	0.01949	0.11523	0.04977	0.03666	0.04252	0.07718	0.0493	0.04695	0.01461	0.05702	0.02447
Prochlorococcus marinus MIT 9211 uid58309	0.0716	0.01215	0.06406	0.04966	0.07053	0.03985	0.07449	0.01843	0.06306	0.01978	0.11673	0.04683	0.03715	0.04373	0.07682	0.05106	0.04686	0.01472	0.05839	0.02411
Prochlorococcus marinus MIT 9215 uid58819	0.05363	0.01182	0.06691	0.05131	0.06194	0.04995	0.09089	0.01513	0.08718	0.01847	0.10744	0.06523	0.03008	0.03629	0.07679	0.0394	0.04404	0.01271	0.05163	0.02914
Prochlorococcus marinus MIT 9301 uid58437	0.05402	0.01164	0.0673	0.05127	0.06261	0.04956	0.0904	0.01498	0.08605	0.01857	0.10742	0.06493	0.03035	0.03632	0.07732	0.03921	0.04439	0.01256	0.0527	0.02838
Prochlorococcus marinus MIT 9303 uid58305	0.09394	0.01318	0.05777	0.05161	0.07726	0.03332	0.05085	0.0216	0.03744	0.0217	0.12312	0.03498	0.04789	0.05052	0.0697	0.06296	0.04771	0.0171	0.06605	0.02129
Prochlorococcus marinus MIT 9312 uid58357	0.05395	0.01163	0.06688	0.05139	0.06262	0.04956	0.09139	0.01513	0.08542	0.0183	0.10724	0.06546	0.0304	0.03631	0.07709	0.03936	0.04432	0.01259	0.05211	0.02884
Prochlorococcus marinus MIT 9313 uid57773	0.0964	0.0132	0.05836	0.05076	0.07846	0.03254	0.04908	0.02173	0.03515	0.02134	0.12514	0.03218	0.04883	0.05175	0.06788	0.06503	0.04717	0.0172	0.06797	0.01982
Prochlorococcus marinus MIT 9515 uid58313	0.05275	0.01167	0.06581	0.0501	0.06175	0.04945	0.09293	0.01541	0.08708	0.01862	0.10804	0.06563	0.03008	0.0362	0.07703	0.0394	0.04434	0.0129	0.05168	0.02912
Prochlorococcus marinus NATL1A uid58423	0.06391	0.01144	0.06536	0.0519	0.0677	0.04324	0.08087	0.0167	0.07217	0.01993	0.11145	0.05339	0.03426	0.04079	0.07841	0.04552	0.04745	0.01423	0.05577	0.02551
Prochlorococcus marinus NATL2A uid58359	0.06471	0.01136	0.06538	0.05235	0.06817	0.04322	0.07998	0.01679	0.07174	0.02012	0.11124	0.05326	0.03452	0.04083	0.0783	0.0452	0.04724	0.0143	0.05577	0.02553
Prochlorococcus marinus pastoris CCMP1986 uid57761	0.05352	0.01166	0.06629	0.05064	0.06289	0.04897	0.09227	0.0151	0.08569	0.01832	0.10781	0.06562	0.02998	0.03626	0.07722	0.03926	0.04465	0.01252	0.05256	0.02876
Propionibacterium acidipropionici ATCC 4875 uid179069	0.1231	0.0084	0.05328	0.06338	0.09164	0.02792	0.04483	0.02219	0.02348	0.02286	0.09645	0.02057	0.02973	0.05541	0.06001	0.07465	0.06102	0.0163	0.0853	0.0195
Propionibacterium acnes 266 uid162059	0.11067	0.01082	0.05258	0.06203	0.08547	0.02909	0.05012	0.02513	0.02943	0.02516	0.09335	0.02543	0.03044	0.05259	0.06161	0.06808	0.06283	0.01615	0.08924	0.01979
Propionibacterium acnes 6609 uid162137	0.11091	0.01054	0.053	0.06262	0.08532	0.02932	0.0503	0.02504	0.02938	0.02494	0.09384	0.02537	0.03039	0.05193	0.06105	0.06759	0.06294	0.01621	0.08931	0.02002
Propionibacterium acnes ATCC 11828 uid162177	0.11158	0.01039	0.05298	0.06264	0.0855	0.02931	0.05031	0.02494	0.02941	0.02504	0.0934	0.02542	0.03035	0.05188	0.06099	0.06718	0.06273	0.0161	0.09005	0.01981
Propionibacterium acnes C1 uid176501	0.11108	0.01042	0.05281	0.06234	0.08558	0.02917	0.0503	0.02499	0.02943	0.02515	0.09356	0.02543	0.03046	0.05194	0.06079	0.06769	0.06307	0.01622	0.08957	0.02001
Propionibacterium acnes HL096PA1 uid198524	0.11124	0.01063	0.05287	0.06229	0.08567	0.02912	0.05009	0.02508	0.0292	0.0251	0.09388	0.02514	0.03028	0.05235	0.06093	0.06792	0.0626	0.01618	0.08969	0.01976
Propionibacterium acnes KPA171202 uid58101	0.11043	0.01093	0.05241	0.06215	0.08518	0.02909	0.04978	0.0253	0.02927	0.02472	0.09323	0.0254	0.03056	0.05296	0.06207	0.06827	0.06329	0.01633	0.0886	0.02003
Propionibacterium acnes SK137 uid48071	0.11099	0.01057	0.0526	0.06244	0.08563	0.02914	0.04998	0.02513	0.02928	0.0252	0.09357	0.02541	0.03045	0.0524	0.06115	0.06773	0.06294	0.01625	0.08927	0.01988
Propionibacterium acnes TypeIA2 P acn17 uid80735	0.1112	0.01053	0.05298	0.06257	0.08545	0.02909	0.05019	0.02512	0.02928	0.025	0.09378	0.02542	0.03031	0.05217	0.06113	0.06745	0.06302	0.01612	0.08938	0.01981
Propionibacterium acnes TypeIA2 P acn31 uid80733	0.11106	0.01046	0.05298	0.06255	0.08566	0.02914	0.05021	0.02507	0.02937	0.025	0.09371	0.0254	0.03037	0.05206	0.06109	0.06741	0.0629	0.01613	0.08953	0.01987
Propionibacterium acnes TypeIA2 P acn33 uid80745	0.11119	0.01046	0.05302	0.06253	0.08558	0.02916	0.05016	0.02507	0.02953	0.02506	0.09365	0.0255	0.03038	0.05213	0.0609	0.06726	0.06279	0.01609	0.08968	0.01987
Propionibacterium avidum 44067 uid197361	0.11181	0.00999	0.05592	0.06506	0.08582	0.02859	0.04855	0.02485	0.0299	0.02483	0.09362	0.02392	0.02986	0.05233	0.05952	0.06763	0.0627	0.01607	0.08975	0.01927
Propionibacterium freudenreichii shermanii CIRM BIA1 uid49535	0.12318	0.00808	0.05184	0.0636	0.08852	0.0293	0.04427	0.02361	0.02532	0.02358	0.09613	0.0236	0.03424	0.0555	0.05828	0.07142	0.05996	0.01499	0.08457	0.02001
Propionibacterium propionicum F0230a uid170533	0.11724	0.00838	0.06034	0.05657	0.08945	0.0311	0.04491	0.0212	0.02607	0.02136	0.10605	0.02363	0.02973	0.05455	0.05613	0.07459	0.05961	0.01565	0.08457	0.01888
Prosthecochloris aestuarii DSM 271 uid58151	0.08398	0.01151	0.06637	0.05698	0.07377	0.04297	0.06648	0.02202	0.05028	0.02639	0.10025	0.03629	0.03376	0.04184	0.06778	0.05769	0.05149	0.01065	0.06892	0.03057
Proteus mirabilis BB2000 uid214430	0.08248	0.01038	0.05872	0.05191	0.06719	0.04092	0.07341	0.02196	0.05556	0.02597	0.10388	0.0472	0.04684	0.04045	0.06302	0.04594	0.05511	0.01249	0.0633	0.03326
Proteus mirabilis HI4320 uid61599	0.08168	0.01068	0.05873	0.0516	0.06655	0.04088	0.07293	0.02213	0.05562	0.02585	0.10428	0.04696	0.04697	0.04067	0.0636	0.04687	0.05498	0.01278	0.06306	0.03319
Providencia stuartii MRSN 2154 uid162193	0.08373	0.01068	0.05934	0.05095	0.06848	0.04126	0.07004	0.02209	0.05364	0.02645	0.10403	0.04538	0.04649	0.0411	0.0644	0.04681	0.05367	0.01317	0.06566	0.03262
Pseudanabaena PCC 7367 uid183004	0.09367	0.00918	0.05992	0.05732	0.06729	0.03746	0.06759	0.01839	0.04308	0.02043	0.10533	0.04405	0.05326	0.04788	0.06392	0.05157	0.05345	0.01307	0.06451	0.02864
Pseudoalteromonas atlantica T6c uid58283	0.08851	0.00982	0.05783	0.05843	0.06818	0.04282	0.06192	0.02306	0.05054	0.02512	0.10113	0.045	0.04776	0.0394	0.0691	0.044	0.05475	0.01243	0.06912	0.03107
Pseudoalteromonas haloplanktis TAC125 uid58431	0.0898	0.00992	0.05763	0.05401	0.06454	0.04277	0.06728	0.02208	0.0584	0.02405	0.10519	0.04923	0.04809	0.03687	0.06554	0.04037	0.05521	0.01094	0.06669	0.03138
Pseudoalteromonas SM9913 uid61247	0.08742	0.00974	0.06013	0.05512	0.06366	0.04308	0.06682	0.02225	0.05925	0.0243	0.10557	0.04863	0.04813	0.03646	0.06646	0.03995	0.05419	0.01068	0.06681	0.03135
Pseudogulbenkiania NH8B uid73423	0.11901	0.00973	0.05724	0.05257	0.0807	0.03568	0.04582	0.02361	0.03504	0.02368	0.11512	0.02744	0.04094	0.05011	0.05446	0.06656	0.04918	0.01425	0.07394	0.02493
Pseudomonas aeruginosa B136 33 uid196598	0.11646	0.01007	0.06121	0.05326	0.08374	0.03557	0.04172	0.02181	0.02872	0.0207	0.12487	0.02615	0.04284	0.05078	0.05496	0.07643	0.04167	0.01507	0.06846	0.02552
Pseudomonas aeruginosa DK2 uid168996	0.11625	0.01003	0.06109	0.05326	0.08356	0.0355	0.04189	0.02186	0.02896	0.02067	0.1248	0.02625	0.04297	0.05072	0.05502	0.07618	0.04197	0.01508	0.06856	0.02536
Pseudomonas aeruginosa LESB58 uid59275	0.11649	0.01007	0.06094	0.05338	0.08433	0.03538	0.04198	0.02166	0.02896	0.02071	0.12341	0.02648	0.04268	0.05076	0.05549	0.07612	0.04218	0.01494	0.06867	0.02535
Pseudomonas aeruginosa M18 uid162089	0.11647	0.01007	0.06117	0.05338	0.08415	0.03564	0.0418	0.02178	0.02869	0.02065	0.12474	0.02625	0.04251	0.05082	0.05495	0.0763	0.04164	0.015	0.06858	0.02541
Pseudomonas aeruginosa NCGM2 S1 uid162173	0.11659	0.01002	0.06113	0.05357	0.0838	0.03524	0.04185	0.02165	0.0293	0.02063	0.12332	0.02654	0.04314	0.05068	0.05524	0.07648	0.04236	0.01502	0.0682	0.02525
Pseudomonas aeruginosa PA7 uid58627	0.11653	0.01019	0.06054	0.05321	0.08392	0.03529	0.04184	0.02186	0.02911	0.02082	0.12319	0.02652	0.04272	0.05113	0.05529	0.07721	0.04224	0.01497	0.06827	0.02517
Pseudomonas aeruginosa PAO1 uid57945	0.11656	0.01005	0.06086	0.05326	0.0844	0.03556	0.04173	0.02171	0.02869	0.02064	0.12471	0.02644	0.04251	0.05075	0.05519	0.07618	0.04167	0.0149	0.06881	0.02541
Pseudomonas aeruginosa RP73 uid209328	0.11658	0.01005	0.06103	0.05322	0.08387	0.03559	0.04177	0.02183	0.02875	0.02084	0.1247	0.02621	0.04274	0.05071	0.05493	0.07629	0.04179	0.01505	0.06868	0.02538
Pseudomonas aeruginosa UCBPP PA14 uid57977	0.11649	0.01007	0.06081	0.05324	0.08378	0.03541	0.04177	0.02176	0.02888	0.02061	0.12416	0.02649	0.04298	0.05083	0.05554	0.07624	0.04217	0.01494	0.0685	0.02531
Pseudomonas brassicacearum NFM421 uid66303	0.10862	0.01012	0.05591	0.05387	0.07923	0.03676	0.04837	0.02273	0.03447	0.02341	0.11699	0.03073	0.04583	0.04905	0.05881	0.06326	0.05028	0.0145	0.07175	0.02531
Pseudomonas denitrificans ATCC 13867 uid195459	0.11207	0.01013	0.05917	0.05486	0.0829	0.03607	0.04494	0.02252	0.032	0.02212	0.11997	0.02815	0.04328	0.04985	0.05561	0.06999	0.04566	0.01462	0.07074	0.02534
Pseudomonas entomophila L48 uid58639	0.11244	0.01022	0.05674	0.05447	0.08195	0.03524	0.04352	0.02393	0.03197	0.02203	0.12041	0.0289	0.04773	0.04932	0.05444	0.06732	0.04729	0.01465	0.07208	0.02534
Pseudomonas fluorescens A506 uid165185	0.10914	0.00951	0.05496	0.05344	0.0793	0.03673	0.04851	0.0231	0.037	0.02316	0.11697	0.03186	0.04613	0.04847	0.05802	0.0609	0.05104	0.01422	0.07191	0.02565
Pseudomonas fluorescens CHA0 uid203393	0.11179	0.01031	0.05468	0.05141	0.08073	0.03603	0.0462	0.02282	0.03221	0.02211	0.12238	0.02974	0.05042	0.04991	0.06007	0.0645	0.04595	0.01472	0.06859	0.02544
Pseudomonas fluorescens F113 uid87037	0.10833	0.0099	0.0561	0.05421	0.07957	0.03671	0.0484	0.02252	0.03422	0.02329	0.11713	0.03101	0.04605	0.04884	0.05877	0.06313	0.05058	0.01432	0.07162	0.0253
Pseudomonas fluorescens Pf 5 uid57937	0.11164	0.01031	0.05484	0.05159	0.08067	0.03604	0.04627	0.02294	0.032	0.02196	0.12218	0.02953	0.05081	0.05011	0.0599	0.06455	0.0458	0.01482	0.06849	0.02555
Pseudomonas fluorescens Pf0 1 uid57591	0.10761	0.00956	0.05688	0.05424	0.07884	0.03734	0.04913	0.02262	0.03646	0.02296	0.11616	0.03213	0.04462	0.04875	0.0591	0.06201	0.05097	0.01434	0.07088	0.02542
Pseudomonas fluorescens R124 uid182045	0.09894	0.00965	0.06131	0.05336	0.07428	0.03657	0.05166	0.01703	0.05336	0.02587	0.09115	0.03998	0.04322	0.04947	0.06577	0.05612	0.06115	0.01346	0.07031	0.02733
Pseudomonas fluorescens SBW25 uid158693	0.10955	0.00948	0.05452	0.05338	0.07906	0.03681	0.04859	0.02309	0.03591	0.0232	0.1173	0.03131	0.04559	0.04875	0.05872	0.06149	0.05104	0.0144	0.07233	0.02547
Pseudomonas fulva 12 X uid67351	0.11475	0.00961	0.05859	0.0537	0.08021	0.03551	0.04763	0.02189	0.03263	0.02299	0.11928	0.02873	0.04631	0.04791	0.05723	0.06622	0.04733	0.01394	0.0712	0.02433
Pseudomonas mendocina NK 01 uid66299	0.11331	0.01	0.06011	0.05322	0.07989	0.03551	0.04631	0.02252	0.03123	0.02282	0.12411	0.0284	0.04767	0.04761	0.05665	0.06789	0.04466	0.01437	0.06886	0.02484
Pseudomonas mendocina ymp uid58723	0.1154	0.01015	0.06102	0.05282	0.08015	0.03523	0.04507	0.0226	0.03111	0.02206	0.12486	0.02751	0.04794	0.049	0.05515	0.06965	0.04289	0.01459	0.06792	0.02488
Pseudomonas ND6 uid167583	0.11204	0.01048	0.05619	0.05286	0.08076	0.03573	0.04576	0.02357	0.03369	0.024	0.1173	0.02992	0.04718	0.04858	0.05623	0.066	0.04771	0.0145	0.07208	0.02543
Pseudomonas poae RE 1 1 14 uid188480	0.11045	0.00942	0.05465	0.05469	0.07879	0.03632	0.04811	0.02327	0.03564	0.02301	0.1174	0.0314	0.04638	0.04818	0.05773	0.06288	0.05049	0.01405	0.07197	0.02519
Pseudomonas putida BIRD 1 uid162055	0.11289	0.01028	0.05632	0.05313	0.08089	0.03574	0.04561	0.02333	0.03297	0.02347	0.11853	0.02951	0.04737	0.0486	0.05577	0.0655	0.04751	0.01435	0.0728	0.02543
Pseudomonas putida DOT T1E uid171260	0.11221	0.01044	0.05645	0.05321	0.08086	0.03576	0.0459	0.02366	0.03354	0.02347	0.11749	0.02981	0.04719	0.04864	0.05591	0.06595	0.04732	0.01439	0.07217	0.02564
Pseudomonas putida F1 uid58355	0.11234	0.01025	0.05624	0.05327	0.08096	0.03551	0.04547	0.02349	0.03304	0.02343	0.11788	0.02961	0.04712	0.04914	0.05608	0.0657	0.04786	0.01444	0.07268	0.02548
Pseudomonas putida GB 1 uid58735	0.11275	0.00999	0.05617	0.05338	0.08115	0.03568	0.04506	0.0232	0.0334	0.02302	0.11802	0.03005	0.04759	0.0486	0.05598	0.06545	0.04796	0.01452	0.07234	0.0257
Pseudomonas putida H8234 uid208673	0.11335	0.01027	0.05636	0.0531	0.08067	0.03541	0.04582	0.02346	0.03382	0.02377	0.11629	0.02968	0.04683	0.04852	0.05641	0.06569	0.0482	0.01471	0.07217	0.02545
Pseudomonas putida HB3267 uid184078	0.11276	0.01012	0.05738	0.05319	0.08119	0.03563	0.04556	0.02306	0.03364	0.02345	0.11842	0.02941	0.04738	0.04854	0.05511	0.06593	0.04716	0.01435	0.07246	0.02528
Pseudomonas putida KT2440 uid57843	0.11188	0.01041	0.05643	0.05316	0.08061	0.03563	0.0456	0.02361	0.03372	0.02339	0.1173	0.02967	0.04703	0.04911	0.05623	0.06621	0.04782	0.01448	0.07239	0.02533
Pseudomonas putida NBRC 14164 uid208670	0.11294	0.00997	0.05597	0.0533	0.08151	0.03559	0.04515	0.02328	0.03295	0.02321	0.11822	0.02987	0.0474	0.04874	0.05561	0.06562	0.04781	0.01441	0.07284	0.02562
Pseudomonas putida S16 uid68747	0.11288	0.01017	0.05747	0.05287	0.08119	0.03551	0.04571	0.02339	0.03403	0.02379	0.11826	0.02905	0.04707	0.04866	0.0549	0.06616	0.04683	0.01453	0.07231	0.02522
Pseudomonas putida UW4 uid182733	0.10741	0.01016	0.0565	0.0538	0.07917	0.03754	0.04956	0.02279	0.03639	0.0243	0.11622	0.03154	0.04441	0.04838	0.05874	0.06218	0.04976	0.01434	0.07139	0.02542
Pseudomonas putida W619 uid58651	0.11258	0.01034	0.05656	0.05331	0.08082	0.03522	0.0459	0.02335	0.03341	0.02352	0.11796	0.02952	0.04724	0.04863	0.05626	0.0657	0.04795	0.01446	0.07202	0.02522
Pseudomonas resinovorans NBRC 106553 uid208671	0.11423	0.00982	0.05945	0.0544	0.08417	0.03653	0.04441	0.02191	0.03129	0.0224	0.12027	0.02881	0.04323	0.0496	0.05499	0.06857	0.04563	0.01437	0.0709	0.02503
Pseudomonas stutzeri A1501 uid58641	0.11298	0.01046	0.06127	0.05339	0.0796	0.03558	0.04642	0.0231	0.03105	0.02315	0.11996	0.02744	0.04556	0.04949	0.05489	0.07257	0.04535	0.01433	0.06886	0.02455
Pseudomonas stutzeri ATCC 17588 LMG 11199 uid68749	0.11285	0.00998	0.06198	0.05366	0.07952	0.03557	0.04635	0.02303	0.0313	0.02311	0.1209	0.02739	0.0457	0.04894	0.05417	0.07188	0.04516	0.01448	0.0693	0.02475
Pseudomonas stutzeri CCUG 29243 uid168379	0.11176	0.00994	0.06213	0.05439	0.07927	0.03578	0.04736	0.02276	0.03185	0.0235	0.11963	0.02793	0.04542	0.04824	0.05544	0.06975	0.04612	0.01438	0.06937	0.02499
Pseudomonas stutzeri DSM 10701 uid170940	0.11099	0.00995	0.06306	0.05335	0.07976	0.03619	0.04809	0.02264	0.03125	0.02359	0.12016	0.02797	0.04546	0.0482	0.05514	0.07028	0.04589	0.01421	0.06919	0.02463
Pseudomonas stutzeri DSM 4166 uid162113	0.11376	0.00986	0.06154	0.05364	0.08019	0.03545	0.04665	0.0227	0.03075	0.02327	0.12107	0.02718	0.04552	0.04887	0.05423	0.07132	0.04535	0.01432	0.0698	0.02451
Pseudomonas stutzeri RCH2 uid184342	0.11195	0.01014	0.06155	0.05373	0.07957	0.03592	0.04726	0.0227	0.03158	0.0235	0.12046	0.02808	0.0456	0.04835	0.05565	0.06941	0.04588	0.01426	0.06961	0.02481
Pseudomonas syringae B728a uid57931	0.10691	0.00954	0.05679	0.05547	0.07733	0.0363	0.04973	0.02265	0.03566	0.02391	0.11437	0.03168	0.04544	0.04787	0.06209	0.06305	0.05074	0.01372	0.07118	0.02557
Pseudomonas syringae phaseolicola 1448A uid58099	0.10618	0.00977	0.05657	0.05465	0.077	0.03655	0.05073	0.02245	0.0372	0.02412	0.11394	0.03217	0.04501	0.04761	0.06169	0.06318	0.05083	0.01412	0.07106	0.02518
Pseudomonas syringae tomato DC3000 uid57967	0.10617	0.00979	0.05656	0.05462	0.07672	0.03632	0.04981	0.02295	0.03754	0.02391	0.11392	0.03195	0.04558	0.04784	0.06145	0.06354	0.05105	0.01392	0.07081	0.02556
Pseudonocardia dioxanivorans CB1190 uid65087	0.14465	0.00772	0.05243	0.0645	0.09628	0.02607	0.03127	0.02211	0.01422	0.0168	0.10158	0.01511	0.02397	0.06314	0.04704	0.08467	0.06011	0.0144	0.09627	0.01768
Pseudovibrio FO BEG1 uid82373	0.10294	0.00918	0.06646	0.05602	0.07865	0.04099	0.05683	0.02053	0.04648	0.02634	0.1012	0.03394	0.03646	0.04481	0.06248	0.0528	0.05436	0.01249	0.07125	0.02576
Pseudoxanthomonas spadix BD a59 uid75113	0.13297	0.00842	0.05087	0.05614	0.08512	0.03291	0.04115	0.02322	0.02613	0.02177	0.11148	0.02334	0.04394	0.05497	0.05047	0.07662	0.04892	0.01509	0.07383	0.02265
Pseudoxanthomonas suwonensis 11 1 uid62105	0.13395	0.00795	0.05803	0.05682	0.08971	0.03232	0.03708	0.02186	0.02356	0.02144	0.11022	0.02244	0.03708	0.05741	0.04838	0.08156	0.04494	0.016	0.07677	0.02247
Psychrobacter arcticus 273 4 uid58021	0.09358	0.0089	0.05548	0.06084	0.06633	0.03636	0.06769	0.02251	0.0513	0.02784	0.09886	0.04558	0.04719	0.03984	0.0648	0.04458	0.05958	0.01144	0.06689	0.03042
Psychrobacter cryohalolentis K5 uid58373	0.09175	0.00896	0.05511	0.05983	0.06622	0.03713	0.06843	0.02251	0.05163	0.0278	0.10062	0.04624	0.04674	0.04	0.06599	0.04362	0.05857	0.01162	0.06628	0.03095
Psychrobacter G uid210641	0.09262	0.00893	0.05446	0.05969	0.06677	0.03701	0.06842	0.02243	0.05072	0.02789	0.10051	0.04618	0.04656	0.04031	0.06594	0.04327	0.05901	0.01172	0.06688	0.03068
Psychrobacter PRwf 1 uid58459	0.09416	0.00834	0.05468	0.06031	0.06792	0.03629	0.06276	0.0228	0.05351	0.02624	0.1004	0.04331	0.04917	0.04248	0.06554	0.04257	0.0592	0.01156	0.06791	0.03084
Psychroflexus torquis ATCC 700755 uid54205	0.05686	0.00695	0.06893	0.05778	0.06055	0.05486	0.0808	0.01783	0.08036	0.02128	0.09643	0.06017	0.03554	0.03246	0.07099	0.03497	0.05511	0.01036	0.05837	0.03943
Psychromonas CNPT3 uid54249	0.08087	0.01215	0.05602	0.05357	0.0618	0.04398	0.07587	0.02243	0.06503	0.02567	0.11035	0.04682	0.04562	0.03426	0.06909	0.04007	0.05183	0.01047	0.06259	0.03154
Psychromonas ingrahamii 37 uid58521	0.08318	0.01092	0.05863	0.05358	0.06542	0.04376	0.07377	0.02088	0.06126	0.02432	0.10751	0.04822	0.04446	0.03632	0.06741	0.04001	0.05382	0.01139	0.06421	0.03093
Pusillimonas T7 7 uid66391	0.11404	0.00906	0.05236	0.05313	0.08164	0.03539	0.05307	0.0227	0.03506	0.02648	0.10741	0.03048	0.04358	0.04859	0.0602	0.061	0.05296	0.01399	0.07373	0.02513
Pyrobaculum 1860 uid82379	0.10363	0.00891	0.06892	0.04376	0.07949	0.03451	0.05128	0.01607	0.04766	0.01975	0.10588	0.02267	0.02071	0.05057	0.04874	0.07393	0.04411	0.01526	0.10125	0.04289
Pyrobaculum aerophilum IM2 uid57727	0.09893	0.00871	0.06995	0.04296	0.07675	0.03633	0.0629	0.01511	0.0568	0.01927	0.10569	0.02605	0.02084	0.04984	0.04934	0.06547	0.04405	0.01474	0.09319	0.04307
Pyrobaculum arsenaticum DSM 13514 uid58409	0.1018	0.00868	0.06895	0.04417	0.07762	0.0354	0.05587	0.01559	0.05353	0.02005	0.1056	0.02361	0.02128	0.05146	0.04857	0.0667	0.04496	0.01444	0.09943	0.0423
Pyrobaculum calidifontis JCM 11548 uid58787	0.10834	0.00871	0.07007	0.04306	0.07882	0.03557	0.04871	0.01582	0.05133	0.01861	0.1074	0.02161	0.02081	0.05193	0.04586	0.06864	0.04321	0.01462	0.10568	0.0412
Pyrobaculum islandicum DSM 4184 uid58635	0.09139	0.00882	0.06995	0.04451	0.07446	0.03551	0.06629	0.01543	0.05709	0.01949	0.10584	0.02504	0.02113	0.05008	0.04752	0.06855	0.04731	0.01355	0.09539	0.04266
Pyrobaculum neutrophilum V24Sta uid58421	0.10995	0.00869	0.06996	0.04385	0.08134	0.03259	0.04789	0.01571	0.04588	0.01886	0.10775	0.02101	0.02092	0.05195	0.04651	0.07707	0.04223	0.01367	0.10226	0.04189
Pyrobaculum oguniense TE7 uid84411	0.10277	0.0094	0.06943	0.04411	0.07747	0.03561	0.05503	0.01564	0.05326	0.02003	0.10525	0.02362	0.02086	0.05101	0.04872	0.06757	0.04406	0.01485	0.09883	0.04252
Pyrococcus abyssi GE5 uid62903	0.06668	0.0055	0.08854	0.04614	0.0726	0.0435	0.08497	0.01498	0.07803	0.02406	0.10245	0.03342	0.0167	0.0425	0.04958	0.05733	0.04196	0.01181	0.0809	0.03836
Pyrococcus furiosus COM1 uid169620	0.06601	0.00583	0.08969	0.04399	0.0715	0.04413	0.08701	0.01511	0.08132	0.02228	0.10061	0.03461	0.01745	0.04287	0.04866	0.05343	0.04408	0.01243	0.07904	0.03994
Pyrococcus furiosus DSM 3638 uid57873	0.0656	0.00598	0.08911	0.04367	0.07127	0.04431	0.08707	0.01515	0.08103	0.0227	0.10105	0.03484	0.01751	0.04282	0.04934	0.05335	0.04416	0.01236	0.07866	0.04001
Pyrococcus horikoshii OT3 uid57753	0.06363	0.00574	0.08721	0.04447	0.0712	0.04424	0.08811	0.01473	0.08042	0.02417	0.10238	0.03474	0.01652	0.04266	0.05238	0.05561	0.04339	0.01188	0.07747	0.03904
Pyrococcus NA2 uid66551	0.06521	0.00565	0.08959	0.04513	0.07201	0.04345	0.08854	0.01527	0.07803	0.02356	0.10225	0.03362	0.01642	0.04217	0.04916	0.05883	0.04264	0.01167	0.07851	0.03829
Pyrococcus ST04 uid167261	0.06815	0.00537	0.08926	0.04562	0.07233	0.04343	0.08651	0.01549	0.07864	0.02345	0.09998	0.03335	0.01712	0.04315	0.04786	0.05578	0.04396	0.01202	0.08032	0.03821
Pyrococcus yayanosii CH1 uid68281	0.07554	0.00602	0.08935	0.04546	0.07657	0.04319	0.07451	0.01633	0.06711	0.02418	0.10585	0.02933	0.01678	0.04388	0.04493	0.0655	0.04352	0.01233	0.08286	0.03677
Pyrolobus fumarii 1A uid73415	0.09553	0.01053	0.07865	0.04323	0.07501	0.02631	0.05888	0.01881	0.04512	0.02167	0.11273	0.02136	0.01716	0.04996	0.05153	0.08144	0.04497	0.0136	0.09823	0.03527
Rahnella aquatilis CIP 78 65 ATCC 33071 uid86855	0.0968	0.01027	0.05465	0.05268	0.07483	0.03913	0.0581	0.02238	0.0432	0.02759	0.10818	0.03782	0.04535	0.0452	0.0624	0.05395	0.05454	0.01396	0.07053	0.02842
Rahnella aquatilis HX2 uid158049	0.09708	0.01009	0.05448	0.05255	0.07502	0.03914	0.05806	0.0223	0.04331	0.0276	0.10814	0.03804	0.04555	0.04476	0.06251	0.05364	0.05469	0.01385	0.07102	0.0282
Rahnella Y9602 uid62715	0.09753	0.01014	0.05449	0.05235	0.07517	0.0391	0.05797	0.02233	0.04322	0.02775	0.1084	0.0378	0.04537	0.04493	0.06216	0.05385	0.05452	0.01392	0.07104	0.02795
Ralstonia eutropha H16 uid62925	0.13146	0.00954	0.0531	0.05273	0.08441	0.03487	0.04467	0.02267	0.03092	0.02563	0.10449	0.02576	0.03826	0.05394	0.05015	0.07187	0.05093	0.01372	0.0771	0.02379
Ralstonia eutropha JMP134 uid58047	0.12711	0.00949	0.05319	0.05365	0.08403	0.03506	0.04559	0.02247	0.03199	0.02616	0.10256	0.02742	0.03829	0.05242	0.05287	0.06994	0.05271	0.01368	0.0777	0.02366
Ralstonia pickettii 12D uid58859	0.1269	0.00904	0.0526	0.05419	0.08088	0.0355	0.04662	0.02305	0.03439	0.02485	0.1022	0.02845	0.03852	0.05239	0.05175	0.06873	0.05506	0.01413	0.07658	0.02417
Ralstonia pickettii 12J uid58737	0.12638	0.00906	0.05212	0.05389	0.08112	0.0355	0.04671	0.0235	0.03415	0.025	0.10195	0.02828	0.03859	0.05197	0.05262	0.06861	0.05561	0.01412	0.07668	0.02413
Ralstonia solanacearum CFBP2957 uid50545	0.13139	0.00938	0.05172	0.05468	0.08266	0.03404	0.04486	0.02349	0.0314	0.024	0.10319	0.02614	0.03798	0.05382	0.05016	0.07229	0.05461	0.01398	0.07647	0.02374
Ralstonia solanacearum FQY 4 f uid194089	0.1331	0.00941	0.05061	0.05441	0.08349	0.03409	0.04463	0.02355	0.03039	0.02401	0.103	0.02635	0.03826	0.05361	0.05026	0.07365	0.05412	0.01407	0.07538	0.02359
Ralstonia solanacearum GMI1000 uid57593	0.13298	0.00935	0.05072	0.05446	0.08354	0.03414	0.04456	0.02344	0.03054	0.02392	0.10263	0.0265	0.03823	0.05373	0.05044	0.07315	0.05429	0.01411	0.07557	0.02369
Ralstonia solanacearum Po82 uid162133	0.13186	0.00989	0.04998	0.05403	0.08444	0.03358	0.0439	0.02458	0.03001	0.02383	0.10116	0.02609	0.03834	0.0553	0.05041	0.07606	0.05422	0.01364	0.07563	0.02303
Ralstonia solanacearum PSI07 uid50539	0.13022	0.0094	0.05137	0.0548	0.0828	0.03425	0.04463	0.02365	0.03093	0.02386	0.10297	0.02637	0.03806	0.05393	0.05069	0.07306	0.05474	0.01405	0.07628	0.02395
Ralstonia solanacearum uid178852	0.12092	0.01631	0.05035	0.04894	0.0656	0.02376	0.03936	0.03085	0.0383	0.02624	0.08546	0.02128	0.04255	0.07553	0.05142	0.10142	0.05638	0.01277	0.0734	0.01915
Ramlibacter tataouinensis TTB310 uid68279	0.13575	0.00898	0.05345	0.04971	0.08863	0.03376	0.03795	0.02228	0.02811	0.02335	0.10899	0.02343	0.04131	0.05635	0.04881	0.0773	0.0482	0.01514	0.0775	0.02101
Raoultella ornithinolytica B6 uid198431	0.1028	0.0109	0.05404	0.05079	0.07647	0.03888	0.05744	0.0231	0.03821	0.02742	0.11109	0.03464	0.04495	0.04581	0.0583	0.05864	0.05234	0.01584	0.07091	0.02741
Renibacterium salmoninarum ATCC 33209 uid58899	0.12333	0.00679	0.05579	0.05282	0.08446	0.03365	0.04952	0.01892	0.03293	0.0202	0.10389	0.02891	0.03721	0.05024	0.06778	0.06116	0.05588	0.01484	0.08031	0.02138
Rhizobium etli bv mimosae Mim1 uid213896	0.11972	0.00805	0.05866	0.05655	0.08287	0.0395	0.05789	0.02017	0.03798	0.02569	0.09928	0.02878	0.03062	0.04853	0.05814	0.06708	0.05263	0.0125	0.072	0.02335
Rhizobium etli CFN 42 uid58377	0.11966	0.00815	0.05849	0.05674	0.08319	0.03954	0.05757	0.02033	0.03787	0.02542	0.09885	0.02894	0.03078	0.04862	0.05806	0.06759	0.0524	0.01264	0.07181	0.02335
Rhizobium etli CIAT 652 uid59115	0.12029	0.00827	0.05811	0.05715	0.08305	0.03961	0.05732	0.02025	0.0378	0.02555	0.09909	0.02858	0.03079	0.04902	0.05803	0.06768	0.05221	0.01258	0.07142	0.02321
Rhizobium leguminosarum bv trifolii WSM1325 uid58991	0.11902	0.00783	0.0585	0.05765	0.0826	0.03959	0.05823	0.02037	0.03777	0.02583	0.09917	0.02858	0.0307	0.04846	0.05822	0.06626	0.05309	0.01267	0.07227	0.02317
Rhizobium leguminosarum bv trifolii WSM2304 uid58997	0.12037	0.00781	0.05819	0.05752	0.08322	0.03968	0.05764	0.02005	0.03834	0.02564	0.09872	0.02898	0.03108	0.04821	0.05798	0.06595	0.05275	0.01269	0.07181	0.02338
Rhizobium leguminosarum bv viciae 3841 uid57955	0.11856	0.00794	0.05805	0.05748	0.08294	0.03969	0.05785	0.02029	0.03751	0.02618	0.09868	0.02868	0.03085	0.04867	0.0583	0.06662	0.05324	0.01283	0.0724	0.02325
Rhizobium NGR234 uid59081	0.12215	0.0085	0.0612	0.05655	0.08464	0.03872	0.05461	0.02052	0.03678	0.02493	0.09883	0.02716	0.0299	0.04874	0.05581	0.07061	0.05222	0.01238	0.07326	0.02248
Rhizobium tropici CIAT 899 uid185179	0.11706	0.00783	0.05758	0.0576	0.08253	0.03922	0.05881	0.02049	0.04029	0.02607	0.09798	0.03018	0.03196	0.04827	0.05816	0.06514	0.05314	0.01249	0.0715	0.02373
Rhodanobacter 2APBS1 uid74431	0.13172	0.00898	0.04947	0.05596	0.08435	0.03333	0.04127	0.02525	0.02817	0.02192	0.11238	0.02475	0.03909	0.0539	0.05213	0.07481	0.04908	0.01561	0.07343	0.02439
Rhodobacter capsulatus SB 1003 uid47509	0.14101	0.00874	0.05776	0.05515	0.08907	0.03561	0.04739	0.01923	0.0301	0.02561	0.10659	0.02127	0.0303	0.05544	0.0464	0.07244	0.05393	0.01361	0.07098	0.01936
Rhodobacter sphaeroides 2 4 1 uid57653	0.1362	0.00862	0.06408	0.05375	0.08942	0.03499	0.04534	0.01963	0.02572	0.02617	0.10781	0.02028	0.02855	0.05622	0.04749	0.07917	0.0508	0.01393	0.07265	0.01917
Rhodobacter sphaeroides ATCC 17025 uid58451	0.13374	0.00876	0.06312	0.05459	0.08862	0.03473	0.04666	0.02041	0.02581	0.0263	0.1053	0.02101	0.02934	0.05593	0.04796	0.08102	0.05059	0.01417	0.07287	0.01906
Rhodobacter sphaeroides ATCC 17029 uid58449	0.13585	0.00863	0.06441	0.05384	0.08942	0.03503	0.04528	0.01961	0.02572	0.02624	0.10763	0.02036	0.0287	0.05634	0.04724	0.07904	0.05075	0.01385	0.07286	0.01918
Rhodobacter sphaeroides KD131 uid59277	0.13649	0.00874	0.06416	0.05353	0.08973	0.03501	0.04499	0.01973	0.02542	0.02641	0.10771	0.02004	0.02863	0.05678	0.04704	0.07972	0.05042	0.01398	0.07234	0.01912
Rhodococcus equi 103S uid60171	0.13055	0.00745	0.05543	0.06517	0.09175	0.03004	0.03988	0.02104	0.02031	0.01941	0.09915	0.01973	0.02664	0.05662	0.05492	0.07413	0.06157	0.01432	0.09209	0.01981
Rhodococcus erythropolis CCM2595 uid216088	0.12223	0.00708	0.05625	0.06153	0.08841	0.03208	0.04722	0.02024	0.02479	0.0202	0.09917	0.02362	0.02815	0.05271	0.06466	0.06499	0.06296	0.01412	0.08918	0.02043
Rhodococcus erythropolis PR4 uid59019	0.12146	0.00732	0.05631	0.0615	0.08818	0.03201	0.04725	0.02037	0.02525	0.0205	0.09847	0.02384	0.02829	0.05237	0.0647	0.0656	0.06306	0.01416	0.08897	0.0204
Rhodococcus jostii RHA1 uid58325	0.12554	0.00816	0.0552	0.06315	0.0898	0.0306	0.04148	0.02276	0.02068	0.01904	0.09896	0.02035	0.0277	0.05688	0.05781	0.07425	0.06347	0.01421	0.08975	0.0202
Rhodococcus opacus B4 uid13791	0.12721	0.00788	0.05498	0.06339	0.09087	0.03103	0.04147	0.02211	0.02048	0.01931	0.09977	0.02034	0.02742	0.05601	0.05718	0.07279	0.06265	0.01426	0.0905	0.02034
Rhodoferax ferrireducens T118 uid58353	0.12094	0.01011	0.05062	0.05115	0.08012	0.0366	0.04749	0.02227	0.03806	0.02606	0.1101	0.02883	0.04316	0.04912	0.05725	0.0614	0.05333	0.01395	0.07678	0.02266
Rhodomicrobium vannielii ATCC 17100 uid43247	0.12726	0.00893	0.05996	0.0553	0.08151	0.03887	0.05195	0.02	0.03959	0.02138	0.09913	0.02664	0.03018	0.05225	0.05615	0.07199	0.05157	0.01258	0.07168	0.0231
Rhodopirellula baltica SH 1 uid61589	0.09263	0.01272	0.06017	0.06231	0.07479	0.037	0.04946	0.02311	0.03421	0.02429	0.09329	0.0337	0.04035	0.05329	0.07375	0.06949	0.05855	0.01544	0.07049	0.02097
Rhodopseudomonas palustris BisA53 uid58445	0.1284	0.00864	0.05305	0.05689	0.08239	0.03631	0.05291	0.01992	0.03512	0.02325	0.10093	0.02672	0.03363	0.05272	0.05715	0.07121	0.05308	0.01267	0.07349	0.02153
Rhodopseudomonas palustris BisB18 uid58443	0.13083	0.00884	0.05196	0.05645	0.0826	0.03621	0.05307	0.01985	0.03438	0.02323	0.10196	0.02609	0.03386	0.05265	0.05677	0.07099	0.05234	0.01232	0.07426	0.02133
Rhodopseudomonas palustris BisB5 uid58441	0.12848	0.00854	0.05231	0.05726	0.08393	0.03649	0.0538	0.01967	0.03542	0.02414	0.09934	0.02631	0.03218	0.05315	0.05583	0.07134	0.0533	0.01258	0.07416	0.02174
Rhodopseudomonas palustris CGA009 uid62901	0.12803	0.00851	0.05222	0.05651	0.08366	0.03639	0.05265	0.01976	0.03516	0.02345	0.1006	0.02581	0.0328	0.05391	0.0559	0.07003	0.05465	0.01279	0.07496	0.02222
Rhodopseudomonas palustris DX 1 uid43327	0.12898	0.00848	0.05293	0.05749	0.08385	0.03627	0.05224	0.01979	0.03488	0.02347	0.10025	0.02537	0.03223	0.05377	0.05466	0.07148	0.05391	0.01287	0.07489	0.0222
Rhodopseudomonas palustris HaA2 uid58439	0.13006	0.00833	0.05061	0.05837	0.08524	0.0365	0.05317	0.01929	0.03385	0.02384	0.09925	0.02619	0.03194	0.05357	0.05538	0.07028	0.05457	0.01261	0.07476	0.0222
Rhodopseudomonas palustris TIE 1 uid58995	0.12792	0.00852	0.0527	0.05677	0.08324	0.03632	0.05278	0.01992	0.03578	0.02335	0.10033	0.02591	0.03275	0.05348	0.05576	0.06986	0.05449	0.01297	0.07488	0.02229
Rhodospirillum centenum SW uid58805	0.13496	0.00791	0.05649	0.05878	0.092	0.0326	0.03983	0.01931	0.02252	0.0214	0.10892	0.01981	0.02983	0.061	0.04528	0.08431	0.05436	0.01346	0.07761	0.01964
Rhodospirillum photometricum uid159003	0.12708	0.00968	0.05561	0.05444	0.08862	0.03216	0.03983	0.02122	0.02511	0.02217	0.11268	0.02027	0.03212	0.06056	0.05169	0.08092	0.05577	0.01327	0.07882	0.018
Rhodospirillum rubrum ATCC 11170 uid57655	0.13292	0.00914	0.05425	0.05796	0.09085	0.03398	0.04714	0.01964	0.02785	0.02264	0.11206	0.02041	0.0282	0.05692	0.05076	0.07559	0.05282	0.01258	0.07501	0.01927
Rhodospirillum rubrum F11 uid162149	0.13325	0.00907	0.05437	0.05806	0.09077	0.03402	0.0473	0.01963	0.02785	0.0227	0.11224	0.02041	0.02823	0.05654	0.05046	0.07528	0.0528	0.01259	0.07513	0.01931
Rhodothermus marinus DSM 4252 uid41729	0.10481	0.00694	0.07033	0.05033	0.07658	0.03724	0.04431	0.02222	0.02148	0.01835	0.11786	0.02303	0.03793	0.05886	0.04093	0.09061	0.0528	0.01587	0.07795	0.03157
Rhodothermus marinus SG0 5JP17 172 uid72767	0.10485	0.00706	0.07047	0.0501	0.07614	0.03707	0.04438	0.02243	0.02187	0.01839	0.11805	0.02279	0.038	0.05902	0.0408	0.09099	0.05283	0.01562	0.07784	0.03128
Rickettsia africae ESF 5 uid58799	0.06496	0.01028	0.06191	0.04945	0.0554	0.04751	0.09992	0.01852	0.08306	0.02204	0.10086	0.06397	0.0319	0.03333	0.06761	0.03419	0.05274	0.00742	0.05751	0.0374
Rickettsia akari Hartford uid58161	0.06537	0.01068	0.0618	0.05034	0.05462	0.04696	0.10064	0.01898	0.08268	0.02287	0.10001	0.06386	0.03219	0.03256	0.06746	0.03427	0.05197	0.00743	0.05769	0.03763
Rickettsia australis Cutlack uid158039	0.06491	0.01022	0.06265	0.04945	0.05532	0.04731	0.10069	0.01852	0.08376	0.02234	0.10065	0.06397	0.03179	0.03289	0.0673	0.03377	0.05228	0.00765	0.05726	0.03728
Rickettsia bellii OSU 85 389 uid58681	0.06254	0.00977	0.06629	0.0513	0.0527	0.04678	0.0975	0.01809	0.08896	0.02119	0.10125	0.06761	0.03307	0.0325	0.06769	0.03287	0.04955	0.00747	0.05472	0.03817
Rickettsia bellii RML369 C uid58405	0.06245	0.00972	0.06538	0.05111	0.05342	0.04717	0.09773	0.0179	0.08766	0.02087	0.10119	0.06822	0.03303	0.03255	0.06789	0.0325	0.05051	0.00751	0.05483	0.03837
Rickettsia canadensis CA410 uid88063	0.0634	0.01024	0.06063	0.04878	0.05483	0.04744	0.10296	0.01814	0.08374	0.0218	0.1011	0.06537	0.0316	0.03252	0.06723	0.03445	0.05235	0.00738	0.05813	0.03792
Rickettsia canadensis McKiel uid58159	0.06317	0.01032	0.06047	0.04855	0.05468	0.04748	0.10291	0.01814	0.08388	0.02216	0.10119	0.06511	0.03171	0.03243	0.0672	0.0345	0.05235	0.00746	0.05816	0.03814
Rickettsia conorii Malish 7 uid57633	0.0646	0.0104	0.06157	0.04951	0.0547	0.04728	0.09977	0.01837	0.08371	0.0227	0.10103	0.0644	0.03209	0.03309	0.06746	0.03412	0.05281	0.0076	0.05664	0.03816
Rickettsia felis URRWXCal2 uid58331	0.06367	0.00972	0.06473	0.05046	0.05517	0.04673	0.09887	0.01758	0.08504	0.02092	0.10095	0.06655	0.03206	0.03293	0.06743	0.03353	0.05266	0.00778	0.05514	0.03806
Rickettsia heilongjiangensis 054 uid70839	0.06492	0.01018	0.0624	0.04957	0.05522	0.04729	0.09963	0.01822	0.08405	0.02224	0.10105	0.06409	0.03174	0.0337	0.06771	0.03392	0.05234	0.00744	0.05691	0.03738
Rickettsia japonica YH uid73963	0.06563	0.00987	0.06252	0.04983	0.05577	0.04721	0.09999	0.0182	0.08347	0.02208	0.10081	0.06379	0.03123	0.03364	0.06755	0.03402	0.05279	0.00725	0.05739	0.037
Rickettsia massiliae AZT80 uid86751	0.06524	0.01013	0.06299	0.05012	0.05521	0.04731	0.09934	0.01848	0.0839	0.02219	0.1008	0.06334	0.0317	0.03342	0.06766	0.03438	0.05226	0.00743	0.05689	0.03722
Rickettsia massiliae MTU5 uid58801	0.06506	0.01013	0.06204	0.04943	0.05512	0.04704	0.09933	0.01871	0.08373	0.02315	0.10043	0.0634	0.03211	0.03318	0.06787	0.03497	0.05241	0.00752	0.05687	0.03751
Rickettsia montanensis OSU 85 930 uid158043	0.06496	0.01014	0.06286	0.04995	0.05541	0.04735	0.09852	0.01814	0.08405	0.02218	0.10082	0.06386	0.03168	0.03382	0.0679	0.0343	0.05226	0.00741	0.05697	0.03742
Rickettsia parkeri Portsmouth uid158045	0.06494	0.01026	0.06238	0.04978	0.0552	0.04694	0.09924	0.01839	0.08418	0.02233	0.10067	0.06419	0.03223	0.03319	0.06749	0.03401	0.05247	0.00756	0.05705	0.03751
Rickettsia peacockii Rustic uid59301	0.06544	0.01027	0.06293	0.05011	0.0562	0.04666	0.09906	0.01859	0.08284	0.02215	0.10107	0.0627	0.03191	0.03356	0.06697	0.03535	0.0519	0.00757	0.05698	0.03776
Rickettsia philipii 364D uid89383	0.06544	0.01034	0.06202	0.04947	0.05489	0.04676	0.09924	0.01864	0.08391	0.0224	0.10102	0.0643	0.03231	0.03342	0.06715	0.03395	0.05257	0.00747	0.05721	0.0375
Rickettsia prowazekii Breinl uid196851	0.06059	0.01085	0.05803	0.04855	0.05419	0.04856	0.10862	0.01912	0.08396	0.02172	0.10072	0.06668	0.03169	0.03159	0.06735	0.03386	0.05189	0.0072	0.05592	0.03892
Rickettsia prowazekii BuV67 CWPP uid158063	0.06067	0.01077	0.05796	0.04844	0.05438	0.04875	0.10882	0.01911	0.08382	0.02169	0.10096	0.06623	0.03152	0.03143	0.06743	0.03396	0.052	0.0072	0.05604	0.03883
Rickettsia prowazekii Chernikova uid158053	0.06063	0.01081	0.0579	0.04837	0.05434	0.04881	0.10898	0.0191	0.08375	0.02162	0.10112	0.0663	0.03149	0.03137	0.06747	0.03388	0.05202	0.00719	0.05593	0.03891
Rickettsia prowazekii Dachau uid158057	0.06092	0.01083	0.05798	0.04839	0.05456	0.04855	0.10879	0.01908	0.08364	0.02173	0.10077	0.0661	0.0315	0.03143	0.06739	0.03409	0.05206	0.00719	0.05607	0.03893
Rickettsia prowazekii GvV257 uid158051	0.06066	0.01079	0.05805	0.04841	0.05451	0.04879	0.10912	0.01907	0.08384	0.02167	0.10096	0.06617	0.03133	0.03137	0.06728	0.03396	0.05197	0.00719	0.056	0.03884
Rickettsia prowazekii Katsinyian uid158055	0.06068	0.01078	0.05797	0.04841	0.0543	0.04873	0.10884	0.01911	0.08384	0.02165	0.101	0.06633	0.0315	0.03139	0.06745	0.03388	0.05204	0.0072	0.05601	0.03889
Rickettsia prowazekii Madrid E uid61565	0.06041	0.01093	0.05787	0.04833	0.0541	0.04878	0.10876	0.01916	0.0839	0.02172	0.10097	0.06652	0.03153	0.03151	0.06753	0.03389	0.05215	0.00718	0.05579	0.03898
[truncated: 660 more rows]
