# Supplementary material for: Analysis of the Relationship between Genomic GC Content and Patterns of Base Usage, Codon Usage and Amino Acid Usage in Prokaryotes: Similar GC Content Adopts Similar Compositional Frequencies Regardless of the Phylogenetic Lineages
Source: PLoS One. 2014 Sep 25;9(9):e107319. doi: 10.1371/journal.pone.0107319 (PMC4177787; doi:10.1371/journal.pone.0107319)
Supplement: Table S5 — Number of genomes, mean and variance of the distance for nucleotide frequencies, codon usages and amino acid compositions in each section of Group 1, that is to say, each section corresponds to one phyla. (XLS) [file pone.0107319.s005.xls]

## Sheet: Sheet1
Phylum	Number of genomes	Mean of nucleotide distance	Variance of nucleotide distance	Mean of codon distance	Variance of codon distance	Mean of aa distance	Variance of aa distance
Acidobacteria	8	0.0654	0.0005	0.2233	0.0042	0.0749	0.0013
Actinobacteria	278	0.1926	0.0183	0.4081	0.0466	0.1345	0.0053
Aquificae	12	0.1932	0.0153	0.4404	0.0356	0.1445	0.0052
Armatimonadetes	1
Bacteroidetes	97	0.2614	0.0334	0.5196	0.0685	0.1997	0.0186
Caldiserica	1
Chlamydiae	105	0.0269	0.0009	0.0754	0.0063	0.0313	0.001
Chlorobi	11	0.1514	0.0086	0.3395	0.027	0.0739	0.0012
Chloroflexi	18	0.1735	0.0128	0.424	0.0451	0.1674	0.0104
Chrysiogenetes	1
Crenarchaeota	48	0.2546	0.0298	0.4945	0.0703	0.1933	0.0127
Cyanobacteria	73	0.2312	0.0258	0.4607	0.058	0.1682	0.0106
Deferribacteres	4	0.144	0.0049	0.3187	0.0129	0.1138	0.0027
Deinococcus-Thermus	20	0.0914	0.002	0.3636	0.0197	0.1344	0.0042
Dictyoglomi	2	0.0041	0	0.0379	0	0.0076	0
Elusimicrobia	2	0.117	0	0.2752	0	0.1155	0
Euryarchaeota	104	0.33	0.0406	0.6489	0.0796	0.2594	0.0174
Fibrobacteres	2	0.0032	0	0.0065	0	0.0042	0
Firmicutes	576	0.1916	0.0182	0.428	0.0418	0.1414	0.0064
Fusobacteria	8	0.1283	0.006	0.2886	0.0211	0.1425	0.0172
Gemmatimonadetes	1
Ignavibacteriae	2	0.2239	0	0.4064	0	0.0677	0
Korarchaeota	1
Nanoarchaeota	1
Nitrospirae	4	0.3075	0.0384	0.5734	0.0757	0.2381	0.0146
Planctomycetes	7	0.1834	0.013	0.418	0.0254	0.1469	0.0063
Proteobacteria	1110	0.3294	0.0448	0.6253	0.0857	0.2362	0.0231
Spirochaetes	59	0.2815	0.0385	0.5489	0.0899	0.2645	0.027
Synergistetes	5	0.2865	0.0297	0.5744	0.0595	0.1417	0.0045
Tenericutes	77	0.1233	0.0061	0.3256	0.0241	0.1473	0.0045
Thaumarchaeota	5	0.3001	0.0506	0.5519	0.1476	0.1765	0.0153
Thermodesulfobacteria	2	0.2631	0	0.4392	0	0.1853	0
Thermotogae	16	0.1814	0.0146	0.3798	0.0432	0.125	0.0047
Verrucomicrobia	4	0.2334	0.0131	0.5525	0.0184	0.1956	0.0068
