# Supplementary material for: Analysis of the Relationship between Genomic GC Content and Patterns of Base Usage, Codon Usage and Amino Acid Usage in Prokaryotes: Similar GC Content Adopts Similar Compositional Frequencies Regardless of the Phylogenetic Lineages
Source: PLoS One. 2014 Sep 25;9(9):e107319. doi: 10.1371/journal.pone.0107319 (PMC4177787; doi:10.1371/journal.pone.0107319)
Supplement: Table S6 — Number of genomes, mean and variance of the distance for nucleotide frequencies, codon usages and amino acid compositions in each section of Group 2, that is to say, each section corresponds to one specific G+C interval. (XLS) [file pone.0107319.s006.xls]

## Sheet: Sheet1
GC interval	Number of genomes	Mean of nucleotide distance	Variance of nucleotide distance	Mean of codon distance	Variance of codon distance	Mean of aa distance	Variance of aa distance
[0.1354 0.1534]	8	0.0654	0.0005	0.2233	0.0042	0.0749	0.0013
(0.1534 0.1715]	278	0.1926	0.0183	0.4081	0.0466	0.1345	0.0053
(0.1715 0.1895]	12	0.1932	0.0153	0.4404	0.0356	0.1445	0.0052
(0.1895 0.2076]	1
(0.2076 0.2256]	97	0.2614	0.0334	0.5196	0.0685	0.1997	0.0186
(0.2256 0.2437]	1
(0.2437 0.2617]	105	0.0269	0.0009	0.0754	0.0063	0.0313	0.001
(0.2617 0.2798]	11	0.1514	0.0086	0.3395	0.027	0.0739	0.0012
(0.2798 0.2978]	18	0.1735	0.0128	0.424	0.0451	0.1674	0.0104
(0.2978 0.3159]	1
(0.3159 0.3339]	48	0.2546	0.0298	0.4945	0.0703	0.1933	0.0127
(0.3339 0.3520]	73	0.2312	0.0258	0.4607	0.058	0.1682	0.0106
(0.3520 0.3700]	4	0.144	0.0049	0.3187	0.0129	0.1138	0.0027
(0.3700 0.3881]	20	0.0914	0.002	0.3636	0.0197	0.1344	0.0042
(0.3881 0.4061]	2	0.0041	0	0.0379	0	0.0076	0
(0.4061 0.4242]	2	0.117	0	0.2752	0	0.1155	0
(0.4242 0.4422]	104	0.33	0.0406	0.6489	0.0796	0.2594	0.0174
(0.4422 0.4603]	2	0.0032	0	0.0065	0	0.0042	0
(0.4603 0.4783]	576	0.1916	0.0182	0.428	0.0418	0.1414	0.0064
(0.4783 0.4964]	8	0.1283	0.006	0.2886	0.0211	0.1425	0.0172
(0.4964 0.5144]	1
(0.5144 0.5325]	2	0.2239	0	0.4064	0	0.0677	0
(0.5325 0.5505]	1
(0.5505 0.5686]	1
(0.5686 0.5866]	4	0.3075	0.0384	0.5734	0.0757	0.2381	0.0146
(0.5866 0.6047]	7	0.1834	0.013	0.418	0.0254	0.1469	0.0063
(0.6047 0.6227]	1110	0.3294	0.0448	0.6253	0.0857	0.2362	0.0231
(0.6227 0.6408]	59	0.2815	0.0385	0.5489	0.0899	0.2645	0.027
(0.6408 0.6588]	5	0.2865	0.0297	0.5744	0.0595	0.1417	0.0045
(0.6588 0.6769]	77	0.1233	0.0061	0.3256	0.0241	0.1473	0.0045
(0.6769 0.6949]	5	0.3001	0.0506	0.5519	0.1476	0.1765	0.0153
(0.6949 0.7130]	2	0.2631	0	0.4392	0	0.1853	0
(0.7130 0.7310]	16	0.1814	0.0146	0.3798	0.0432	0.125	0.0047
(0.7310 0.7491]	4	0.2334	0.0131	0.5525	0.0184	0.1956	0.0068
